# Supplementary material for: Evidence of steady-state fibroblast subtypes in the normal human breast as cells-of-origin for perturbed-state fibroblasts in breast cancer
Source: Breast Cancer Res. 2024 Jan 16;26:11. doi: 10.1186/s13058-024-01763-3 (PMC10790388; doi:10.1186/s13058-024-01763-3)
Supplement: Supplementary file 9 — Additional file 9. Gene signatures for analysis of iCAFs, myCAFs, interlobular fibroblasts and lobular fibroblasts. Gene signatures applied for analysis of differentiation and association with breast cancer specific survival. [file 13058_2024_1763_MOESM9_ESM.xlsx]

## Sheet: Figure 2c
iCAF	myCAF
AKR1B1	ABI3BP
ALDH1A3	ACTA2
C3	ANKRD1
CCL2	ARL4C
CD68	BGN
CDH2	BMP1
CEMIP	CALD1
CLDN11	CCDC3
CLEC11A	CCDC80
COL16A1	CD248
CPXM2	CDC42EP1
CTHRC1	CLEC3B
CTSK	CNN1
CXCL1	COL14A1
CXCL6	COL3A1
CXCL8	COL4A1
DHRS3	COL4A2
DKK3	COL5A1
DPP4	COL8A1
ESM1	CPE
FBLN1	CRYAB
FBN2	CXCL12
FGF2	EFEMP1
FTH1	ELN
GAS6	ENG
GNG11	F2R
HMGA1	FADS3
ICAM1	FBLN2
ID2	FERMT2
IER3	FHL1
IFI6	GPC1
IFITM1	HTRA1
IL1B	IGFBP3
IL32	IGFBP7
IL6	KRT14
ISLR	KRT18
LPAR1	LOC728392
LPXN	LRRC32
LY6E	MEDAG
MDK	MEST
MMP1	MFAP4
MMP2	MFAP5
MT1E	MFGE8
MT2A	MICAL2
NRP1	MMP11
OLFML3	MYL9
PDGFRA	NID2
PRNP	NOTCH3
RCN3	NTN4
SERPINB2	PDGFRB
SERPINE2	PHGDH
SERPINF1	PMP22
SGK1	POSTN
SOD2	PPP1R14A
SQSTM1	PRSS23
SULF1	RHOB
TFPI2	SDC2
TGFBI	SERPING1
TGFBR2	SLIT3
TGM2	TFPI
THBS1	TIMP3
THY1	TINAGL1
TNFRSF11B	TNXB
TNIP1	TP53I11
TWIST2	TXNIP

## Sheet: Figure 2d
iCAF	myCAF
ACKR4	A2M
ADCY2	ABCA3
ADGRF4	ABCB1
ADRA1D	ABHD14A-ACY1
ALX1	ABLIM1
AMPD3	ABLIM2
AMPH	ACKR3
APOD	ACTC1
ARHGEF28	ACTG2
ARL4A	ADA
ASTN1	ADAMTS15
ATF7IP2	ADAMTS16
ATP8B4	ADAMTS5
B3GNT5	ADAMTS7
B4GALT6	ADGRD1
BAALC	ADGRF5
BCL2A1	ADGRG4
BDKRB1	ADGRG6
BDKRB2	ADGRL3
BIRC3	ADGRL4
BNC1	ADH1B
BRINP2	ADRA2A
BTBD11	AFF2
C15orf54	AGT
C1QTNF1	AK4
C3	AKAP6
C3orf80	ALDH3B1
C7orf69	ALKAL1
CACNG7	ALPK3
CADM1	ANK1
CALB2	ANK3
CAMK1G	ANKRD1
CCDC152	ANKRD30B
CCL2	ANKRD34C
CCL7	ANKS1B
CD163	ANO1
CD200	ANO4
CDCP1	APOE
CDH10	AQP1
CDH18	AQP3
CDH4	ARHGAP28
CDK15	ARHGDIB
CEMIP	BEX1
CFAP54	BMP4
CLDN11	C10orf67
CLEC2B	C11orf87
CLGN	C11orf96
CLMN	C15orf59
CMPK2	C1QTNF7
CNIH3	C2orf72
CNKSR2	C3orf70
CNTN3	CACNA1H
COL13A1	CACNB4
COLEC12	CALCRL
CPM	CAVIN2
CPXM2	CCDC144A
CRACR2A	CCDC158
CSDC2	CCDC190
CSF2	CCDC3
CSF3	CCDC36
CSMD2	CCDC81
CTHRC1	CCL28
CTSS	CCND2
CTTNBP2	CDH8
CXCL1	CELF2
CXCL2	CERS4
CXCL3	CES1
CXCL5	CHD7
CXCL6	CHN2
CXCL8	CHRD
CYP2B6	CHRDL1
CYP2S1	CHST15
CYP7B1	CKB
DAB1	CLDN23
DCHS1	CLEC3B
DDIT4L	CLSTN2
DHRS3	CMKLR1
DLX1	COCH
DNAJC22	COL14A1
DNER	COL21A1
DNM1	COL4A1
DOK6	COL4A5
DPF3	COL4A6
DPYSL3	COL6A6
EDNRB	COX4I2
ELFN2	CPE
EMB	CPVL
EPHB2	CPZ
ESM1	CREB5
ETV1	CRHBP
EVI2A	CRHR2
EVI2B	CRLF1
FAM155A	CRYAB
FAM160A1	CYGB
FAM167A	CYP26B1
FAM196B	CYTL1
FBN2	DAAM2
FCMR	DAPK1
FDCSP	DBH
FER1L6	DES
FERMT1	DNAJA4
FGF7	DNAJC6
FOXF1	DSP
FRMPD4	DUSP2
GDNF	EBF1
GDNF-AS1	EBF2
GLYATL2	EFHD1
GNG2	EGFLAM
GPR37	ELN
GPR4	EMILIN2
GPR68	ENG
GPRC5B	ENPP4
GRIA1	EPGN
GSAP	EPHB6
HAPLN1	EPPK1
HAS2	ERG
HEPH	FAM13C
HEPHL1	FAM162B
HNF4G	FAM198A
HOXA5	FAM212B
HOXD10	FAM46B
HOXD11	FAM83H
HS3ST3A1	FAT1
HS3ST3B1	FAT3
HSD11B1	FBLN2
HSPE1-MOB4	FGF11
HTR1F	FHL1
HUNK	FOXS1
ICAM1	FXYD1
IDO1	GABRB1
IFI44	GABRB3
IL11	GBX2
IL13RA2	GCNT4
IL1A	GDF6
IL1B	GFRA1
IL1RAPL1	GGT5
IL1RN	GJA3
IL24	GJA4
IL32	GOLGA8H
IL33	GP1BB
IL4I1	GPC3
IL6	GPR17
IRX1	GPR183
IRX3	GPR21
ITGA2	GPR63
JCHAIN	GPR78
KCNJ2	GPX3
KCNJ8	GRIP1
KIAA0408	GUCY1A1
KIAA1217	GUCY1A2
KIF26B	HAAO
KRTAP4-12	HCK
KYNU	HEY2
LINGO2	HEYL
LPXN	HGD
LRRIQ1	HMCN2
LSAMP	HNMT
LXN	HOPX
MASP1	HOTS
MECOM	HOXA11
MEOX1	HOXC10
MFAP2	HSD17B6
MLPH	HSPB3
MME	ICAM2
MMP1	ID4
MMP12	IGF2BP1
MMP2	IGFN1
MMP3	IL17B
MSI2	IL18
MSR1	IL20RA
MT2A	IL26
MX1	INMT
MX2	ISYNA1
MXRA5	ITGA7
MYZAP	ITGA8
NCAM1	ITGA9
NCAM2	ITIH5
NEBL	JAG1
NEFL	JAK3
NETO2	JPH2
NFE2L3	JUP
NKX6-1	KCNA4
NOVA1	KCND3
NOVA2	KCNH1
NOX4	KCNK15
NPTX1	KCNMB1
NR3C2	KCNQ4
NRP2	KCNS2
NTNG1	KDR
OAS1	KIAA1324L
OAS2	KIT
OAS3	KLHL30
OLFM1	KLHL38
PAMR1	KRBOX1
PARP8	KRT14
PAX8	KRT16
PCDH7	KRT18
PCDHB2	KRTAP5-2
PCDHB5	L1CAM
PDE4D	LAMA5
PDE7B	LCNL1
PDGFD	LDLRAD4
PDPN	LFNG
PHACTR1	LGALSL
PID1	LGI1
PKIA	LGI4
PLCH1	LGR5
PLEK2	LHX9
PLPP4	LIMS2
POU3F3	LINC01750
PRDM1	LMO2
PRLR	LOC102724770
PSG5	LOC105373944
PTGER3	LOC105377650
PTN	LOC107987377
PTPRD	LRP2
RAB38	LRRC32
RASGRF2	LRRC7
RASSF2	LSP1
RBM47	LUZP2
RFX8	LYPD6B
RGCC	LYVE1
RGPD2	MAF
RIMS2	MAN1C1
RIPOR3	MARK1
ROBO1	MARVELD2
RSAD2	MC4R
RTL3	MCAM
RUNX2	MDFI
S1PR1	MEDAG
SAA1	MEGF6
SAA2	MEOX2
SCG5	MEST
SCIN	MEX3B
SDC1	MGAT3
SERPINB7	MMP11
SERPIND1	MMP28
SERPINF1	MPP7
SFRP1	MRVI1
SFRP4	MSX2
SGCD	MYH11
SHC3	MYL4
SHC4	MYLIP
SHROOM4	MYO7B
SLC16A9	NEB
SLC1A3	NFIB
SLC39A8	NLRP2
SLC6A15	NME5
SLIT2	NMU
SNCAIP	NOTCH3
SOD2	NPAS3
SORCS3	NPNT
SOX17	NPPB
SOX9	NPR1
SPATA6	NRXN2
SPHKAP	NTN4
SPON2	NTRK3
STAP2	OCLN
STC1	OLFML1
STEAP1	OLFML2A
STEAP2	OLR1
SYT14	OPCML
TBX3	OR2T8
TBX5	OSR2
TDRD1	OXTR
TENM4	P2RY1
TFAP2C	PADI1
TFPI2	PADI2
TGFBI	PALD1
TGM2	PALM
TMEM132B	PALMD
TMEM155	PCDH1
TMEM158	PCDH17
TMEM35A	PDE3A
TMEM51	PDK3
TMTC2	PDZD4
TNFAIP6	PEAR1
TNFRSF19	PGR
TNFSF10	PI16
TOR4A	PIEZO2
TRIM14	PITPNM3
TRPC3	PITX1
TSHZ2	PKDCC
TYRP1	PKP1
VAT1L	PLEKHG3
VCAM1	PLPPR4
VNN1	PLXDC1
WNK4	PLXND1
WNT5A	PODN
WT1	PPFIA4
XG	PPL
ZIC1	PPM1H
ZNF214	PPP1R14A
ZNF385D	PPP1R14C
ZSWIM5	PRAG1
	PRDM6
	PRELP
	PRKCH
	PRR15
	PRR5L
	PRSS23
	PRSS35
	PRUNE2
	PTGDS
	PTPN3
	PTPRZ1
	PYGM
	RAI2
	RAP1GAP2
	RASGRP1
	RBM20
	RCSD1
	REM1
	RENBP
	RERG
	RETREG1
	RGS7
	RGS7BP
	RHOJ
	RIMS3
	RIPK4
	RIPOR2
	RNF112
	RNF180
	RNF182
	RNF212
	RPP25
	RPTN
	RRAGD
	RTN1
	RUNDC3B
	RYR1
	SAMD5
	SARDH
	SBSPON
	SDC2
	SEMA3B
	SEMA5B
	SEMA6B
	SERPINA9
	SERTAD4
	SESN3
	SGCA
	SGCG
	SH2D3C
	SHE
	SHISAL1
	SLC16A14
	SLC18A3
	SLC1A7
	SLC24A3
	SLC30A3
	SLC37A1
	SLC38A11
	SLC47A1
	SLCO1C1
	SLCO2A1
	SLIT3
	SORBS2
	SOX18
	SOX6
	SOX8
	SPINT2
	STK32A
	STK32B
	STXBP5L
	SULF2
	SYBU
	SYNDIG1
	SYPL2
	SYT16
	TCF21
	TCHH
	TEK
	TFR2
	THNSL2
	THRB
	THSD7B
	TIAM1
	TINAGL1
	TMC6
	TMEM189-UBE2V1
	TMEM255A
	TMEM52B
	TNFSF15
	TNXB
	TOX
	TP53I11
	TRABD2B
	TRIL
	TRIM10
	TRIM61
	TRIM63
	TRMT9B
	TRPC4
	TRPM3
	TSPAN18
	TSPOAP1
	TTC9
	TUBB4A
	ULBP1
	WIPF3
	WISP2
	WNK3
	WNT2B
	ZFP92
	ZG16B
	ZNF154
	ZNF423
	ZNF467
	ZNF521
	ZNF630
	ZNF704

## Sheet: Figure 3b
Interlobular	Lobular
ABCC3	A2M
ABCC9	ABCA6
ABRACL	ABCA8
ACAP3	ABCA9
ADA2	ABHD17C
ADAM19	ABHD4
ADCY7	ABI3BP
ADIRF	ABLIM1
AK5	ABLIM3
ALDH7A1	ABRAXAS1
ALDOC	ACAN
AMIGO2	ACKR3
ANAPC15	ACTA2
ANGPT1	ACTC1
ANLN	ACVR1B
ANPEP	ACVRL1
APOBEC3B	ADAM10
ARHGAP11A	ADAM33
ARHGAP18	ADAMTS1
ARHGAP22	ADAMTS7
ARNTL2	ADARB1
ARSD	ADCY3
ASF1B	ADD3
ATP13A2	ADGRD1
ATP6V0E2	ADGRG6
AURKA	ADGRL2
AURKB	ADH1B
B4GALNT1	ADM
BAALC	AHR
BACE2	AHRR
BCAR3	AKAP12
BDKRB1	AKR1C2
BDNF	AKR1C3
BHLHE40	ANGPTL1
BIRC5	ANGPTL2
BLVRA	ANKH
BUB1	ANKRD28
C12orf75	ANKRD37
C14orf37	AOX1
C2CD2	APOD
C4orf48	APOL3
C5orf30	APOL6
CAPG	ARHGAP35
CARHSP1	ARID5B
CCDC85A	ARL4C
CCNA2	ARRDC3
CCNB1	ARSK
CCNB2	ASAP3
CCND1	ATF3
CDC20	ATF5
CDCA3	ATOH8
CDCA5	ATP2B1
CDCA8	B4GALT4
CDCP1	BAMBI
CDH2	BCL7A
CDH6	BEX4
CDK15	BST1
CDK2	BST2
CDKN2A	BTN3A3
CDKN3	C11orf87
CDR1	C1orf54
CENPF	C1R
CENPM	C1S
CENPV	C3orf58
CENPW	CA12
CENPX	CABLES1
CEP55	CACNA1H
CHAF1A	CACNB4
CHN1	CALD1
CHRM2	CAMK1D
CKAP2	CARD10
CKS2	CARMIL1
CLEC11A	CAVIN2
CMIP	CCDC136
CNIH3	CCNL1
COL15A1	CCNYL1
CORO2B	CD248
COX7A1	CD302
CPNE7	CD34
CPXM2	CD36
CRABP2	CD3EAP
CRIP1	CD55
CRIP2	CD82
CRISPLD2	CDC42EP2
CSTA	CDC42EP3
CTSZ	CDK6
CYB5R2	CDKN1B
CYBA	CELF2
DCLK2	CEMIP
DDIT4L	CERS4
DIRAS1	CFB
DKK1	CFD
DKK3	CHI3L1
DLGAP5	CHN2
DPP4	CHRDL1
DPYSL3	CKB
DSG2	CLEC3B
DUSP23	COBLL1
DUSP3	COL14A1
DUSP6	COL16A1
DYRK4	COL18A1
EDIL3	COL4A1
EHD3	COL4A2
ELL2	COL5A3
EMC10	COMP
EMC9	CPE
EMP2	CPEB2
ENC1	CPT1C
ENO2	CPZ
EPHA2	CREB5
ESM1	CRLF1
EZR	CTSC
FABP5	CXCL1
FAM167A	CXCL6
FAM180A	CXCL8
FAM83D	CYB561A3
FANCI	CYBRD1
FBLIM1	CYGB
FBN2	CYP1B1
FIBIN	CYP2U1
FJX1	CYP4V2
FKBP10	CYP51A1
FNDC1	CYTH3
FNDC4	CYTL1
FOXM1	DAAM2
FXYD5	DCLK1
GALNT10	DDX60L
GALNT12	DEPTOR
GALNT5	DMD
GAS2L1	DPY19L3
GAS6	DPYSL2
GDNF	DTD2
GINS2	DUSP4
GLRX	EBF1
GMNN	EBF2
GNG11	EBF3
GNG2	ECM2
GPAM	EFEMP1
GRAMD1B	EFNB1
GRIK2	EGFLAM
GSTT2B	EHBP1
GTSE1	ELFN1
H2AFZ	EMILIN2
HACD1	EML1
HAND2	EMP1
HAPLN1	ENDOD1
HAS2	ENG
HBEGF	EPB41L3
HEPH	EPHX1
HMGB2	EPS8
HOXA7	ERCC6
HOXA9	EREG
HPCAL1	ERG
HS3ST3A1	EVA1C
HS3ST3B1	F2R
HSD3B7	F2RL2
HTATIP2	F3
HTR1F	FABP3
IDH2	FADS1
IER3	FAM131B
IGFBP3	FAM155A
IL11	FAM198B
IL11RA	FAM200B
IL17RA	FAM20A
IL1B	FAM212B
IL32	FAM43A
IMPDH1	FAM69A
INHBA	FAT1
IQGAP3	FBLN2
IQSEC2	FBLN5
ITGA2	FBXO10
ITGA3	FBXW7
ITGA4	FCRLA
ITGA6	FERMT2
ITGBL1	FHL1
ITM2C	FHOD1
IVNS1ABP	FMOD
JPT1	FOXC2
KCNC4	FRMPD1
KCNJ8	FXYD1
KCNQ5	FYN
KIF20A	FZD1
KIF23	FZD2
KIF2C	FZD4
KIF3C	G0S2
KIFC1	GALNT16
KRT19	GAS1
KRT34	GATA6
KRTAP2-1	GDF10
KRTAP2-3	GDF6
KRTAP4-12	GLIS2
LARGE1	GPC4
LAYN	GPR1
LGALS1	GPR68
LIMK2	GREM2
LMNB1	GRK5
LOC107987373	HAPLN3
LOC653513	HCFC1R1
LOXL3	HCLS1
LPXN	HDAC9
LRRC15	HEBP1
LTBP1	HECW2
LXN	HIVEP1
LY96	HMGCS1
MAB21L1	HOTS
MAD2L1	HRH1
MAGED4	HS6ST1
MAGED4B	HSPB2
MALL	HSPB6
MAP3K7CL	HTRA3
MAPKAPK3	IDI1
MARCH3	IFIT3
MB21D2	IFITM1
MBOAT2	IGF2
MCM2	IGFBP4
MCM5	IGFBP5
MCM6	IL1R1
MCM7	IL20RB
MDK	IL33
MEGF6	INSIG1
MEIS2	IPO5
MELK	ITGA7
MELTF	ITM2B
MET	ITPR3
MFAP2	JAG1
MFSD6	JARID2
MGARP	JCAD
MGST2	KANK1
MKI67	KAZALD1
MKX	KAZN
MLLT11	KCND3
MMP14	KCNJ15
MMP17	KCNK1
MMP3	KCNK2
MOCOS	KCTD12
MOGS	KIAA1324L
MPST	KLF4
MRC2	KLF9
MRPL23	KRT18
MT1E	KRT7
MT2A	KRT8
MTCL1	LACTB2
MTSS1L	LAMA2
MXD4	LAMB1
MXRA5	LAMC1
MYBL1	LGALS3BP
MYBL2	LHFPL6
MYLK	LIFR
MZT2B	LITAF
NCAPG	LPAR1
NDN	LRIG3
NDUFA7	LRRC32
NEFM	LRRC8D
NES	LSP1
NET1	LTV1
NFASC	LY6K
NGEF	MAFF
NPR3	MAMDC2
NR1D1	MAN2A1
NREP	MANSC1
NRG1	MAP3K8
NRM	MAPK13
NRP2	MARCKSL1
NSD2	MBP
NT5DC2	MCU
NXN	MDGA1
OCIAD2	MEDAG
OSBPL3	MEF2A
P3H4	MEOX2
P4HA2	MEST
P4HA3	MFAP5
PACS1	MGST1
PAK4	MINDY2
PAMR1	MMP1
PARVB	MN1
PBK	MRVI1
PBX1	MSC
PCBP4	MSMO1
PCDH10	MTMR10
PCLAF	MTSS1
PDGFC	MYCBP2
PDLIM1	MYO1B
PEG10	MYO1E
PIMREG	NAMPT
PKM	NCOA7
PKN1	NDRG1
PLAT	NDUFA4L2
PLEK2	NEDD9
PLK1	NEO1
PLK3	NFATC2
PLOD2	NFIA
PLP2	NFIB
PLPP4	NFIL3
PLXNA2	NHSL2
PPP1R3C	NID2
PRADC1	NOTCH3
PRC1	NOV
PRIM2	NPAS1
PRR11	NPR1
PSG4	NR2F2
PSG5	NR3C1
PSMD2	NTN4
PTGS2	NXPH4
PTN	OLFM2
PTPN18	OLFML1
PTPRB	OSR1
PTTG1	OSR2
PVR	OTUD3
RAB33A	PALM
RACGAP1	PAPPA
RBP1	PAPPA2
RBP4	PARD3B
RCAN1	PCDHGB5
RCN3	PCNX2
REEP2	PCSK9
RFLNB	PDCD4
RNASEH2A	PDE1A
RRM2	PDE1C
S100A3	PDE3A
S1PR1	PDGFRB
SAMD11	PDLIM3
SDC1	PEAR1
SDC3	PENK
SEC11C	PI16
SEL1L3	PIK3R1
SERPINB7	PKDCC
SERPINE1	PKNOX2
SGCD	PLA2G2A
SGK1	PLA2G4A
SH3GLB2	PLAGL1
SHCBP1	PLAU
SHROOM3	PLCL2
SLC16A2	PLEKHG4
SLC16A3	PLPP3
SLC17A9	PLPPR4
SLC20A1	PLSCR1
SLC2A1	PLXNB1
SLC4A4	PLXND1
SLC7A1	PMP22
SLC7A8	PNMA2
SLC9A3R1	PODN
SLC9A7	PPP1R14A
SLIT2	PPT2
SMAGP	PRG4
SMIM29	PROS1
SMIM3	PRPS1
SNAI1	PRPS2
SNRNP25	PRRT1
SOCS2	PRUNE2
SOX9	PSD3
SPAG5	PTGES
SPRED3	PTGFRN
SSX2IP	PTGIR
ST3GAL5	PTGIS
STAC	PTGS1
STAMBPL1	PTK2B
STEAP1	PTX3
STEAP2	RAB31
STX1A	RABGAP1
STXBP2	RARRES3
SULF1	RASA4
SUN2	RASSF8
SYNPO	RBMS3
TACC3	RCAN2
TAGLN2	RELN
TANC2	REV3L
TBC1D1	RHOJ
TBX15	RIPOR2
TBX3	RNF13
TCF19	ROCK2
TERT	ROR1
TFAP2A	RTL5
TFPI2	S1PR2
TGFA	S1PR3
THY1	SAMD9
TIMP3	SBSPON
TK1	SCARB1
TLE4	SCD
TMEM106C	SCN3A
TMEM158	SCRG1
TMEM2	SCUBE3
TMEM25	SDC2
TNFAIP6	SECTM1
TOM1L2	SELENBP1
TOR4A	SEMA3C
TOX2	SEMA3D
TRABD	SEMA3F
TRIM14	SEMA5A
TRIP13	SEPT5
TRNP1	SERPINB2
TROAP	SERPING1
TRPV2	SERTAD4
TSPO	SESN3
TUBA1A	SGMS2
TUBB2B	SH2D4A
TWIST1	SH3D19
TYMS	SH3RF3
UBE2C	SHISAL1
UBE2T	SIX1
UHRF1	SLC12A2
ULBP2	SLC15A3
UPP1	SLC22A23
WDR54	SLC27A1
WNT5B	SLC2A3
XYLT1	SLC39A8
ZDHHC12	SLC6A6
ZFPM2	SLIT3
ZNF175	SMAD3
ZNF703	SMAD6
ZWINT	SMIM14
	SNAI2
	SNED1
	SNTB1
	SNX18
	SNX25
	SNX33
	SNX9
	SOCS5
	SOD2
	SOD3
	SORBS2
	SQLE
	SRGN
	STAMBP
	STAT1
	STC2
	STEAP3
	STK32B
	STMN3
	STS
	SVEP1
	SVIL
	TANGO6
	TCF7
	TCF7L2
	TERF1
	TGFBR3
	TGIF1
	THBD
	THBS2
	TIPARP
	TLR4
	TM4SF1
	TMEM119
	TMEM130
	TMEM173
	TMEM19
	TMEM45A
	TMEM59L
	TMEM97
	TMTC1
	TNFAIP3
	TNFAIP8
	TNFRSF21
	TNNT3
	TNXB
	TP53BP2
	TP53I11
	TPCN1
	TPD52L1
	TRAK1
	TRH
	TRIM22
	TRIM47
	TRIM58
	TSLP
	TTC39C
	UBE2E2
	UGDH
	UNC93B1
	VEPH1
	VGLL3
	VPS13B
	WDR19
	WNT2
	XPNPEP2
	ZFP36L2
	ZNF395
	ZNF423
	ZNF469
	ZNF503
	ZNF664

## Sheet: Figure 5 and Figure S5 
iCAF	myCAF
AKR1B1	ABHD4
ALDH1A3	ABI3BP
APLP2	ACTA2
ARPC1B	ADAM10
ASPH	AEBP1
BASP1	ANKRD1
C12orf75	ARL4C
C3	BGN
CCL2	BMP1
CCND1	BST1
CD44	CALD1
CD68	CCDC3
CDH2	CCDC80
CEMIP	CD248
CKAP4	CDC42EP1
CLDN11	CDH13
CLEC11A	CLEC3B
COL16A1	CNN1
COL6A3	COL14A1
COTL1	COL3A1
CPXM2	COL4A1
CTHRC1	COL4A2
CTSK	COL5A1
CTSZ	COL8A1
CXCL1	CPE
CXCL6	CRYAB
CXCL8	CXCL12
DCN	DSTN
DHRS3	EFEMP1
DKK3	ELN
DPP4	ENG
ECM1	F2R
ESM1	FADS3
FAP	FBLN2
FBLN1	FBN1
FBN2	FERMT2
FGF2	FHL1
FKBP10	FN1
FRMD6	FSTL1
FTH1	GPC1
GAS6	GSN
GNG11	HTRA1
GREM1	IGFBP3
HMGA1	IGFBP7
ICAM1	KRT14
ID2	KRT18
ID3	LOC728392
IER3	LOXL1
IFI6	LRRC32
IFITM1	MEDAG
IGFBP6	MEST
IL1B	MFAP4
IL32	MFAP5
IL6	MFGE8
ISLR	MICAL2
LPAR1	MMP11
LPXN	MYH9
LY6E	MYL9
MCFD2	NID2
MDK	NOTCH3
MMP1	NTN4
MMP14	PABPC1
MMP2	PABPC4
MRC2	PDGFRB
MT1E	PHGDH
MT2A	PMP22
MYADM	POSTN
MYDGF	PPP1R14A
NRP1	PRSS23
OLFML3	PSAT1
P4HB	PTGR1
PAM	RHOB
PCOLCE	S100A10
PDGFRA	S100A13
PDIA4	S100A16
PDIA6	SDC2
PRNP	SEPT7
PTX3	SERPING1
RAI14	SLIT3
RCN3	SPOCK1
SERPINB2	STAT1
SERPINE1	TAGLN
SERPINE2	TFPI
SERPINF1	TIMP3
SGK1	TINAGL1
SOD2	TMSB4X
SQSTM1	TNXB
STC2	TP53I11
SULF1	TXNIP
TFPI2	YBX3
TGFBI	YWHAH
TGFBR2
TGM2
THBS1
THY1
TNFRSF11B
TNIP1
TWIST2

## Sheet: Table S1
iCAF	myCAF
ACO1	ABHD4
AKR1B1	ABI3BP
ALCAM	ACTA2
ALDH1A3	ACTG2
ANPEP	ADAM10
APLP2	ADAMTS2
APPL2	AEBP1
ARPC1B	ANKRD1
ASPH	ARID5B
BASP1	ARL4C
BDKRB1	B3GALT2
C12orf75	BEX1
C1QTNF1	BGN
C3	BMP1
CCDC71L	BST1
CCL2	CALD1
CCND1	CALHM2
CD44	CCDC3
CD68	CCDC80
CDH2	CCNYL1
CEBPB	CD248
CEMIP	CDC42EP1
CEP170	CDH13
CFB	CHCHD10
CKAP4	CKB
CLDN11	CLEC3B
CLEC11A	CNN1
CLMP	COL14A1
COL16A1	COL3A1
COL6A3	COL4A1
COLEC12	COL4A2
COTL1	COL5A1
CPXM2	COL8A1
CTHRC1	CPE
CTSK	CPZ
CTSZ	CRIP1
CXCL1	CRYAB
CXCL2	CXCL12
CXCL3	CXXC5
CXCL5	CYTH3
CXCL6	DBNDD2
CXCL8	DEPP1
CYBA	DEPTOR
DCN	DLGAP4
DHRS3	DMD
DKK3	DSTN
DPP4	DUSP1
DPYSL3	DYNLT1
DRAM1	EDIL3
DSE	EFEMP1
ECM1	ELN
ELL2	EMC10
EMILIN1	EMILIN2
ESM1	ENG
FAP	EPS8
FBLN1	F2R
FBN2	FABP3
FGF2	FADS3
FKBP10	FARP1
FKBP11	FAT1
FOSL1	FBLN2
FRMD6	FBN1
FTH1	FERMT2
GALNT5	FHL1
GAS6	FILIP1L
GNG11	FLNB
GPRC5B	FN1
GREM1	FOXS1
GYPC	FSTL1
HMGA1	GDF15
HSD11B1	GEM
ICAM1	GPC1
ID2	GSN
ID3	HSPB2
IER3	HSPB7
IFI6	HTRA1
IFIT3	IGFBP3
IFITM1	IGFBP7
IGFBP6	ITGA3
IL1A	JAG1
IL1B	KANK2
IL1R1	KRT14
IL32	KRT18
IL6	LGMN
INSIG1	LIMS2
ISG15	LMCD1
ISLR	LOC728392
ITGA2	LOXL1
ITM2C	LRRC32
KCNK2	MAN2A1
KCTD12	MEDAG
LAMA4	MEST
LDOC1	MFAP4
LIF	MFAP5
LIMCH1	MFGE8
LMAN1	MICAL2
LPAR1	MKNK2
LPXN	MMP11
LXN	MPRIP
LY6E	MRVI1
MARCKSL1	MTHFD2
MCFD2	MYH9
MDK	MYL9
MFAP2	NID2
MFSD1	NOTCH3
MMP1	NOV
MMP14	NR2F2
MMP2	NTN4
MMP3	OLFM2
MOXD1	OLFML1
MRC2	OSMR
MT1E	PABPC1
MT2A	PABPC4
MXRA5	PALLD
MYADM	PALM
MYDGF	PCDH10
NAMPT	PDGFRB
NBL1	PDLIM2
NFKBIA	PHGDH
NME1	PLPP1
NOMO2	PLXND1
NRP1	PMP22
NUCB2	PODN
OLFML3	POSTN
OSBPL8	PPIC
P4HB	PPP1R14A
PAM	PRSS23
PAPPA	PSAT1
PCOLCE	PTGDS
PDGFRA	PTGR1
PDIA4	PYGB
PDIA6	RGS4
PLAUR	RHOB
PLOD2	RHOJ
PRNP	S100A10
PTX3	S100A13
RAI14	S100A16
RCN3	SASH1
RECK	SBSPON
SDC4	SCUBE3
SERPINB2	SDC2
SERPINE1	SEPT7
SERPINE2	SERPING1
SERPINF1	SLC1A4
SGK1	SLC7A5
SIRPA	SLIT3
SLC39A14	SPOCK1
SLC39A8	STAT1
SLIT2	STK32B
SOD2	TAGLN
SPON2	TFPI
SQSTM1	TIMP3
SRPX	TINAGL1
STC2	TMEM173
SULF1	TMSB4X
TERT	TNXB
TFPI2	TP53I11
TFRC	TRAM2
TGFBI	TRIB3
TGFBR2	TXNIP
TGM2	UGDH
THBS1	YBX3
THY1	YPEL3
TM4SF1	YWHAH
TMEM119
TMEM132A
TMEM200A
TNFAIP2
TNFRSF11B
TNIP1
TP53I3
TPBG
TPST1
TRNP1
TTYH3
TWIST2
TWSG1
USP53
WLS
WNT5A
