# Supplementary material for: Evidence of steady-state fibroblast subtypes in the normal human breast as cells-of-origin for perturbed-state fibroblasts in breast cancer
Source: Breast Cancer Res. 2024 Jan 16;26:11. doi: 10.1186/s13058-024-01763-3 (PMC10790388; doi:10.1186/s13058-024-01763-3)
Supplement: Supplementary file 10 — Additional file 10. All pathways enriched in iCAFs and myCAFs. All pathways enriched in iCAFs and myCAFs (≥50 FPKM, ≥2-fold change, adjusted p<0.001) obtained from STRING network analysis (https://string-db.org/, version 11.5). [file 13058_2024_1763_MOESM10_ESM.xlsx]

## Sheet: iCAF
#category	term ID	term description	observed gene count	background gene count	strength	false discovery rate	matching proteins in your network (IDs)	matching proteins in your network (labels)
GO Process	GO:0042127	Regulation of cell population proliferation	62	1642	0.61	2.70e-18	9606.ENSP00000188790,9606.ENSP00000216797,9606.ENSP00000217131,9606.ENSP00000219070,9606.ENSP00000222553,9606.ENSP00000225831,9606.ENSP00000227507,9606.ENSP00000234091,9606.ENSP00000249075,9606.ENSP00000250340,9606.ENSP00000254722,9606.ENSP00000257290,9606.ENSP00000260128,9606.ENSP00000260356,9606.ENSP00000261623,9606.ENSP00000262120,9606.ENSP00000262947,9606.ENSP00000263339,9606.ENSP00000263341,…	FAP,NFKBIA,CTSZ,MMP2,NAMPT,CCL2,CCND1,ID2,LIF,CLEC11A,SERPINF1,PDGFRA,SULF1,THBS1,CYBA,TWSG1,C19orf10,IL1A,IL1B,FGF2,WNT5A,NRP1,CDH2,FTH1,AKR1B1,CXCL5,ITGA2,IGFBP6,CEBPB,CXCL8,TERT,FOSL1,CTHRC1,FBLN1,GAS6,NME1,TGFBR2,TFRC,DPP4,TGM2,SGK1,ECM1,LDOC1,IFIT3,SDC4,MARCKSL1,SRPX,PRNP,ASPH,ESM1,TMEM119,CXCL1,MDK,IL6,IFITM1,KCNK2,HMGA1,SERPINE2,TRNP1,SOD2,APPL2,GREM1
GO Process	GO:0030334	Regulation of cell migration	45	865	0.75	2.67e-17	9606.ENSP00000052754,9606.ENSP00000216629,9606.ENSP00000223095,9606.ENSP00000225831,9606.ENSP00000230538,9606.ENSP00000254722,9606.ENSP00000257290,9606.ENSP00000260128,9606.ENSP00000260356,9606.ENSP00000261183,9606.ENSP00000263341,9606.ENSP00000264498,9606.ENSP00000264634,9606.ENSP00000264832,9606.ENSP00000265371,9606.ENSP00000284240,9606.ENSP00000289749,9606.ENSP00000296585,9606.ENSP00000306512,…	DCN,BDKRB1,SERPINE1,CCL2,LAMA4,SERPINF1,PDGFRA,SULF1,THBS1,OSBPL8,IL1B,FGF2,WNT5A,ICAM1,NRP1,THY1,NBL1,ITGA2,CXCL8,MMP14,TERT,LIMCH1,FBLN1,GAS6,DPYSL3,TGFBR2,DPP4,SGK1,ECM1,SDC4,LPAR1,RECK,EMILIN1,MYADM,CEMIP,MDK,IL6,IFITM1,IL1R1,SERPINE2,SLIT2,SOD2,APPL2,GREM1,TWIST2
GO Process	GO:0006950	Response to stress	83	3485	0.41	8.35e-15	9606.ENSP00000052754,9606.ENSP00000216629,9606.ENSP00000216797,9606.ENSP00000219070,9606.ENSP00000222543,9606.ENSP00000222553,9606.ENSP00000223095,9606.ENSP00000225831,9606.ENSP00000226317,9606.ENSP00000227507,9606.ENSP00000234091,9606.ENSP00000245185,9606.ENSP00000245907,9606.ENSP00000250092,9606.ENSP00000251047,9606.ENSP00000257290,9606.ENSP00000260356,9606.ENSP00000261623,9606.ENSP00000262428,…	DCN,BDKRB1,NFKBIA,MMP2,TFPI2,NAMPT,SERPINE1,CCL2,CXCL6,CCND1,ID2,MT2A,C3,CD68,LMAN1,PDGFRA,THBS1,CYBA,COTL1,C19orf10,IL1A,IL1B,LXN,FGF2,WNT5A,ICAM1,STC2,NRP1,RCN3,PLOD2,AKR1B1,PDIA4,PTX3,CXCL3,CXCL5,ITGA2,MMP3,TPST1,CEBPB,PAM,CXCL8,MT1E,MMP14,TERT,FOSL1,TNIP1,P4HB,FBLN1,GAS6,PLAUR,IFI6,DPYSL3,INSIG1,TGFBR2,DPP4,SGK1,ECM1,IFIT3,SDC4,ID3,SRPX,ISG15,PRNP,SQSTM1,CXCL1,SIRPA,COLEC12,PDIA6,MDK,IL6,IFIT…
GO Process	GO:0030198	Extracellular matrix organization	28	338	0.95	8.35e-15	9606.ENSP00000052754,9606.ENSP00000219070,9606.ENSP00000223095,9606.ENSP00000230538,9606.ENSP00000257290,9606.ENSP00000260128,9606.ENSP00000260356,9606.ENSP00000264498,9606.ENSP00000264832,9606.ENSP00000271651,9606.ENSP00000295550,9606.ENSP00000295927,9606.ENSP00000296585,9606.ENSP00000297350,9606.ENSP00000299855,9606.ENSP00000308208,9606.ENSP00000322788,9606.ENSP00000331544,9606.ENSP00000331831,…	DCN,MMP2,SERPINE1,LAMA4,PDGFRA,SULF1,THBS1,FGF2,ICAM1,CTSK,COL6A3,PTX3,ITGA2,TNFRSF11B,MMP3,MMP14,MMP1,FBLN1,GAS6,COL16A1,MFAP2,RECK,EMILIN1,SLC39A8,CD44,TGFBI,FBN2,GREM1
GO Process	GO:0048519	Negative regulation of biological process	105	5389	0.33	1.10e-14	9606.ENSP00000052754,9606.ENSP00000188790,9606.ENSP00000216629,9606.ENSP00000216797,9606.ENSP00000217131,9606.ENSP00000222543,9606.ENSP00000222553,9606.ENSP00000223095,9606.ENSP00000225831,9606.ENSP00000227507,9606.ENSP00000230538,9606.ENSP00000234091,9606.ENSP00000245185,9606.ENSP00000245907,9606.ENSP00000249075,9606.ENSP00000250092,9606.ENSP00000251047,9606.ENSP00000254722,9606.ENSP00000257290,…	DCN,FAP,BDKRB1,NFKBIA,CTSZ,TFPI2,NAMPT,SERPINE1,CCL2,CCND1,LAMA4,ID2,MT2A,C3,LIF,CD68,LMAN1,SERPINF1,PDGFRA,IER3,SULF1,THBS1,OSBPL8,CYBA,TWSG1,C19orf10,IL1A,IL1B,APLP2,LXN,FGF2,WNT5A,ICAM1,STC2,NRP1,CDH2,CTSK,FTH1,THY1,AKR1B1,NBL1,COL6A3,PTX3,TNFRSF11B,MMP3,IGFBP6,CEBPB,CXCL8,MT1E,MMP14,TERT,FOSL1,LIMCH1,TNIP1,BASP1,ITM2C,CTHRC1,FBLN1,GAS6,NME1,PLAUR,C1QTNF1,IFI6,DPYSL3,INSIG1,TGFBR2,TFRC,DPP4,EC…
GO Process	GO:0010033	Response to organic substance	76	3011	0.44	1.34e-14	9606.ENSP00000052754,9606.ENSP00000216629,9606.ENSP00000216797,9606.ENSP00000217939,9606.ENSP00000219070,9606.ENSP00000222553,9606.ENSP00000223061,9606.ENSP00000223095,9606.ENSP00000225831,9606.ENSP00000226317,9606.ENSP00000227507,9606.ENSP00000245185,9606.ENSP00000249075,9606.ENSP00000250092,9606.ENSP00000254722,9606.ENSP00000257290,9606.ENSP00000260356,9606.ENSP00000261623,9606.ENSP00000262120,…	DCN,BDKRB1,NFKBIA,MXRA5,MMP2,NAMPT,PCOLCE,SERPINE1,CCL2,CXCL6,CCND1,MT2A,LIF,CD68,SERPINF1,PDGFRA,THBS1,CYBA,TWSG1,C19orf10,IL1A,IL1B,FGF2,WNT5A,ICAM1,STC2,NRP1,RCN3,AKR1B1,CXCL3,CXCL5,ITGA2,TNFRSF11B,MMP3,CEBPB,PAM,CXCL8,MMP14,FOSL1,MMP1,P4HB,PAPPA,GAS6,NME1,IFI6,DPYSL3,INSIG1,TGFBR2,SLC39A14,TFRC,LDOC1,IFIT3,COL16A1,LPAR1,ID3,ISG15,PRNP,ASPH,SQSTM1,CXCL1,SIRPA,COLEC12,PDIA6,MDK,IL6,IFITM1,IL1R1…
GO Process	GO:0030155	Regulation of cell adhesion	37	712	0.75	2.91e-14	9606.ENSP00000223095,9606.ENSP00000225831,9606.ENSP00000230538,9606.ENSP00000249075,9606.ENSP00000260356,9606.ENSP00000262120,9606.ENSP00000263341,9606.ENSP00000264634,9606.ENSP00000264832,9606.ENSP00000265371,9606.ENSP00000284240,9606.ENSP00000296585,9606.ENSP00000305422,9606.ENSP00000306512,9606.ENSP00000308208,9606.ENSP00000316891,9606.ENSP00000327801,9606.ENSP00000331544,9606.ENSP00000339328,…	SERPINE1,CCL2,LAMA4,LIF,THBS1,TWSG1,IL1B,WNT5A,ICAM1,NRP1,THY1,ITGA2,CEBPB,CXCL8,MMP14,LIMCH1,P4HB,FBLN1,PLAUR,C1QTNF1,TGFBR2,TFRC,DPP4,TGM2,SDC4,COL16A1,PRNP,EMILIN1,MYADM,SIRPA,MDK,IL6,CD44,SERPINE2,TGFBI,LPXN,GREM1
GO Process	GO:0048583	Regulation of response to stimulus	89	4114	0.37	4.92e-14	9606.ENSP00000052754,9606.ENSP00000188790,9606.ENSP00000216797,9606.ENSP00000222553,9606.ENSP00000223095,9606.ENSP00000225831,9606.ENSP00000226317,9606.ENSP00000245907,9606.ENSP00000249075,9606.ENSP00000254722,9606.ENSP00000257290,9606.ENSP00000259874,9606.ENSP00000260128,9606.ENSP00000260356,9606.ENSP00000261183,9606.ENSP00000261623,9606.ENSP00000262120,9606.ENSP00000262947,9606.ENSP00000263339,…	DCN,FAP,NFKBIA,NAMPT,SERPINE1,CCL2,CXCL6,C3,LIF,SERPINF1,PDGFRA,IER3,SULF1,THBS1,OSBPL8,CYBA,TWSG1,C19orf10,IL1A,IL1B,FGF2,WNT5A,ICAM1,NRP1,CDH2,RCN3,THY1,AKR1B1,NBL1,ITGA2,MMP3,GPRC5B,IGFBP6,CEBPB,CXCL8,MMP14,TERT,TNIP1,ITM2C,P4HB,CTHRC1,FBLN1,GAS6,PLAUR,C1QTNF1,IFI6,INSIG1,WLS,TGFBR2,SLC39A14,TFRC,DPP4,TGM2,ECM1,LDOC1,LPAR1,KCTD12,RECK,SRPX,PRNP,ASPH,EMILIN1,ESM1,SQSTM1,MYADM,DKK3,SIRPA,COLEC12…
GO Process	GO:0048585	Negative regulation of response to stimulus	54	1636	0.55	8.10e-14	9606.ENSP00000052754,9606.ENSP00000216797,9606.ENSP00000222553,9606.ENSP00000223095,9606.ENSP00000225831,9606.ENSP00000249075,9606.ENSP00000254722,9606.ENSP00000257290,9606.ENSP00000260128,9606.ENSP00000260356,9606.ENSP00000262120,9606.ENSP00000263339,9606.ENSP00000263341,9606.ENSP00000264498,9606.ENSP00000264634,9606.ENSP00000264832,9606.ENSP00000265371,9606.ENSP00000269141,9606.ENSP00000284240,…	DCN,NFKBIA,NAMPT,SERPINE1,CCL2,LIF,SERPINF1,PDGFRA,SULF1,THBS1,TWSG1,IL1A,IL1B,FGF2,WNT5A,ICAM1,NRP1,CDH2,THY1,NBL1,IGFBP6,CXCL8,MMP14,TERT,TNIP1,CTHRC1,FBLN1,GAS6,PLAUR,C1QTNF1,IFI6,INSIG1,TGFBR2,DPP4,ECM1,LPAR1,PRNP,EMILIN1,MYADM,DKK3,SIRPA,MDK,IL6,CD44,SERPINB2,SERPINE2,SLIT2,FBN2,LPXN,NUCB2,SOD2,APPL2,GREM1,DHRS3
GO Process	GO:0071310	Cellular response to organic substance	65	2369	0.47	1.42e-13	9606.ENSP00000216797,9606.ENSP00000219070,9606.ENSP00000222553,9606.ENSP00000223061,9606.ENSP00000223095,9606.ENSP00000225831,9606.ENSP00000226317,9606.ENSP00000227507,9606.ENSP00000245185,9606.ENSP00000249075,9606.ENSP00000250092,9606.ENSP00000254722,9606.ENSP00000257290,9606.ENSP00000260356,9606.ENSP00000261623,9606.ENSP00000262120,9606.ENSP00000262947,9606.ENSP00000263339,9606.ENSP00000263341,…	NFKBIA,MMP2,NAMPT,PCOLCE,SERPINE1,CCL2,CXCL6,CCND1,MT2A,LIF,CD68,SERPINF1,PDGFRA,THBS1,CYBA,TWSG1,C19orf10,IL1A,IL1B,FGF2,WNT5A,ICAM1,STC2,NRP1,AKR1B1,CXCL3,CXCL5,ITGA2,TNFRSF11B,MMP3,CEBPB,CXCL8,MMP1,P4HB,GAS6,NME1,IFI6,DPYSL3,INSIG1,TGFBR2,SLC39A14,TFRC,LDOC1,IFIT3,COL16A1,LPAR1,ID3,ISG15,PRNP,SQSTM1,CXCL1,SIRPA,COLEC12,PDIA6,IL6,IFITM1,IL1R1,CD44,SERPINB2,SLIT2,CXCL2,IL32,SOD2,APPL2,SPON2
GO Process	GO:0051241	Negative regulation of multicellular organismal process	46	1231	0.61	3.01e-13	9606.ENSP00000052754,9606.ENSP00000216797,9606.ENSP00000217131,9606.ENSP00000223095,9606.ENSP00000230538,9606.ENSP00000234091,9606.ENSP00000254722,9606.ENSP00000257290,9606.ENSP00000260128,9606.ENSP00000260356,9606.ENSP00000261623,9606.ENSP00000262120,9606.ENSP00000263341,9606.ENSP00000264498,9606.ENSP00000264634,9606.ENSP00000265087,9606.ENSP00000265371,9606.ENSP00000271651,9606.ENSP00000284240,…	DCN,NFKBIA,CTSZ,SERPINE1,LAMA4,ID2,SERPINF1,PDGFRA,SULF1,THBS1,CYBA,TWSG1,IL1B,FGF2,WNT5A,STC2,NRP1,CTSK,THY1,TNFRSF11B,TERT,ITM2C,FBLN1,GAS6,NME1,PLAUR,C1QTNF1,DPYSL3,TGFBR2,ECM1,LPAR1,ID3,ISG15,PRNP,EMILIN1,TMEM119,SIRPA,MDK,IL6,KCNK2,SERPINB2,SERPINE2,SLIT2,APPL2,GREM1,TWIST2
GO Process	GO:0051239	Regulation of multicellular organismal process	76	3227	0.41	4.00e-13	9606.ENSP00000052754,9606.ENSP00000188790,9606.ENSP00000216797,9606.ENSP00000217131,9606.ENSP00000223095,9606.ENSP00000226317,9606.ENSP00000227507,9606.ENSP00000230538,9606.ENSP00000234091,9606.ENSP00000245907,9606.ENSP00000249075,9606.ENSP00000254722,9606.ENSP00000257290,9606.ENSP00000260128,9606.ENSP00000260356,9606.ENSP00000261623,9606.ENSP00000262120,9606.ENSP00000262947,9606.ENSP00000263339,…	DCN,FAP,NFKBIA,CTSZ,SERPINE1,CXCL6,CCND1,LAMA4,ID2,C3,LIF,SERPINF1,PDGFRA,SULF1,THBS1,CYBA,TWSG1,C19orf10,IL1A,IL1B,FGF2,WNT5A,ICAM1,STC2,NRP1,CDH2,CTSK,THY1,NBL1,ITGA2,TNFRSF11B,GPRC5B,CEBPB,CXCL8,MMP14,TERT,BASP1,ITM2C,CTHRC1,FBLN1,GAS6,NME1,PLAUR,C1QTNF1,DPYSL3,TGFBR2,TFRC,SGK1,ECM1,TPBG,LPAR1,ID3,MFAP2,RECK,ISG15,PRNP,ASPH,EMILIN1,MYADM,TMEM119,SIRPA,MDK,IL6,IFITM1,IL1R1,KCNK2,SERPINB2,SERPIN…
GO Process	GO:0050896	Response to stimulus	128	8046	0.24	4.02e-13	9606.ENSP00000052754,9606.ENSP00000188790,9606.ENSP00000216629,9606.ENSP00000216797,9606.ENSP00000217131,9606.ENSP00000217939,9606.ENSP00000219070,9606.ENSP00000222543,9606.ENSP00000222553,9606.ENSP00000223061,9606.ENSP00000223095,9606.ENSP00000225831,9606.ENSP00000226317,9606.ENSP00000227507,9606.ENSP00000234091,9606.ENSP00000245185,9606.ENSP00000245907,9606.ENSP00000248564,9606.ENSP00000249075,…	DCN,FAP,BDKRB1,NFKBIA,CTSZ,MXRA5,MMP2,TFPI2,NAMPT,PCOLCE,SERPINE1,CCL2,CXCL6,CCND1,ID2,MT2A,C3,GNG11,LIF,CD68,CLEC11A,LMAN1,SERPINF1,PDGFRA,SULF1,THBS1,CYBA,TWSG1,COTL1,C19orf10,IL1A,IL1B,APLP2,LXN,FGF2,WNT5A,ICAM1,STC2,NRP1,RCN3,CTSK,FTH1,PLOD2,THY1,AKR1B1,PDIA4,NBL1,PTX3,CXCL3,CXCL5,ITGA2,TNFRSF11B,MMP3,ANPEP,GPRC5B,IGFBP6,TPST1,CEBPB,ALCAM,PAM,CXCL8,MT1E,MMP14,ACO1,TERT,FOSL1,TNIP1,MMP1,P4HB,C…
GO Process	GO:0050793	Regulation of developmental process	68	2648	0.45	4.36e-13	9606.ENSP00000052754,9606.ENSP00000216797,9606.ENSP00000217131,9606.ENSP00000222553,9606.ENSP00000223095,9606.ENSP00000225831,9606.ENSP00000227507,9606.ENSP00000230538,9606.ENSP00000234091,9606.ENSP00000245907,9606.ENSP00000249075,9606.ENSP00000254722,9606.ENSP00000257290,9606.ENSP00000260128,9606.ENSP00000260356,9606.ENSP00000262120,9606.ENSP00000262947,9606.ENSP00000263339,9606.ENSP00000263341,…	DCN,NFKBIA,CTSZ,NAMPT,SERPINE1,CCL2,CCND1,LAMA4,ID2,C3,LIF,SERPINF1,PDGFRA,SULF1,THBS1,TWSG1,C19orf10,IL1A,IL1B,FGF2,WNT5A,ICAM1,STC2,NRP1,CDH2,CTSK,THY1,NBL1,TNFRSF11B,GPRC5B,CEBPB,CXCL8,MMP14,TERT,BASP1,ITM2C,P4HB,CTHRC1,FBLN1,GAS6,NME1,DPYSL3,INSIG1,TGFBR2,TFRC,ECM1,TPBG,LPAR1,ID3,RECK,ISG15,EMILIN1,MYADM,TMEM119,MDK,IL6,IFITM1,KCNK2,CD44,HMGA1,SERPINE2,SLIT2,FBN2,CCDC71L,SOD2,APPL2,GREM1,TWIS…
GO Process	GO:0033993	Response to lipid	38	858	0.68	8.65e-13	9606.ENSP00000052754,9606.ENSP00000216629,9606.ENSP00000216797,9606.ENSP00000223095,9606.ENSP00000225831,9606.ENSP00000226317,9606.ENSP00000227507,9606.ENSP00000250092,9606.ENSP00000254722,9606.ENSP00000260356,9606.ENSP00000261623,9606.ENSP00000263339,9606.ENSP00000263341,9606.ENSP00000264634,9606.ENSP00000264832,9606.ENSP00000265087,9606.ENSP00000296026,9606.ENSP00000296027,9606.ENSP00000296585,…	DCN,BDKRB1,NFKBIA,SERPINE1,CCL2,CXCL6,CCND1,CD68,SERPINF1,THBS1,CYBA,IL1A,IL1B,WNT5A,ICAM1,STC2,CXCL3,CXCL5,ITGA2,CEBPB,PAM,CXCL8,FOSL1,PAPPA,NME1,INSIG1,TGFBR2,LDOC1,LPAR1,ID3,CXCL1,SIRPA,MDK,IL6,ARPC1B,SLIT2,CXCL2,SPON2
GO Process	GO:0071345	Cellular response to cytokine stimulus	41	1013	0.64	9.76e-13	9606.ENSP00000216797,9606.ENSP00000219070,9606.ENSP00000223061,9606.ENSP00000225831,9606.ENSP00000226317,9606.ENSP00000227507,9606.ENSP00000245185,9606.ENSP00000249075,9606.ENSP00000260356,9606.ENSP00000261623,9606.ENSP00000263339,9606.ENSP00000263341,9606.ENSP00000264498,9606.ENSP00000264634,9606.ENSP00000264832,9606.ENSP00000296026,9606.ENSP00000296027,9606.ENSP00000297350,9606.ENSP00000299855,…	NFKBIA,MMP2,PCOLCE,CCL2,CXCL6,CCND1,MT2A,LIF,THBS1,CYBA,IL1A,IL1B,FGF2,WNT5A,ICAM1,CXCL3,CXCL5,TNFRSF11B,MMP3,CEBPB,CXCL8,MMP1,P4HB,GAS6,IFI6,DPYSL3,TFRC,IFIT3,ISG15,SQSTM1,CXCL1,SIRPA,IL6,IFITM1,IL1R1,CD44,SERPINB2,CXCL2,IL32,SOD2,APPL2
GO Process	GO:0048523	Negative regulation of cellular process	95	4874	0.33	9.84e-13	9606.ENSP00000052754,9606.ENSP00000188790,9606.ENSP00000216629,9606.ENSP00000216797,9606.ENSP00000217131,9606.ENSP00000222543,9606.ENSP00000222553,9606.ENSP00000223095,9606.ENSP00000225831,9606.ENSP00000227507,9606.ENSP00000234091,9606.ENSP00000245907,9606.ENSP00000249075,9606.ENSP00000251047,9606.ENSP00000254722,9606.ENSP00000257290,9606.ENSP00000259874,9606.ENSP00000260128,9606.ENSP00000260356,…	DCN,FAP,BDKRB1,NFKBIA,CTSZ,TFPI2,NAMPT,SERPINE1,CCL2,CCND1,ID2,C3,LIF,LMAN1,SERPINF1,PDGFRA,IER3,SULF1,THBS1,OSBPL8,TWSG1,C19orf10,IL1A,IL1B,APLP2,LXN,FGF2,WNT5A,ICAM1,NRP1,CDH2,FTH1,THY1,AKR1B1,NBL1,COL6A3,PTX3,MMP3,IGFBP6,CEBPB,CXCL8,MMP14,TERT,FOSL1,LIMCH1,TNIP1,BASP1,ITM2C,CTHRC1,FBLN1,GAS6,NME1,PLAUR,C1QTNF1,IFI6,DPYSL3,INSIG1,TGFBR2,TFRC,DPP4,ECM1,LDOC1,IFIT3,SDC4,LPAR1,ID3,RECK,SRPX,ISG15,…
GO Process	GO:0070887	Cellular response to chemical stimulus	71	2919	0.42	9.84e-13	9606.ENSP00000216797,9606.ENSP00000219070,9606.ENSP00000222553,9606.ENSP00000223061,9606.ENSP00000223095,9606.ENSP00000225831,9606.ENSP00000226317,9606.ENSP00000227507,9606.ENSP00000234091,9606.ENSP00000245185,9606.ENSP00000249075,9606.ENSP00000250092,9606.ENSP00000254722,9606.ENSP00000257290,9606.ENSP00000260356,9606.ENSP00000261623,9606.ENSP00000262120,9606.ENSP00000262947,9606.ENSP00000263339,…	NFKBIA,MMP2,NAMPT,PCOLCE,SERPINE1,CCL2,CXCL6,CCND1,ID2,MT2A,LIF,CD68,SERPINF1,PDGFRA,THBS1,CYBA,TWSG1,C19orf10,IL1A,IL1B,FGF2,WNT5A,ICAM1,STC2,NRP1,AKR1B1,CXCL3,CXCL5,ITGA2,TNFRSF11B,MMP3,CEBPB,CXCL8,MT1E,TERT,MMP1,P4HB,GAS6,NME1,IFI6,DPYSL3,INSIG1,TGFBR2,SLC39A14,TFRC,LDOC1,IFIT3,COL16A1,LPAR1,ID3,ISG15,PRNP,ASPH,SQSTM1,CXCL1,SIRPA,COLEC12,PDIA6,MDK,IL6,IFITM1,IL1R1,KCNK2,CD44,SERPINB2,SLIT2,CXC…
GO Process	GO:0065008	Regulation of biological quality	85	4042	0.36	1.33e-12	9606.ENSP00000052754,9606.ENSP00000188790,9606.ENSP00000216629,9606.ENSP00000216797,9606.ENSP00000217131,9606.ENSP00000222543,9606.ENSP00000222553,9606.ENSP00000223095,9606.ENSP00000225831,9606.ENSP00000226317,9606.ENSP00000227507,9606.ENSP00000230538,9606.ENSP00000234091,9606.ENSP00000245185,9606.ENSP00000245907,9606.ENSP00000249075,9606.ENSP00000251047,9606.ENSP00000254722,9606.ENSP00000257290,…	DCN,FAP,BDKRB1,NFKBIA,CTSZ,TFPI2,NAMPT,SERPINE1,CCL2,CXCL6,CCND1,LAMA4,ID2,MT2A,C3,LIF,LMAN1,SERPINF1,PDGFRA,THBS1,OSBPL8,CYBA,COTL1,IL1A,IL1B,FGF2,WNT5A,ICAM1,STC2,NRP1,CDH2,RCN3,CTSK,FTH1,THY1,AKR1B1,PDIA4,NBL1,ITGA2,TNFRSF11B,CEBPB,PAM,MT1E,ACO1,TERT,P4HB,FBLN1,GAS6,ALDH1A3,NME1,PLAUR,C1QTNF1,IFI6,INSIG1,SLC39A14,TFRC,DPP4,TGM2,SGK1,MOXD1,TPBG,LPAR1,MFAP2,ISG15,PRNP,ASPH,SQSTM1,MYADM,TMEM119,C…
GO Process	GO:0048518	Positive regulation of biological process	108	6112	0.28	1.35e-12	9606.ENSP00000052754,9606.ENSP00000188790,9606.ENSP00000216629,9606.ENSP00000216797,9606.ENSP00000217131,9606.ENSP00000219070,9606.ENSP00000222553,9606.ENSP00000223061,9606.ENSP00000223095,9606.ENSP00000225831,9606.ENSP00000227507,9606.ENSP00000234091,9606.ENSP00000245907,9606.ENSP00000249075,9606.ENSP00000250340,9606.ENSP00000251047,9606.ENSP00000254722,9606.ENSP00000257290,9606.ENSP00000260128,…	DCN,FAP,BDKRB1,NFKBIA,CTSZ,MMP2,NAMPT,PCOLCE,SERPINE1,CCL2,CCND1,ID2,C3,LIF,CLEC11A,LMAN1,SERPINF1,PDGFRA,SULF1,THBS1,OSBPL8,CYBA,TWSG1,C19orf10,IL1A,IL1B,FGF2,WNT5A,ICAM1,NRP1,CDH2,RCN3,THY1,AKR1B1,NBL1,PTX3,CXCL5,ITGA2,MMP3,GPRC5B,IGFBP6,CEBPB,CXCL8,MMP14,TERT,FOSL1,LIMCH1,TNIP1,BASP1,ITM2C,MMP1,P4HB,CTHRC1,FBLN1,GAS6,ALDH1A3,NME1,PLAUR,C1QTNF1,DPYSL3,INSIG1,WLS,TGFBR2,SLC39A14,TFRC,DPP4,TGM2,S…
GO Process	GO:0008285	Negative regulation of cell population proliferation	34	696	0.73	1.73e-12	9606.ENSP00000188790,9606.ENSP00000225831,9606.ENSP00000249075,9606.ENSP00000254722,9606.ENSP00000260128,9606.ENSP00000260356,9606.ENSP00000262120,9606.ENSP00000263339,9606.ENSP00000263341,9606.ENSP00000264634,9606.ENSP00000273550,9606.ENSP00000301464,9606.ENSP00000305422,9606.ENSP00000306512,9606.ENSP00000309572,9606.ENSP00000310170,9606.ENSP00000331544,9606.ENSP00000337060,9606.ENSP00000351905,…	FAP,CCL2,LIF,SERPINF1,SULF1,THBS1,TWSG1,IL1A,IL1B,WNT5A,FTH1,IGFBP6,CEBPB,CXCL8,TERT,FOSL1,FBLN1,NME1,TGFBR2,LDOC1,IFIT3,SDC4,SRPX,PRNP,ASPH,CXCL1,IL6,IFITM1,KCNK2,HMGA1,SERPINE2,SOD2,APPL2,GREM1
GO Process	GO:0048522	Positive regulation of cellular process	102	5579	0.3	2.00e-12	9606.ENSP00000052754,9606.ENSP00000188790,9606.ENSP00000216629,9606.ENSP00000216797,9606.ENSP00000217131,9606.ENSP00000219070,9606.ENSP00000222553,9606.ENSP00000223061,9606.ENSP00000223095,9606.ENSP00000225831,9606.ENSP00000227507,9606.ENSP00000234091,9606.ENSP00000245907,9606.ENSP00000249075,9606.ENSP00000250340,9606.ENSP00000251047,9606.ENSP00000254722,9606.ENSP00000257290,9606.ENSP00000260128,…	DCN,FAP,BDKRB1,NFKBIA,CTSZ,MMP2,NAMPT,PCOLCE,SERPINE1,CCL2,CCND1,ID2,C3,LIF,CLEC11A,LMAN1,SERPINF1,PDGFRA,SULF1,THBS1,OSBPL8,CYBA,TWSG1,C19orf10,IL1A,IL1B,FGF2,WNT5A,ICAM1,NRP1,CDH2,RCN3,THY1,AKR1B1,NBL1,PTX3,CXCL5,ITGA2,MMP3,GPRC5B,IGFBP6,CEBPB,CXCL8,MMP14,TERT,FOSL1,LIMCH1,TNIP1,ITM2C,MMP1,P4HB,CTHRC1,FBLN1,GAS6,ALDH1A3,NME1,PLAUR,C1QTNF1,DPYSL3,INSIG1,WLS,TGFBR2,SLC39A14,TFRC,DPP4,TGM2,ECM1,TP…
GO Process	GO:0034097	Response to cytokine	42	1101	0.62	2.20e-12	9606.ENSP00000216797,9606.ENSP00000219070,9606.ENSP00000223061,9606.ENSP00000225831,9606.ENSP00000226317,9606.ENSP00000227507,9606.ENSP00000245185,9606.ENSP00000249075,9606.ENSP00000260356,9606.ENSP00000261623,9606.ENSP00000263339,9606.ENSP00000263341,9606.ENSP00000264498,9606.ENSP00000264634,9606.ENSP00000264832,9606.ENSP00000296026,9606.ENSP00000296027,9606.ENSP00000297350,9606.ENSP00000299855,…	NFKBIA,MMP2,PCOLCE,CCL2,CXCL6,CCND1,MT2A,LIF,THBS1,CYBA,IL1A,IL1B,FGF2,WNT5A,ICAM1,CXCL3,CXCL5,TNFRSF11B,MMP3,CEBPB,CXCL8,FOSL1,MMP1,P4HB,GAS6,IFI6,DPYSL3,TFRC,IFIT3,ISG15,SQSTM1,CXCL1,SIRPA,IL6,IFITM1,IL1R1,CD44,SERPINB2,CXCL2,IL32,SOD2,APPL2
GO Process	GO:0009968	Negative regulation of signal transduction	45	1271	0.59	2.47e-12	9606.ENSP00000052754,9606.ENSP00000216797,9606.ENSP00000223095,9606.ENSP00000249075,9606.ENSP00000260128,9606.ENSP00000260356,9606.ENSP00000262120,9606.ENSP00000263339,9606.ENSP00000263341,9606.ENSP00000264498,9606.ENSP00000264634,9606.ENSP00000264832,9606.ENSP00000265371,9606.ENSP00000269141,9606.ENSP00000284240,9606.ENSP00000289749,9606.ENSP00000301464,9606.ENSP00000306512,9606.ENSP00000308208,…	DCN,NFKBIA,SERPINE1,LIF,SULF1,THBS1,TWSG1,IL1A,IL1B,FGF2,WNT5A,ICAM1,NRP1,CDH2,THY1,NBL1,IGFBP6,CXCL8,MMP14,TERT,TNIP1,CTHRC1,FBLN1,GAS6,PLAUR,IFI6,INSIG1,TGFBR2,ECM1,LPAR1,PRNP,EMILIN1,MYADM,DKK3,SIRPA,MDK,IL6,CD44,SERPINE2,SLIT2,FBN2,LPXN,SOD2,GREM1,DHRS3
GO Process	GO:0009605	Response to external stimulus	61	2310	0.46	4.90e-12	9606.ENSP00000052754,9606.ENSP00000216629,9606.ENSP00000216797,9606.ENSP00000222553,9606.ENSP00000223095,9606.ENSP00000225831,9606.ENSP00000226317,9606.ENSP00000227507,9606.ENSP00000234091,9606.ENSP00000245185,9606.ENSP00000245907,9606.ENSP00000250092,9606.ENSP00000257290,9606.ENSP00000260356,9606.ENSP00000261623,9606.ENSP00000262428,9606.ENSP00000263339,9606.ENSP00000263341,9606.ENSP00000264265,…	DCN,BDKRB1,NFKBIA,NAMPT,SERPINE1,CCL2,CXCL6,CCND1,ID2,MT2A,C3,CD68,PDGFRA,THBS1,CYBA,COTL1,IL1A,IL1B,LXN,FGF2,WNT5A,ICAM1,STC2,NRP1,PTX3,CXCL3,CXCL5,ITGA2,TNFRSF11B,CEBPB,ALCAM,CXCL8,MMP14,FOSL1,GAS6,ALDH1A3,PLAUR,IFI6,TGFBR2,DPP4,LDOC1,IFIT3,LPAR1,ISG15,CXCL1,SIRPA,COLEC12,MDK,IL6,IFITM1,KCNK2,CD44,HMGA1,USP53,SERPINE2,CFB,SLIT2,CXCL2,NUCB2,APPL2,SPON2
GO Process	GO:0009966	Regulation of signal transduction	72	3107	0.4	4.90e-12	9606.ENSP00000052754,9606.ENSP00000216797,9606.ENSP00000223095,9606.ENSP00000225831,9606.ENSP00000245907,9606.ENSP00000249075,9606.ENSP00000257290,9606.ENSP00000259874,9606.ENSP00000260128,9606.ENSP00000260356,9606.ENSP00000261183,9606.ENSP00000261623,9606.ENSP00000262120,9606.ENSP00000262947,9606.ENSP00000263339,9606.ENSP00000263341,9606.ENSP00000264498,9606.ENSP00000264634,9606.ENSP00000264832,…	DCN,NFKBIA,SERPINE1,CCL2,C3,LIF,PDGFRA,IER3,SULF1,THBS1,OSBPL8,CYBA,TWSG1,C19orf10,IL1A,IL1B,FGF2,WNT5A,ICAM1,NRP1,CDH2,RCN3,THY1,AKR1B1,NBL1,GPRC5B,IGFBP6,CXCL8,MMP14,TERT,TNIP1,ITM2C,P4HB,CTHRC1,FBLN1,GAS6,PLAUR,C1QTNF1,IFI6,INSIG1,WLS,TGFBR2,SLC39A14,TFRC,TGM2,ECM1,LDOC1,LPAR1,KCTD12,RECK,SRPX,PRNP,ASPH,EMILIN1,ESM1,SQSTM1,MYADM,DKK3,SIRPA,MDK,IL6,IL1R1,CD44,SERPINE2,SLIT2,FBN2,LY6E,LPXN,SOD2,…
GO Process	GO:0051093	Negative regulation of developmental process	39	983	0.63	6.59e-12	9606.ENSP00000052754,9606.ENSP00000216797,9606.ENSP00000217131,9606.ENSP00000222553,9606.ENSP00000223095,9606.ENSP00000227507,9606.ENSP00000234091,9606.ENSP00000254722,9606.ENSP00000260128,9606.ENSP00000260356,9606.ENSP00000262120,9606.ENSP00000263341,9606.ENSP00000264634,9606.ENSP00000265087,9606.ENSP00000265371,9606.ENSP00000271651,9606.ENSP00000284240,9606.ENSP00000297350,9606.ENSP00000309572,…	DCN,NFKBIA,CTSZ,NAMPT,SERPINE1,CCND1,ID2,SERPINF1,SULF1,THBS1,TWSG1,IL1B,WNT5A,STC2,NRP1,CTSK,THY1,TNFRSF11B,TERT,ITM2C,FBLN1,GAS6,NME1,DPYSL3,INSIG1,TGFBR2,TFRC,ECM1,LPAR1,ID3,EMILIN1,TMEM119,MDK,IL6,KCNK2,SLIT2,APPL2,GREM1,TWIST2
GO Process	GO:0002685	Regulation of leukocyte migration	20	209	1.02	1.15e-11	9606.ENSP00000216629,9606.ENSP00000223095,9606.ENSP00000225831,9606.ENSP00000260356,9606.ENSP00000264634,9606.ENSP00000264832,9606.ENSP00000284240,9606.ENSP00000289749,9606.ENSP00000296585,9606.ENSP00000306512,9606.ENSP00000308208,9606.ENSP00000331831,9606.ENSP00000353731,9606.ENSP00000358045,9606.ENSP00000369677,9606.ENSP00000385451,9606.ENSP00000385675,9606.ENSP00000386380,9606.ENSP00000422591,…	BDKRB1,SERPINE1,CCL2,THBS1,WNT5A,ICAM1,THY1,NBL1,ITGA2,CXCL8,MMP14,GAS6,DPP4,ECM1,EMILIN1,MDK,IL6,IL1R1,SLIT2,GREM1
GO Process	GO:0032502	Developmental process	103	5841	0.28	1.24e-11	9606.ENSP00000052754,9606.ENSP00000064724,9606.ENSP00000188790,9606.ENSP00000217131,9606.ENSP00000219070,9606.ENSP00000222553,9606.ENSP00000223061,9606.ENSP00000223095,9606.ENSP00000225831,9606.ENSP00000227507,9606.ENSP00000234091,9606.ENSP00000245907,9606.ENSP00000249075,9606.ENSP00000250092,9606.ENSP00000254722,9606.ENSP00000257290,9606.ENSP00000259874,9606.ENSP00000260128,9606.ENSP00000260356,…	DCN,CLDN11,FAP,CTSZ,MMP2,NAMPT,PCOLCE,SERPINE1,CCL2,CCND1,ID2,C3,LIF,CD68,SERPINF1,PDGFRA,IER3,SULF1,THBS1,OSBPL8,TWSG1,C19orf10,IL1A,IL1B,FGF2,WNT5A,ICAM1,STC2,NRP1,CDH2,RCN3,THY1,AKR1B1,NBL1,COL6A3,PTX3,ITGA2,TNFRSF11B,ANPEP,GPRC5B,TM4SF1,CEBPB,ALCAM,PAM,CXCL8,MRC2,MMP14,ACO1,TERT,FOSL1,BASP1,OLFML3,ITM2C,CTHRC1,FBLN1,GAS6,ALDH1A3,NME1,DPYSL3,FRMD6,INSIG1,WLS,TGFBR2,SLC39A14,TFRC,TGM2,HSD11B1,S…
GO Process	GO:0071222	Cellular response to lipopolysaccharide	19	185	1.05	1.53e-11	9606.ENSP00000216797,9606.ENSP00000223095,9606.ENSP00000225831,9606.ENSP00000226317,9606.ENSP00000250092,9606.ENSP00000263339,9606.ENSP00000263341,9606.ENSP00000264634,9606.ENSP00000264832,9606.ENSP00000296026,9606.ENSP00000296027,9606.ENSP00000305422,9606.ENSP00000306512,9606.ENSP00000359557,9606.ENSP00000379110,9606.ENSP00000382941,9606.ENSP00000385675,9606.ENSP00000427279,9606.ENSP00000483599	NFKBIA,SERPINE1,CCL2,CXCL6,CD68,IL1A,IL1B,WNT5A,ICAM1,CXCL3,CXCL5,CEBPB,CXCL8,LDOC1,CXCL1,SIRPA,IL6,CXCL2,SPON2
GO Process	GO:0019221	Cytokine-mediated signaling pathway	32	678	0.71	2.22e-11	9606.ENSP00000216797,9606.ENSP00000219070,9606.ENSP00000225831,9606.ENSP00000226317,9606.ENSP00000227507,9606.ENSP00000245185,9606.ENSP00000249075,9606.ENSP00000263339,9606.ENSP00000263341,9606.ENSP00000264498,9606.ENSP00000264832,9606.ENSP00000296026,9606.ENSP00000296027,9606.ENSP00000297350,9606.ENSP00000299855,9606.ENSP00000306512,9606.ENSP00000322788,9606.ENSP00000327801,9606.ENSP00000342513,…	NFKBIA,MMP2,CCL2,CXCL6,CCND1,MT2A,LIF,IL1A,IL1B,FGF2,ICAM1,CXCL3,CXCL5,TNFRSF11B,MMP3,CXCL8,MMP1,P4HB,IFI6,IFIT3,ISG15,SQSTM1,CXCL1,IL6,IFITM1,IL1R1,CD44,SERPINB2,CXCL2,IL32,SOD2,APPL2
GO Process	GO:1901700	Response to oxygen-containing compound	48	1567	0.52	3.60e-11	9606.ENSP00000052754,9606.ENSP00000216629,9606.ENSP00000216797,9606.ENSP00000219070,9606.ENSP00000222553,9606.ENSP00000223095,9606.ENSP00000225831,9606.ENSP00000226317,9606.ENSP00000227507,9606.ENSP00000250092,9606.ENSP00000254722,9606.ENSP00000257290,9606.ENSP00000260356,9606.ENSP00000261623,9606.ENSP00000263339,9606.ENSP00000263341,9606.ENSP00000264634,9606.ENSP00000264832,9606.ENSP00000265087,…	DCN,BDKRB1,NFKBIA,MMP2,NAMPT,SERPINE1,CCL2,CXCL6,CCND1,CD68,SERPINF1,PDGFRA,THBS1,CYBA,IL1A,IL1B,WNT5A,ICAM1,STC2,AKR1B1,CXCL3,CXCL5,ITGA2,MMP3,CEBPB,PAM,CXCL8,FOSL1,GAS6,NME1,INSIG1,TGFBR2,SLC39A14,LDOC1,COL16A1,LPAR1,ID3,PRNP,ASPH,CXCL1,SIRPA,COLEC12,IL6,ARPC1B,SLIT2,CXCL2,SOD2,SPON2
GO Process	GO:0051094	Positive regulation of developmental process	45	1389	0.55	3.77e-11	9606.ENSP00000052754,9606.ENSP00000223095,9606.ENSP00000227507,9606.ENSP00000234091,9606.ENSP00000245907,9606.ENSP00000249075,9606.ENSP00000254722,9606.ENSP00000260356,9606.ENSP00000262947,9606.ENSP00000263339,9606.ENSP00000263341,9606.ENSP00000264498,9606.ENSP00000264634,9606.ENSP00000265371,9606.ENSP00000269141,9606.ENSP00000289749,9606.ENSP00000300571,9606.ENSP00000305422,9606.ENSP00000306512,…	DCN,SERPINE1,CCND1,ID2,C3,LIF,SERPINF1,THBS1,C19orf10,IL1A,IL1B,FGF2,WNT5A,NRP1,CDH2,NBL1,GPRC5B,CEBPB,CXCL8,MMP14,TERT,BASP1,P4HB,CTHRC1,GAS6,NME1,DPYSL3,TGFBR2,TFRC,ECM1,TPBG,LPAR1,ISG15,MYADM,TMEM119,MDK,IL6,IFITM1,HMGA1,SERPINE2,SLIT2,FBN2,CCDC71L,SOD2,GREM1
GO Process	GO:0009653	Anatomical structure morphogenesis	57	2165	0.46	4.34e-11	9606.ENSP00000052754,9606.ENSP00000188790,9606.ENSP00000217131,9606.ENSP00000219070,9606.ENSP00000223095,9606.ENSP00000225831,9606.ENSP00000234091,9606.ENSP00000249075,9606.ENSP00000257290,9606.ENSP00000259874,9606.ENSP00000260356,9606.ENSP00000262120,9606.ENSP00000262947,9606.ENSP00000264498,9606.ENSP00000264634,9606.ENSP00000265371,9606.ENSP00000269141,9606.ENSP00000284240,9606.ENSP00000289749,…	DCN,FAP,CTSZ,MMP2,SERPINE1,CCL2,ID2,LIF,PDGFRA,IER3,THBS1,TWSG1,C19orf10,FGF2,WNT5A,NRP1,CDH2,THY1,NBL1,COL6A3,ITGA2,ANPEP,TM4SF1,CEBPB,ALCAM,PAM,CXCL8,MMP14,CTHRC1,ALDH1A3,FRMD6,INSIG1,WLS,TGFBR2,TGM2,SGK1,ECM1,SDC4,COL16A1,ID3,MFAP2,RECK,ASPH,EMILIN1,ESM1,TMEM119,DKK3,MDK,CD44,SERPINE2,TGFBI,SLIT2,FBN2,TRNP1,TNFAIP2,GREM1,DHRS3
GO Process	GO:0032501	Multicellular organismal process	112	6933	0.24	1.00e-10	9606.ENSP00000052754,9606.ENSP00000064724,9606.ENSP00000188790,9606.ENSP00000216629,9606.ENSP00000217131,9606.ENSP00000219070,9606.ENSP00000222543,9606.ENSP00000222553,9606.ENSP00000223061,9606.ENSP00000223095,9606.ENSP00000225831,9606.ENSP00000227507,9606.ENSP00000234091,9606.ENSP00000245907,9606.ENSP00000249075,9606.ENSP00000250340,9606.ENSP00000251047,9606.ENSP00000254722,9606.ENSP00000257290,…	DCN,CLDN11,FAP,BDKRB1,CTSZ,MMP2,TFPI2,NAMPT,PCOLCE,SERPINE1,CCL2,CCND1,ID2,C3,LIF,CLEC11A,LMAN1,SERPINF1,PDGFRA,SULF1,THBS1,CYBA,TWSG1,C19orf10,IL1A,IL1B,LXN,FGF2,WNT5A,ICAM1,STC2,NRP1,CDH2,RCN3,CTSK,THY1,AKR1B1,NBL1,COL6A3,PTX3,ITGA2,TNFRSF11B,ANPEP,GPRC5B,TM4SF1,CEBPB,ALCAM,PAM,CXCL8,MRC2,MMP14,ACO1,TERT,FOSL1,BASP1,OLFML3,ITM2C,P4HB,CTHRC1,PAPPA,FBLN1,GAS6,ALDH1A3,NME1,PLAUR,DPYSL3,INSIG1,WLS,…
GO Process	GO:0042221	Response to chemical	84	4333	0.32	1.33e-10	9606.ENSP00000052754,9606.ENSP00000216629,9606.ENSP00000216797,9606.ENSP00000217939,9606.ENSP00000219070,9606.ENSP00000222553,9606.ENSP00000223061,9606.ENSP00000223095,9606.ENSP00000225831,9606.ENSP00000226317,9606.ENSP00000227507,9606.ENSP00000234091,9606.ENSP00000245185,9606.ENSP00000249075,9606.ENSP00000250092,9606.ENSP00000254722,9606.ENSP00000257290,9606.ENSP00000260356,9606.ENSP00000261623,…	DCN,BDKRB1,NFKBIA,MXRA5,MMP2,NAMPT,PCOLCE,SERPINE1,CCL2,CXCL6,CCND1,ID2,MT2A,LIF,CD68,SERPINF1,PDGFRA,THBS1,CYBA,TWSG1,C19orf10,IL1A,IL1B,FGF2,WNT5A,ICAM1,STC2,NRP1,RCN3,AKR1B1,CXCL3,CXCL5,ITGA2,TNFRSF11B,MMP3,CEBPB,ALCAM,PAM,CXCL8,MT1E,MMP14,ACO1,TERT,FOSL1,MMP1,P4HB,PAPPA,GAS6,NME1,PLAUR,IFI6,DPYSL3,INSIG1,TGFBR2,SLC39A14,TFRC,DPP4,LDOC1,IFIT3,COL16A1,LPAR1,ID3,ISG15,PRNP,ASPH,SQSTM1,CXCL1,SIRP…
GO Process	GO:0010646	Regulation of cell communication	74	3514	0.36	1.52e-10	9606.ENSP00000052754,9606.ENSP00000216797,9606.ENSP00000223095,9606.ENSP00000225831,9606.ENSP00000245907,9606.ENSP00000249075,9606.ENSP00000257290,9606.ENSP00000259874,9606.ENSP00000260128,9606.ENSP00000260356,9606.ENSP00000261183,9606.ENSP00000261623,9606.ENSP00000262120,9606.ENSP00000262947,9606.ENSP00000263339,9606.ENSP00000263341,9606.ENSP00000264498,9606.ENSP00000264634,9606.ENSP00000264832,…	DCN,NFKBIA,SERPINE1,CCL2,C3,LIF,PDGFRA,IER3,SULF1,THBS1,OSBPL8,CYBA,TWSG1,C19orf10,IL1A,IL1B,FGF2,WNT5A,ICAM1,NRP1,CDH2,RCN3,THY1,AKR1B1,NBL1,ITGA2,GPRC5B,IGFBP6,CXCL8,MMP14,TERT,TNIP1,ITM2C,P4HB,CTHRC1,FBLN1,GAS6,PLAUR,C1QTNF1,IFI6,INSIG1,WLS,TGFBR2,SLC39A14,TFRC,DPP4,TGM2,ECM1,LDOC1,LPAR1,KCTD12,RECK,SRPX,PRNP,ASPH,EMILIN1,ESM1,SQSTM1,MYADM,DKK3,SIRPA,MDK,IL6,IL1R1,CD44,SERPINE2,SLIT2,FBN2,LY6E…
GO Process	GO:0032879	Regulation of localization	64	2740	0.4	1.52e-10	9606.ENSP00000052754,9606.ENSP00000216629,9606.ENSP00000216797,9606.ENSP00000223095,9606.ENSP00000225831,9606.ENSP00000230538,9606.ENSP00000245907,9606.ENSP00000249075,9606.ENSP00000251047,9606.ENSP00000254722,9606.ENSP00000257290,9606.ENSP00000260128,9606.ENSP00000260356,9606.ENSP00000261183,9606.ENSP00000261623,9606.ENSP00000263339,9606.ENSP00000263341,9606.ENSP00000264498,9606.ENSP00000264634,…	DCN,BDKRB1,NFKBIA,SERPINE1,CCL2,LAMA4,C3,LIF,LMAN1,SERPINF1,PDGFRA,SULF1,THBS1,OSBPL8,CYBA,IL1A,IL1B,FGF2,WNT5A,ICAM1,STC2,NRP1,CDH2,THY1,NBL1,PTX3,ITGA2,CEBPB,PAM,CXCL8,MMP14,TERT,LIMCH1,FBLN1,GAS6,C1QTNF1,DPYSL3,INSIG1,WLS,TGFBR2,TFRC,DPP4,SGK1,ECM1,SDC4,LPAR1,RECK,PRNP,ASPH,EMILIN1,SQSTM1,MYADM,CEMIP,SIRPA,MDK,IL6,IFITM1,IL1R1,SERPINE2,SLIT2,SOD2,APPL2,GREM1,TWIST2
GO Process	GO:1901701	Cellular response to oxygen-containing compound	38	1055	0.59	1.84e-10	9606.ENSP00000216797,9606.ENSP00000219070,9606.ENSP00000222553,9606.ENSP00000223095,9606.ENSP00000225831,9606.ENSP00000226317,9606.ENSP00000250092,9606.ENSP00000254722,9606.ENSP00000257290,9606.ENSP00000261623,9606.ENSP00000263339,9606.ENSP00000263341,9606.ENSP00000264634,9606.ENSP00000264832,9606.ENSP00000285930,9606.ENSP00000296026,9606.ENSP00000296027,9606.ENSP00000296585,9606.ENSP00000299855,…	NFKBIA,MMP2,NAMPT,SERPINE1,CCL2,CXCL6,CD68,SERPINF1,PDGFRA,CYBA,IL1A,IL1B,WNT5A,ICAM1,AKR1B1,CXCL3,CXCL5,ITGA2,MMP3,CEBPB,CXCL8,GAS6,NME1,INSIG1,SLC39A14,LDOC1,COL16A1,LPAR1,ID3,PRNP,CXCL1,SIRPA,COLEC12,IL6,SLIT2,CXCL2,SOD2,SPON2
GO Process	GO:0023051	Regulation of signaling	74	3553	0.35	2.46e-10	9606.ENSP00000052754,9606.ENSP00000216797,9606.ENSP00000223095,9606.ENSP00000225831,9606.ENSP00000245907,9606.ENSP00000249075,9606.ENSP00000257290,9606.ENSP00000259874,9606.ENSP00000260128,9606.ENSP00000260356,9606.ENSP00000261183,9606.ENSP00000261623,9606.ENSP00000262120,9606.ENSP00000262947,9606.ENSP00000263339,9606.ENSP00000263341,9606.ENSP00000264498,9606.ENSP00000264634,9606.ENSP00000264832,…	DCN,NFKBIA,SERPINE1,CCL2,C3,LIF,PDGFRA,IER3,SULF1,THBS1,OSBPL8,CYBA,TWSG1,C19orf10,IL1A,IL1B,FGF2,WNT5A,ICAM1,NRP1,CDH2,RCN3,THY1,AKR1B1,NBL1,ITGA2,GPRC5B,IGFBP6,CXCL8,MMP14,TERT,TNIP1,ITM2C,P4HB,CTHRC1,FBLN1,GAS6,PLAUR,C1QTNF1,IFI6,INSIG1,WLS,TGFBR2,SLC39A14,TFRC,DPP4,TGM2,ECM1,LDOC1,LPAR1,KCTD12,RECK,SRPX,PRNP,ASPH,EMILIN1,ESM1,SQSTM1,MYADM,DKK3,SIRPA,MDK,IL6,IL1R1,CD44,SERPINE2,SLIT2,FBN2,LY6E…
GO Process	GO:0032101	Regulation of response to external stimulus	37	1013	0.6	2.48e-10	9606.ENSP00000188790,9606.ENSP00000216797,9606.ENSP00000223095,9606.ENSP00000225831,9606.ENSP00000226317,9606.ENSP00000245907,9606.ENSP00000254722,9606.ENSP00000257290,9606.ENSP00000260356,9606.ENSP00000261623,9606.ENSP00000263341,9606.ENSP00000264498,9606.ENSP00000264634,9606.ENSP00000265371,9606.ENSP00000289749,9606.ENSP00000296585,9606.ENSP00000300571,9606.ENSP00000305422,9606.ENSP00000306512,…	FAP,NFKBIA,SERPINE1,CCL2,CXCL6,C3,SERPINF1,PDGFRA,THBS1,CYBA,IL1B,FGF2,WNT5A,NRP1,NBL1,ITGA2,GPRC5B,CEBPB,CXCL8,TNIP1,GAS6,PLAUR,C1QTNF1,TGFBR2,DPP4,TGM2,LPAR1,SIRPA,MDK,IL6,IL1R1,SERPINB2,SERPINE2,SLIT2,NUCB2,APPL2,GREM1
GO Process	GO:0008284	Positive regulation of cell population proliferation	35	919	0.62	3.56e-10	9606.ENSP00000217131,9606.ENSP00000219070,9606.ENSP00000222553,9606.ENSP00000227507,9606.ENSP00000234091,9606.ENSP00000249075,9606.ENSP00000250340,9606.ENSP00000257290,9606.ENSP00000260356,9606.ENSP00000261623,9606.ENSP00000262947,9606.ENSP00000263341,9606.ENSP00000264498,9606.ENSP00000264634,9606.ENSP00000265371,9606.ENSP00000285930,9606.ENSP00000296027,9606.ENSP00000296585,9606.ENSP00000309572,…	CTSZ,MMP2,NAMPT,CCND1,ID2,LIF,CLEC11A,PDGFRA,THBS1,CYBA,C19orf10,IL1B,FGF2,WNT5A,NRP1,AKR1B1,CXCL5,ITGA2,TERT,FOSL1,CTHRC1,FBLN1,GAS6,NME1,TGFBR2,TFRC,DPP4,TGM2,ECM1,MARCKSL1,ESM1,TMEM119,MDK,IL6,GREM1
GO Process	GO:1901342	Regulation of vasculature development	22	336	0.85	4.58e-10	9606.ENSP00000052754,9606.ENSP00000223095,9606.ENSP00000245907,9606.ENSP00000254722,9606.ENSP00000260128,9606.ENSP00000260356,9606.ENSP00000262947,9606.ENSP00000263339,9606.ENSP00000263341,9606.ENSP00000264498,9606.ENSP00000264634,9606.ENSP00000265371,9606.ENSP00000306512,9606.ENSP00000309572,9606.ENSP00000351905,9606.ENSP00000358045,9606.ENSP00000367202,9606.ENSP00000369677,9606.ENSP00000385451,…	DCN,SERPINE1,C3,SERPINF1,SULF1,THBS1,C19orf10,IL1A,IL1B,FGF2,WNT5A,NRP1,CXCL8,TERT,TGFBR2,ECM1,RECK,EMILIN1,MDK,IL6,SOD2,GREM1
GO Process	GO:0045765	Regulation of angiogenesis	21	303	0.88	5.37e-10	9606.ENSP00000052754,9606.ENSP00000223095,9606.ENSP00000245907,9606.ENSP00000254722,9606.ENSP00000260128,9606.ENSP00000260356,9606.ENSP00000262947,9606.ENSP00000263339,9606.ENSP00000263341,9606.ENSP00000264498,9606.ENSP00000264634,9606.ENSP00000265371,9606.ENSP00000306512,9606.ENSP00000309572,9606.ENSP00000351905,9606.ENSP00000358045,9606.ENSP00000367202,9606.ENSP00000369677,9606.ENSP00000385451,…	DCN,SERPINE1,C3,SERPINF1,SULF1,THBS1,C19orf10,IL1A,IL1B,FGF2,WNT5A,NRP1,CXCL8,TERT,TGFBR2,ECM1,RECK,EMILIN1,MDK,IL6,GREM1
GO Process	GO:0048584	Positive regulation of response to stimulus	56	2257	0.43	6.49e-10	9606.ENSP00000052754,9606.ENSP00000216797,9606.ENSP00000223095,9606.ENSP00000225831,9606.ENSP00000245907,9606.ENSP00000249075,9606.ENSP00000257290,9606.ENSP00000260128,9606.ENSP00000260356,9606.ENSP00000261183,9606.ENSP00000261623,9606.ENSP00000262120,9606.ENSP00000262947,9606.ENSP00000263339,9606.ENSP00000263341,9606.ENSP00000264498,9606.ENSP00000264634,9606.ENSP00000264832,9606.ENSP00000265371,…	DCN,NFKBIA,SERPINE1,CCL2,C3,LIF,PDGFRA,SULF1,THBS1,OSBPL8,CYBA,TWSG1,C19orf10,IL1A,IL1B,FGF2,WNT5A,ICAM1,NRP1,CDH2,THY1,AKR1B1,ITGA2,MMP3,GPRC5B,IGFBP6,CEBPB,CXCL8,TERT,TNIP1,ITM2C,GAS6,PLAUR,C1QTNF1,WLS,SLC39A14,TFRC,TGM2,ECM1,LPAR1,RECK,SRPX,ASPH,ESM1,MDK,IL6,IL1R1,ARPC1B,KCNK2,CD44,HMGA1,CFB,SLIT2,APPL2,GREM1,SPON2
GO Process	GO:0040013	Negative regulation of locomotion	21	310	0.87	7.79e-10	9606.ENSP00000052754,9606.ENSP00000223095,9606.ENSP00000225831,9606.ENSP00000254722,9606.ENSP00000260128,9606.ENSP00000260356,9606.ENSP00000261183,9606.ENSP00000264498,9606.ENSP00000264634,9606.ENSP00000265371,9606.ENSP00000284240,9606.ENSP00000289749,9606.ENSP00000316891,9606.ENSP00000331544,9606.ENSP00000343690,9606.ENSP00000353731,9606.ENSP00000367202,9606.ENSP00000369677,9606.ENSP00000386187,…	DCN,SERPINE1,CCL2,SERPINF1,SULF1,THBS1,OSBPL8,FGF2,WNT5A,NRP1,THY1,NBL1,LIMCH1,FBLN1,DPYSL3,DPP4,RECK,EMILIN1,IFITM1,SLIT2,GREM1
GO Process	GO:0016477	Cell migration	34	896	0.62	7.87e-10	9606.ENSP00000188790,9606.ENSP00000216629,9606.ENSP00000225831,9606.ENSP00000226317,9606.ENSP00000257290,9606.ENSP00000259254,9606.ENSP00000260356,9606.ENSP00000263341,9606.ENSP00000264498,9606.ENSP00000264634,9606.ENSP00000264832,9606.ENSP00000265371,9606.ENSP00000269141,9606.ENSP00000296026,9606.ENSP00000296027,9606.ENSP00000296585,9606.ENSP00000301464,9606.ENSP00000306512,9606.ENSP00000308208,…	FAP,BDKRB1,CCL2,CXCL6,PDGFRA,GYPC,THBS1,IL1B,FGF2,WNT5A,ICAM1,NRP1,CDH2,CXCL3,CXCL5,ITGA2,IGFBP6,CXCL8,MMP14,MMP1,CTHRC1,GAS6,DPP4,SDC4,LPAR1,EMILIN1,CXCL1,SIRPA,MDK,IL6,CD44,SLIT2,CXCL2,GREM1
GO Process	GO:0051271	Negative regulation of cellular component movement	21	311	0.87	7.95e-10	9606.ENSP00000052754,9606.ENSP00000223095,9606.ENSP00000225831,9606.ENSP00000254722,9606.ENSP00000260128,9606.ENSP00000260356,9606.ENSP00000261183,9606.ENSP00000264498,9606.ENSP00000264634,9606.ENSP00000265371,9606.ENSP00000284240,9606.ENSP00000289749,9606.ENSP00000316891,9606.ENSP00000331544,9606.ENSP00000343690,9606.ENSP00000353731,9606.ENSP00000367202,9606.ENSP00000369677,9606.ENSP00000386187,…	DCN,SERPINE1,CCL2,SERPINF1,SULF1,THBS1,OSBPL8,FGF2,WNT5A,NRP1,THY1,NBL1,LIMCH1,FBLN1,DPYSL3,DPP4,RECK,EMILIN1,IFITM1,SLIT2,GREM1
GO Process	GO:0048856	Anatomical structure development	94	5402	0.28	8.30e-10	9606.ENSP00000052754,9606.ENSP00000064724,9606.ENSP00000188790,9606.ENSP00000217131,9606.ENSP00000219070,9606.ENSP00000223061,9606.ENSP00000223095,9606.ENSP00000225831,9606.ENSP00000227507,9606.ENSP00000234091,9606.ENSP00000245907,9606.ENSP00000249075,9606.ENSP00000254722,9606.ENSP00000257290,9606.ENSP00000259874,9606.ENSP00000260128,9606.ENSP00000260356,9606.ENSP00000262120,9606.ENSP00000262947,…	DCN,CLDN11,FAP,CTSZ,MMP2,PCOLCE,SERPINE1,CCL2,CCND1,ID2,C3,LIF,SERPINF1,PDGFRA,IER3,SULF1,THBS1,TWSG1,C19orf10,IL1A,IL1B,FGF2,WNT5A,ICAM1,STC2,NRP1,CDH2,RCN3,THY1,AKR1B1,NBL1,COL6A3,PTX3,ITGA2,TNFRSF11B,ANPEP,GPRC5B,TM4SF1,CEBPB,ALCAM,PAM,CXCL8,MMP14,ACO1,TERT,FOSL1,BASP1,OLFML3,ITM2C,CTHRC1,FBLN1,GAS6,ALDH1A3,NME1,DPYSL3,FRMD6,INSIG1,WLS,TGFBR2,SLC39A14,TFRC,TGM2,HSD11B1,SGK1,ECM1,LDOC1,SDC4,COL…
GO Process	GO:0006952	Defense response	41	1296	0.54	8.61e-10	9606.ENSP00000216629,9606.ENSP00000222553,9606.ENSP00000223095,9606.ENSP00000225831,9606.ENSP00000226317,9606.ENSP00000245185,9606.ENSP00000245907,9606.ENSP00000250092,9606.ENSP00000260356,9606.ENSP00000261623,9606.ENSP00000262428,9606.ENSP00000263339,9606.ENSP00000263341,9606.ENSP00000264265,9606.ENSP00000264634,9606.ENSP00000264832,9606.ENSP00000295927,9606.ENSP00000296026,9606.ENSP00000296027,…	BDKRB1,NAMPT,SERPINE1,CCL2,CXCL6,MT2A,C3,CD68,THBS1,CYBA,COTL1,IL1A,IL1B,LXN,WNT5A,ICAM1,PTX3,CXCL3,CXCL5,TPST1,CEBPB,CXCL8,FOSL1,TNIP1,IFI6,DPP4,ECM1,IFIT3,ISG15,CXCL1,SIRPA,COLEC12,MDK,IL6,IFITM1,IL1R1,CD44,CFB,CXCL2,IL32,SPON2
GO Process	GO:0032496	Response to lipopolysaccharide	21	313	0.86	8.61e-10	9606.ENSP00000052754,9606.ENSP00000216629,9606.ENSP00000216797,9606.ENSP00000223095,9606.ENSP00000225831,9606.ENSP00000226317,9606.ENSP00000250092,9606.ENSP00000263339,9606.ENSP00000263341,9606.ENSP00000264634,9606.ENSP00000264832,9606.ENSP00000296026,9606.ENSP00000296027,9606.ENSP00000305422,9606.ENSP00000306512,9606.ENSP00000359557,9606.ENSP00000379110,9606.ENSP00000382941,9606.ENSP00000385675,…	DCN,BDKRB1,NFKBIA,SERPINE1,CCL2,CXCL6,CD68,IL1A,IL1B,WNT5A,ICAM1,CXCL3,CXCL5,CEBPB,CXCL8,LDOC1,CXCL1,SIRPA,IL6,CXCL2,SPON2
GO Process	GO:0006954	Inflammatory response	26	515	0.74	9.01e-10	9606.ENSP00000216629,9606.ENSP00000222553,9606.ENSP00000225831,9606.ENSP00000226317,9606.ENSP00000245907,9606.ENSP00000250092,9606.ENSP00000260356,9606.ENSP00000261623,9606.ENSP00000263339,9606.ENSP00000263341,9606.ENSP00000264265,9606.ENSP00000264832,9606.ENSP00000295927,9606.ENSP00000296026,9606.ENSP00000296027,9606.ENSP00000302413,9606.ENSP00000305422,9606.ENSP00000306512,9606.ENSP00000317891,…	BDKRB1,NAMPT,CCL2,CXCL6,C3,CD68,THBS1,CYBA,IL1A,IL1B,LXN,ICAM1,PTX3,CXCL3,CXCL5,TPST1,CEBPB,CXCL8,TNIP1,ECM1,CXCL1,MDK,IL6,IL1R1,CD44,CXCL2
GO Process	GO:0035295	Tube development	33	851	0.62	9.01e-10	9606.ENSP00000188790,9606.ENSP00000217131,9606.ENSP00000219070,9606.ENSP00000223095,9606.ENSP00000225831,9606.ENSP00000234091,9606.ENSP00000249075,9606.ENSP00000257290,9606.ENSP00000260356,9606.ENSP00000262947,9606.ENSP00000264498,9606.ENSP00000264634,9606.ENSP00000265371,9606.ENSP00000269141,9606.ENSP00000270645,9606.ENSP00000284240,9606.ENSP00000285930,9606.ENSP00000300060,9606.ENSP00000306512,…	FAP,CTSZ,MMP2,SERPINE1,CCL2,ID2,LIF,PDGFRA,THBS1,C19orf10,FGF2,WNT5A,NRP1,CDH2,RCN3,THY1,AKR1B1,ANPEP,CXCL8,MMP14,CTHRC1,TGFBR2,TGM2,HSD11B1,ECM1,SDC4,ESM1,CLMP,SERPINE2,TGFBI,SLIT2,TNFAIP2,GREM1
GO Process	GO:2000026	Regulation of multicellular organismal development	53	2096	0.44	1.32e-09	9606.ENSP00000052754,9606.ENSP00000216797,9606.ENSP00000217131,9606.ENSP00000223095,9606.ENSP00000227507,9606.ENSP00000230538,9606.ENSP00000234091,9606.ENSP00000245907,9606.ENSP00000249075,9606.ENSP00000254722,9606.ENSP00000260128,9606.ENSP00000260356,9606.ENSP00000262947,9606.ENSP00000263339,9606.ENSP00000263341,9606.ENSP00000264498,9606.ENSP00000264634,9606.ENSP00000265371,9606.ENSP00000269141,…	DCN,NFKBIA,CTSZ,SERPINE1,CCND1,LAMA4,ID2,C3,LIF,SERPINF1,SULF1,THBS1,C19orf10,IL1A,IL1B,FGF2,WNT5A,NRP1,CDH2,CTSK,THY1,NBL1,TNFRSF11B,GPRC5B,CEBPB,CXCL8,MMP14,TERT,BASP1,ITM2C,CTHRC1,GAS6,NME1,DPYSL3,TGFBR2,TFRC,ECM1,TPBG,LPAR1,RECK,ISG15,EMILIN1,MYADM,TMEM119,MDK,IL6,KCNK2,SERPINE2,SLIT2,FBN2,SOD2,APPL2,GREM1
GO Process	GO:0051240	Positive regulation of multicellular organismal process	48	1770	0.47	1.65e-09	9606.ENSP00000223095,9606.ENSP00000227507,9606.ENSP00000234091,9606.ENSP00000245907,9606.ENSP00000249075,9606.ENSP00000254722,9606.ENSP00000260128,9606.ENSP00000260356,9606.ENSP00000261623,9606.ENSP00000262947,9606.ENSP00000263339,9606.ENSP00000263341,9606.ENSP00000264498,9606.ENSP00000264634,9606.ENSP00000264832,9606.ENSP00000265371,9606.ENSP00000289749,9606.ENSP00000296585,9606.ENSP00000300571,…	SERPINE1,CCND1,ID2,C3,LIF,SERPINF1,SULF1,THBS1,CYBA,C19orf10,IL1A,IL1B,FGF2,WNT5A,ICAM1,NRP1,NBL1,ITGA2,GPRC5B,CEBPB,CXCL8,MMP14,TERT,BASP1,CTHRC1,GAS6,NME1,C1QTNF1,DPYSL3,TGFBR2,TFRC,ECM1,TPBG,LPAR1,MFAP2,ISG15,TMEM119,MDK,IL6,IFITM1,IL1R1,SERPINE2,SLIT2,FBN2,SOD2,APPL2,GREM1,SPON2
GO Process	GO:0002682	Regulation of immune system process	44	1514	0.5	1.70e-09	9606.ENSP00000216629,9606.ENSP00000216797,9606.ENSP00000223095,9606.ENSP00000225831,9606.ENSP00000226317,9606.ENSP00000234091,9606.ENSP00000245907,9606.ENSP00000249075,9606.ENSP00000250092,9606.ENSP00000260356,9606.ENSP00000262120,9606.ENSP00000263341,9606.ENSP00000264634,9606.ENSP00000264832,9606.ENSP00000284240,9606.ENSP00000289749,9606.ENSP00000296585,9606.ENSP00000300571,9606.ENSP00000305422,…	BDKRB1,NFKBIA,SERPINE1,CCL2,CXCL6,ID2,C3,LIF,CD68,THBS1,TWSG1,IL1B,WNT5A,ICAM1,THY1,NBL1,ITGA2,GPRC5B,CEBPB,CXCL8,MMP14,GAS6,NME1,TGFBR2,TFRC,DPP4,ECM1,SDC4,ISG15,PRNP,EMILIN1,SIRPA,COLEC12,MDK,IL6,IFITM1,IL1R1,ARPC1B,CFB,SLIT2,LPXN,APPL2,GREM1,SPON2
GO Process	GO:0007275	Multicellular organism development	89	5023	0.28	1.82e-09	9606.ENSP00000052754,9606.ENSP00000064724,9606.ENSP00000188790,9606.ENSP00000217131,9606.ENSP00000219070,9606.ENSP00000223061,9606.ENSP00000223095,9606.ENSP00000225831,9606.ENSP00000227507,9606.ENSP00000234091,9606.ENSP00000245907,9606.ENSP00000249075,9606.ENSP00000254722,9606.ENSP00000257290,9606.ENSP00000260128,9606.ENSP00000260356,9606.ENSP00000262120,9606.ENSP00000262947,9606.ENSP00000263341,…	DCN,CLDN11,FAP,CTSZ,MMP2,PCOLCE,SERPINE1,CCL2,CCND1,ID2,C3,LIF,SERPINF1,PDGFRA,SULF1,THBS1,TWSG1,C19orf10,IL1B,FGF2,WNT5A,ICAM1,STC2,NRP1,CDH2,RCN3,THY1,AKR1B1,NBL1,COL6A3,PTX3,ITGA2,TNFRSF11B,ANPEP,GPRC5B,TM4SF1,CEBPB,ALCAM,PAM,CXCL8,MMP14,ACO1,TERT,FOSL1,BASP1,OLFML3,ITM2C,CTHRC1,FBLN1,GAS6,ALDH1A3,NME1,DPYSL3,INSIG1,WLS,TGFBR2,SLC39A14,TFRC,TGM2,HSD11B1,SGK1,ECM1,LDOC1,SDC4,LPAR1,ID3,MFAP2,REC…
GO Process	GO:0048731	System development	82	4426	0.3	2.40e-09	9606.ENSP00000052754,9606.ENSP00000064724,9606.ENSP00000188790,9606.ENSP00000217131,9606.ENSP00000219070,9606.ENSP00000223095,9606.ENSP00000225831,9606.ENSP00000227507,9606.ENSP00000234091,9606.ENSP00000245907,9606.ENSP00000249075,9606.ENSP00000254722,9606.ENSP00000257290,9606.ENSP00000260128,9606.ENSP00000260356,9606.ENSP00000262120,9606.ENSP00000262947,9606.ENSP00000263341,9606.ENSP00000264498,…	DCN,CLDN11,FAP,CTSZ,MMP2,SERPINE1,CCL2,CCND1,ID2,C3,LIF,SERPINF1,PDGFRA,SULF1,THBS1,TWSG1,C19orf10,IL1B,FGF2,WNT5A,ICAM1,STC2,NRP1,CDH2,RCN3,THY1,AKR1B1,NBL1,COL6A3,PTX3,ITGA2,TNFRSF11B,ANPEP,GPRC5B,CEBPB,ALCAM,PAM,CXCL8,MMP14,TERT,FOSL1,BASP1,ITM2C,CTHRC1,GAS6,ALDH1A3,NME1,DPYSL3,INSIG1,WLS,TGFBR2,SLC39A14,TFRC,TGM2,HSD11B1,SGK1,ECM1,LDOC1,SDC4,LPAR1,ID3,MFAP2,RECK,EMILIN1,ESM1,TMEM119,CXCL1,DKK…
GO Process	GO:0050789	Regulation of biological process	148	11475	0.15	2.62e-09	9606.ENSP00000052754,9606.ENSP00000188790,9606.ENSP00000216629,9606.ENSP00000216797,9606.ENSP00000217131,9606.ENSP00000219070,9606.ENSP00000222543,9606.ENSP00000222553,9606.ENSP00000223061,9606.ENSP00000223095,9606.ENSP00000225831,9606.ENSP00000226317,9606.ENSP00000227507,9606.ENSP00000230538,9606.ENSP00000234091,9606.ENSP00000238721,9606.ENSP00000245185,9606.ENSP00000245907,9606.ENSP00000248564,…	DCN,FAP,BDKRB1,NFKBIA,CTSZ,MMP2,TFPI2,NAMPT,PCOLCE,SERPINE1,CCL2,CXCL6,CCND1,LAMA4,ID2,TP53I3,MT2A,C3,GNG11,LIF,CD68,CLEC11A,LMAN1,SERPINF1,PDGFRA,DRAM1,IER3,SULF1,THBS1,OSBPL8,CYBA,TWSG1,COTL1,C19orf10,IL1A,IL1B,APLP2,LXN,FGF2,WNT5A,ICAM1,STC2,NRP1,CDH2,RCN3,CTSK,FTH1,THY1,AKR1B1,PDIA4,NBL1,COL6A3,PTX3,CXCL3,CXCL5,ITGA2,TNFRSF11B,MMP3,GPRC5B,IGFBP6,CEBPB,ALCAM,PAM,CXCL8,MT1E,MMP14,ACO1,TERT,FOSL…
GO Process	GO:0051716	Cellular response to stimulus	104	6489	0.24	2.67e-09	9606.ENSP00000216629,9606.ENSP00000216797,9606.ENSP00000219070,9606.ENSP00000222543,9606.ENSP00000222553,9606.ENSP00000223061,9606.ENSP00000223095,9606.ENSP00000225831,9606.ENSP00000226317,9606.ENSP00000227507,9606.ENSP00000234091,9606.ENSP00000245185,9606.ENSP00000245907,9606.ENSP00000248564,9606.ENSP00000249075,9606.ENSP00000250092,9606.ENSP00000250340,9606.ENSP00000254722,9606.ENSP00000257290,…	BDKRB1,NFKBIA,MMP2,TFPI2,NAMPT,PCOLCE,SERPINE1,CCL2,CXCL6,CCND1,ID2,MT2A,C3,GNG11,LIF,CD68,CLEC11A,SERPINF1,PDGFRA,SULF1,THBS1,CYBA,TWSG1,C19orf10,IL1A,IL1B,APLP2,FGF2,WNT5A,ICAM1,STC2,NRP1,RCN3,CTSK,THY1,AKR1B1,PDIA4,NBL1,CXCL3,CXCL5,ITGA2,TNFRSF11B,MMP3,GPRC5B,IGFBP6,CEBPB,ALCAM,CXCL8,MT1E,TERT,FOSL1,TNIP1,MMP1,P4HB,CTHRC1,GAS6,NME1,PLAUR,IFI6,DPYSL3,INSIG1,WLS,TGFBR2,SLC39A14,TFRC,DPP4,TGM2,SG…
GO Process	GO:0045785	Positive regulation of cell adhesion	23	423	0.77	3.64e-09	9606.ENSP00000225831,9606.ENSP00000249075,9606.ENSP00000263341,9606.ENSP00000264634,9606.ENSP00000264832,9606.ENSP00000265371,9606.ENSP00000284240,9606.ENSP00000296585,9606.ENSP00000327801,9606.ENSP00000331544,9606.ENSP00000339328,9606.ENSP00000351905,9606.ENSP00000353224,9606.ENSP00000353731,9606.ENSP00000355330,9606.ENSP00000361818,9606.ENSP00000362776,9606.ENSP00000369677,9606.ENSP00000375649,…	CCL2,LIF,IL1B,WNT5A,ICAM1,NRP1,THY1,ITGA2,P4HB,FBLN1,PLAUR,TGFBR2,TFRC,DPP4,TGM2,SDC4,COL16A1,EMILIN1,MYADM,SIRPA,MDK,IL6,CD44
GO Process	GO:0051246	Regulation of protein metabolic process	62	2828	0.38	3.91e-09	9606.ENSP00000216629,9606.ENSP00000216797,9606.ENSP00000217131,9606.ENSP00000222543,9606.ENSP00000223061,9606.ENSP00000223095,9606.ENSP00000225831,9606.ENSP00000227507,9606.ENSP00000245907,9606.ENSP00000249075,9606.ENSP00000254722,9606.ENSP00000257290,9606.ENSP00000260356,9606.ENSP00000261183,9606.ENSP00000262120,9606.ENSP00000262947,9606.ENSP00000263341,9606.ENSP00000263574,9606.ENSP00000264265,…	BDKRB1,NFKBIA,CTSZ,TFPI2,PCOLCE,SERPINE1,CCL2,CCND1,C3,LIF,SERPINF1,PDGFRA,THBS1,OSBPL8,TWSG1,C19orf10,IL1B,APLP2,LXN,FGF2,WNT5A,ICAM1,NRP1,CDH2,RCN3,THY1,COL6A3,PTX3,ITGA2,GPRC5B,IGFBP6,MMP14,ACO1,LIMCH1,TNIP1,ITM2C,FBLN1,GAS6,PLAUR,C1QTNF1,IFI6,TGFBR2,TFRC,ECM1,SDC4,LPAR1,RECK,ISG15,PRNP,ASPH,EMILIN1,SQSTM1,MYADM,TMEM119,CEMIP,SIRPA,IL6,CD44,SERPINB2,SERPINE2,SLIT2,GREM1
GO Process	GO:0040011	Locomotion	39	1251	0.53	3.96e-09	9606.ENSP00000188790,9606.ENSP00000216629,9606.ENSP00000225831,9606.ENSP00000226317,9606.ENSP00000234091,9606.ENSP00000257290,9606.ENSP00000259254,9606.ENSP00000260356,9606.ENSP00000263341,9606.ENSP00000264498,9606.ENSP00000264634,9606.ENSP00000264832,9606.ENSP00000265371,9606.ENSP00000269141,9606.ENSP00000296026,9606.ENSP00000296027,9606.ENSP00000296585,9606.ENSP00000301464,9606.ENSP00000305988,…	FAP,BDKRB1,CCL2,CXCL6,ID2,PDGFRA,GYPC,THBS1,IL1B,FGF2,WNT5A,ICAM1,NRP1,CDH2,CXCL3,CXCL5,ITGA2,IGFBP6,ALCAM,CXCL8,MMP14,FOSL1,LIMCH1,MMP1,CTHRC1,GAS6,PLAUR,DPP4,SDC4,LPAR1,EMILIN1,CXCL1,SIRPA,MDK,IL6,CD44,SLIT2,CXCL2,GREM1
GO Process	GO:0048870	Cell motility	35	1018	0.57	3.96e-09	9606.ENSP00000188790,9606.ENSP00000216629,9606.ENSP00000225831,9606.ENSP00000226317,9606.ENSP00000257290,9606.ENSP00000259254,9606.ENSP00000260356,9606.ENSP00000263341,9606.ENSP00000264498,9606.ENSP00000264634,9606.ENSP00000264832,9606.ENSP00000265371,9606.ENSP00000269141,9606.ENSP00000296026,9606.ENSP00000296027,9606.ENSP00000296585,9606.ENSP00000301464,9606.ENSP00000306512,9606.ENSP00000308208,…	FAP,BDKRB1,CCL2,CXCL6,PDGFRA,GYPC,THBS1,IL1B,FGF2,WNT5A,ICAM1,NRP1,CDH2,CXCL3,CXCL5,ITGA2,IGFBP6,CXCL8,MMP14,LIMCH1,MMP1,CTHRC1,GAS6,DPP4,SDC4,LPAR1,EMILIN1,CXCL1,SIRPA,MDK,IL6,CD44,SLIT2,CXCL2,GREM1
GO Process	GO:0010941	Regulation of cell death	46	1696	0.47	4.30e-09	9606.ENSP00000188790,9606.ENSP00000216797,9606.ENSP00000217131,9606.ENSP00000223095,9606.ENSP00000225831,9606.ENSP00000238721,9606.ENSP00000254722,9606.ENSP00000259874,9606.ENSP00000260356,9606.ENSP00000262947,9606.ENSP00000263339,9606.ENSP00000263341,9606.ENSP00000264498,9606.ENSP00000264634,9606.ENSP00000264832,9606.ENSP00000265371,9606.ENSP00000285930,9606.ENSP00000299855,9606.ENSP00000305422,…	FAP,NFKBIA,CTSZ,SERPINE1,CCL2,TP53I3,SERPINF1,IER3,THBS1,C19orf10,IL1A,IL1B,FGF2,WNT5A,ICAM1,NRP1,AKR1B1,MMP3,CEBPB,TERT,FOSL1,ITM2C,P4HB,GAS6,ALDH1A3,NME1,PLAUR,IFI6,TFRC,TGM2,SGK1,IFIT3,LPAR1,ID3,SRPX,PRNP,SQSTM1,MDK,IL6,KCNK2,CD44,SERPINB2,SLIT2,SOD2,GREM1,TWIST2
GO Process	GO:0040017	Positive regulation of locomotion	26	562	0.7	4.55e-09	9606.ENSP00000216629,9606.ENSP00000223095,9606.ENSP00000257290,9606.ENSP00000260356,9606.ENSP00000263341,9606.ENSP00000264498,9606.ENSP00000264634,9606.ENSP00000264832,9606.ENSP00000265371,9606.ENSP00000284240,9606.ENSP00000296585,9606.ENSP00000306512,9606.ENSP00000308208,9606.ENSP00000309572,9606.ENSP00000331544,9606.ENSP00000331831,9606.ENSP00000351905,9606.ENSP00000363553,9606.ENSP00000375649,…	BDKRB1,SERPINE1,PDGFRA,THBS1,IL1B,FGF2,WNT5A,ICAM1,NRP1,THY1,ITGA2,CXCL8,MMP14,TERT,FBLN1,GAS6,TGFBR2,LPAR1,MYADM,CEMIP,MDK,IL6,IL1R1,SLIT2,SOD2,TWIST2
GO Process	GO:0032268	Regulation of cellular protein metabolic process	60	2693	0.38	4.65e-09	9606.ENSP00000216629,9606.ENSP00000216797,9606.ENSP00000217131,9606.ENSP00000222543,9606.ENSP00000223061,9606.ENSP00000223095,9606.ENSP00000225831,9606.ENSP00000227507,9606.ENSP00000245907,9606.ENSP00000249075,9606.ENSP00000254722,9606.ENSP00000257290,9606.ENSP00000260356,9606.ENSP00000261183,9606.ENSP00000262120,9606.ENSP00000262947,9606.ENSP00000263341,9606.ENSP00000263574,9606.ENSP00000264265,…	BDKRB1,NFKBIA,CTSZ,TFPI2,PCOLCE,SERPINE1,CCL2,CCND1,C3,LIF,SERPINF1,PDGFRA,THBS1,OSBPL8,TWSG1,C19orf10,IL1B,APLP2,LXN,FGF2,WNT5A,ICAM1,NRP1,CDH2,RCN3,THY1,COL6A3,ITGA2,GPRC5B,IGFBP6,MMP14,ACO1,LIMCH1,TNIP1,FBLN1,GAS6,PLAUR,C1QTNF1,IFI6,TGFBR2,TFRC,ECM1,SDC4,LPAR1,RECK,ISG15,PRNP,ASPH,EMILIN1,SQSTM1,MYADM,TMEM119,CEMIP,SIRPA,IL6,CD44,SERPINB2,SERPINE2,SLIT2,GREM1
GO Process	GO:0007166	Cell surface receptor signaling pathway	55	2325	0.41	4.69e-09	9606.ENSP00000216797,9606.ENSP00000219070,9606.ENSP00000225831,9606.ENSP00000226317,9606.ENSP00000227507,9606.ENSP00000245185,9606.ENSP00000245907,9606.ENSP00000249075,9606.ENSP00000257290,9606.ENSP00000260128,9606.ENSP00000261623,9606.ENSP00000262120,9606.ENSP00000263339,9606.ENSP00000263341,9606.ENSP00000264498,9606.ENSP00000264634,9606.ENSP00000264832,9606.ENSP00000265371,9606.ENSP00000284240,…	NFKBIA,MMP2,CCL2,CXCL6,CCND1,MT2A,C3,LIF,PDGFRA,SULF1,CYBA,TWSG1,IL1A,IL1B,FGF2,WNT5A,ICAM1,NRP1,THY1,CXCL3,CXCL5,ITGA2,TNFRSF11B,MMP3,CXCL8,MMP1,P4HB,CTHRC1,GAS6,PLAUR,IFI6,WLS,TGFBR2,SLC39A14,IFIT3,COL16A1,RECK,ISG15,SQSTM1,CXCL1,DKK3,MDK,IL6,IFITM1,IL1R1,ARPC1B,CD44,SERPINB2,SLIT2,CXCL2,LY6E,IL32,SOD2,APPL2,GREM1
GO Process	GO:2000146	Negative regulation of cell motility	19	278	0.87	5.27e-09	9606.ENSP00000052754,9606.ENSP00000223095,9606.ENSP00000225831,9606.ENSP00000254722,9606.ENSP00000260128,9606.ENSP00000260356,9606.ENSP00000261183,9606.ENSP00000264498,9606.ENSP00000284240,9606.ENSP00000289749,9606.ENSP00000316891,9606.ENSP00000331544,9606.ENSP00000343690,9606.ENSP00000353731,9606.ENSP00000367202,9606.ENSP00000369677,9606.ENSP00000386187,9606.ENSP00000422591,9606.ENSP00000478319	DCN,SERPINE1,CCL2,SERPINF1,SULF1,THBS1,OSBPL8,FGF2,THY1,NBL1,LIMCH1,FBLN1,DPYSL3,DPP4,RECK,EMILIN1,IFITM1,SLIT2,GREM1
GO Process	GO:0001525	Angiogenesis	20	315	0.84	5.34e-09	9606.ENSP00000188790,9606.ENSP00000219070,9606.ENSP00000223095,9606.ENSP00000225831,9606.ENSP00000257290,9606.ENSP00000260356,9606.ENSP00000262947,9606.ENSP00000264498,9606.ENSP00000265371,9606.ENSP00000284240,9606.ENSP00000300060,9606.ENSP00000306512,9606.ENSP00000308208,9606.ENSP00000351905,9606.ENSP00000358045,9606.ENSP00000370812,9606.ENSP00000416330,9606.ENSP00000422591,9606.ENSP00000452634,…	FAP,MMP2,SERPINE1,CCL2,PDGFRA,THBS1,C19orf10,FGF2,NRP1,THY1,ANPEP,CXCL8,MMP14,TGFBR2,ECM1,ESM1,TGFBI,SLIT2,TNFAIP2,GREM1
GO Process	GO:0030335	Positive regulation of cell migration	25	522	0.72	5.34e-09	9606.ENSP00000216629,9606.ENSP00000223095,9606.ENSP00000257290,9606.ENSP00000260356,9606.ENSP00000263341,9606.ENSP00000264498,9606.ENSP00000264634,9606.ENSP00000264832,9606.ENSP00000265371,9606.ENSP00000284240,9606.ENSP00000296585,9606.ENSP00000306512,9606.ENSP00000308208,9606.ENSP00000309572,9606.ENSP00000331544,9606.ENSP00000331831,9606.ENSP00000351905,9606.ENSP00000363553,9606.ENSP00000375649,…	BDKRB1,SERPINE1,PDGFRA,THBS1,IL1B,FGF2,WNT5A,ICAM1,NRP1,THY1,ITGA2,CXCL8,MMP14,TERT,FBLN1,GAS6,TGFBR2,LPAR1,MYADM,CEMIP,MDK,IL6,IL1R1,SOD2,TWIST2
GO Process	GO:0050794	Regulation of cellular process	143	10932	0.15	5.34e-09	9606.ENSP00000052754,9606.ENSP00000188790,9606.ENSP00000216629,9606.ENSP00000216797,9606.ENSP00000217131,9606.ENSP00000219070,9606.ENSP00000222543,9606.ENSP00000222553,9606.ENSP00000223061,9606.ENSP00000223095,9606.ENSP00000225831,9606.ENSP00000226317,9606.ENSP00000227507,9606.ENSP00000230538,9606.ENSP00000234091,9606.ENSP00000238721,9606.ENSP00000245185,9606.ENSP00000245907,9606.ENSP00000248564,…	DCN,FAP,BDKRB1,NFKBIA,CTSZ,MMP2,TFPI2,NAMPT,PCOLCE,SERPINE1,CCL2,CXCL6,CCND1,LAMA4,ID2,TP53I3,MT2A,C3,GNG11,LIF,CLEC11A,LMAN1,SERPINF1,PDGFRA,DRAM1,IER3,SULF1,THBS1,OSBPL8,CYBA,TWSG1,COTL1,C19orf10,IL1A,IL1B,APLP2,LXN,FGF2,WNT5A,ICAM1,STC2,NRP1,CDH2,RCN3,CTSK,FTH1,THY1,AKR1B1,PDIA4,NBL1,COL6A3,PTX3,CXCL3,CXCL5,ITGA2,TNFRSF11B,MMP3,GPRC5B,IGFBP6,CEBPB,ALCAM,PAM,CXCL8,MMP14,ACO1,TERT,FOSL1,LIMCH1,T…
GO Process	GO:0022603	Regulation of anatomical structure morphogenesis	36	1095	0.55	5.75e-09	9606.ENSP00000052754,9606.ENSP00000223095,9606.ENSP00000225831,9606.ENSP00000245907,9606.ENSP00000249075,9606.ENSP00000254722,9606.ENSP00000260128,9606.ENSP00000260356,9606.ENSP00000262947,9606.ENSP00000263339,9606.ENSP00000263341,9606.ENSP00000264498,9606.ENSP00000264634,9606.ENSP00000264832,9606.ENSP00000265371,9606.ENSP00000269141,9606.ENSP00000284240,9606.ENSP00000297350,9606.ENSP00000306512,…	DCN,SERPINE1,CCL2,C3,LIF,SERPINF1,SULF1,THBS1,C19orf10,IL1A,IL1B,FGF2,WNT5A,ICAM1,NRP1,CDH2,THY1,TNFRSF11B,CXCL8,TERT,BASP1,P4HB,CTHRC1,FBLN1,TGFBR2,TFRC,ECM1,LPAR1,RECK,EMILIN1,MYADM,MDK,IL6,CD44,SLIT2,GREM1
GO Process	GO:0071396	Cellular response to lipid	25	528	0.71	6.44e-09	9606.ENSP00000216797,9606.ENSP00000223095,9606.ENSP00000225831,9606.ENSP00000226317,9606.ENSP00000250092,9606.ENSP00000254722,9606.ENSP00000263339,9606.ENSP00000263341,9606.ENSP00000264634,9606.ENSP00000264832,9606.ENSP00000296026,9606.ENSP00000296027,9606.ENSP00000296585,9606.ENSP00000305422,9606.ENSP00000306512,9606.ENSP00000337060,9606.ENSP00000344741,9606.ENSP00000359557,9606.ENSP00000363553,…	NFKBIA,SERPINE1,CCL2,CXCL6,CD68,SERPINF1,IL1A,IL1B,WNT5A,ICAM1,CXCL3,CXCL5,ITGA2,CEBPB,CXCL8,NME1,INSIG1,LDOC1,LPAR1,ID3,CXCL1,SIRPA,IL6,CXCL2,SPON2
GO Process	GO:0045595	Regulation of cell differentiation	48	1874	0.44	8.67e-09	9606.ENSP00000216797,9606.ENSP00000217131,9606.ENSP00000223095,9606.ENSP00000227507,9606.ENSP00000234091,9606.ENSP00000249075,9606.ENSP00000254722,9606.ENSP00000257290,9606.ENSP00000260356,9606.ENSP00000262120,9606.ENSP00000263341,9606.ENSP00000264498,9606.ENSP00000264634,9606.ENSP00000265371,9606.ENSP00000269141,9606.ENSP00000271651,9606.ENSP00000284240,9606.ENSP00000289749,9606.ENSP00000300571,…	NFKBIA,CTSZ,SERPINE1,CCND1,ID2,LIF,SERPINF1,PDGFRA,THBS1,TWSG1,IL1B,FGF2,WNT5A,NRP1,CDH2,CTSK,THY1,NBL1,GPRC5B,CEBPB,MMP14,TERT,ITM2C,P4HB,CTHRC1,FBLN1,GAS6,NME1,DPYSL3,INSIG1,TGFBR2,LPAR1,ID3,RECK,ISG15,MYADM,TMEM119,MDK,IL6,IFITM1,SERPINE2,SLIT2,FBN2,CCDC71L,SOD2,APPL2,GREM1,TWIST2
GO Process	GO:1904018	Positive regulation of vasculature development	16	189	0.96	9.91e-09	9606.ENSP00000223095,9606.ENSP00000245907,9606.ENSP00000260356,9606.ENSP00000262947,9606.ENSP00000263339,9606.ENSP00000263341,9606.ENSP00000264498,9606.ENSP00000264634,9606.ENSP00000265371,9606.ENSP00000306512,9606.ENSP00000309572,9606.ENSP00000351905,9606.ENSP00000358045,9606.ENSP00000385451,9606.ENSP00000446252,9606.ENSP00000478319	SERPINE1,C3,THBS1,C19orf10,IL1A,IL1B,FGF2,WNT5A,NRP1,CXCL8,TERT,TGFBR2,ECM1,MDK,SOD2,GREM1
GO Process	GO:0050920	Regulation of chemotaxis	17	223	0.92	1.12e-08	9606.ENSP00000223095,9606.ENSP00000225831,9606.ENSP00000257290,9606.ENSP00000260356,9606.ENSP00000264498,9606.ENSP00000264634,9606.ENSP00000265371,9606.ENSP00000289749,9606.ENSP00000296585,9606.ENSP00000306512,9606.ENSP00000331831,9606.ENSP00000353731,9606.ENSP00000363553,9606.ENSP00000385451,9606.ENSP00000385675,9606.ENSP00000422591,9606.ENSP00000478319	SERPINE1,CCL2,PDGFRA,THBS1,FGF2,WNT5A,NRP1,NBL1,ITGA2,CXCL8,GAS6,DPP4,LPAR1,MDK,IL6,SLIT2,GREM1
GO Process	GO:0030336	Negative regulation of cell migration	18	262	0.87	1.47e-08	9606.ENSP00000052754,9606.ENSP00000223095,9606.ENSP00000225831,9606.ENSP00000254722,9606.ENSP00000260128,9606.ENSP00000260356,9606.ENSP00000261183,9606.ENSP00000264498,9606.ENSP00000284240,9606.ENSP00000289749,9606.ENSP00000316891,9606.ENSP00000343690,9606.ENSP00000353731,9606.ENSP00000367202,9606.ENSP00000369677,9606.ENSP00000386187,9606.ENSP00000422591,9606.ENSP00000478319	DCN,SERPINE1,CCL2,SERPINF1,SULF1,THBS1,OSBPL8,FGF2,THY1,NBL1,LIMCH1,DPYSL3,DPP4,RECK,EMILIN1,IFITM1,SLIT2,GREM1
GO Process	GO:0030278	Regulation of ossification	16	197	0.95	1.68e-08	9606.ENSP00000234091,9606.ENSP00000262120,9606.ENSP00000264634,9606.ENSP00000305422,9606.ENSP00000330523,9606.ENSP00000358045,9606.ENSP00000363689,9606.ENSP00000368699,9606.ENSP00000376553,9606.ENSP00000385451,9606.ENSP00000385675,9606.ENSP00000386187,9606.ENSP00000424571,9606.ENSP00000478319,9606.ENSP00000480439,9606.ENSP00000482581	ID2,TWSG1,WNT5A,CEBPB,CTHRC1,ECM1,ID3,ISG15,TMEM119,MDK,IL6,IFITM1,FBN2,GREM1,DHRS3,TWIST2
GO Process	GO:0048661	Positive regulation of smooth muscle cell proliferation	12	88	1.17	1.68e-08	9606.ENSP00000219070,9606.ENSP00000222553,9606.ENSP00000234091,9606.ENSP00000260356,9606.ENSP00000261623,9606.ENSP00000264498,9606.ENSP00000285930,9606.ENSP00000296585,9606.ENSP00000309572,9606.ENSP00000351905,9606.ENSP00000355330,9606.ENSP00000385675	MMP2,NAMPT,ID2,THBS1,CYBA,FGF2,AKR1B1,ITGA2,TERT,TGFBR2,TGM2,IL6
GO Process	GO:0035239	Tube morphogenesis	27	656	0.65	1.88e-08	9606.ENSP00000188790,9606.ENSP00000217131,9606.ENSP00000219070,9606.ENSP00000223095,9606.ENSP00000225831,9606.ENSP00000234091,9606.ENSP00000257290,9606.ENSP00000260356,9606.ENSP00000262947,9606.ENSP00000264498,9606.ENSP00000264634,9606.ENSP00000265371,9606.ENSP00000269141,9606.ENSP00000284240,9606.ENSP00000300060,9606.ENSP00000306512,9606.ENSP00000308208,9606.ENSP00000330523,9606.ENSP00000351905,…	FAP,CTSZ,MMP2,SERPINE1,CCL2,ID2,PDGFRA,THBS1,C19orf10,FGF2,WNT5A,NRP1,CDH2,THY1,ANPEP,CXCL8,MMP14,CTHRC1,TGFBR2,TGM2,ECM1,SDC4,ESM1,TGFBI,SLIT2,TNFAIP2,GREM1
GO Process	GO:0045766	Positive regulation of angiogenesis	15	169	0.98	1.98e-08	9606.ENSP00000223095,9606.ENSP00000245907,9606.ENSP00000260356,9606.ENSP00000262947,9606.ENSP00000263339,9606.ENSP00000263341,9606.ENSP00000264498,9606.ENSP00000264634,9606.ENSP00000265371,9606.ENSP00000306512,9606.ENSP00000309572,9606.ENSP00000351905,9606.ENSP00000358045,9606.ENSP00000385451,9606.ENSP00000478319	SERPINE1,C3,THBS1,C19orf10,IL1A,IL1B,FGF2,WNT5A,NRP1,CXCL8,TERT,TGFBR2,ECM1,MDK,GREM1
GO Process	GO:0072359	Circulatory system development	31	872	0.59	2.27e-08	9606.ENSP00000188790,9606.ENSP00000219070,9606.ENSP00000223095,9606.ENSP00000225831,9606.ENSP00000234091,9606.ENSP00000249075,9606.ENSP00000257290,9606.ENSP00000260356,9606.ENSP00000262947,9606.ENSP00000264498,9606.ENSP00000264634,9606.ENSP00000265371,9606.ENSP00000269141,9606.ENSP00000284240,9606.ENSP00000300060,9606.ENSP00000306100,9606.ENSP00000306512,9606.ENSP00000308208,9606.ENSP00000310170,…	FAP,MMP2,SERPINE1,CCL2,ID2,LIF,PDGFRA,THBS1,C19orf10,FGF2,WNT5A,NRP1,CDH2,THY1,ANPEP,PAM,CXCL8,MMP14,FOSL1,TGFBR2,ECM1,ID3,RECK,EMILIN1,ESM1,KCNK2,TGFBI,SLIT2,TNFAIP2,GREM1,DHRS3
GO Process	GO:0001944	Vasculature development	24	522	0.7	2.53e-08	9606.ENSP00000188790,9606.ENSP00000219070,9606.ENSP00000223095,9606.ENSP00000225831,9606.ENSP00000249075,9606.ENSP00000257290,9606.ENSP00000260356,9606.ENSP00000262947,9606.ENSP00000264498,9606.ENSP00000265371,9606.ENSP00000269141,9606.ENSP00000284240,9606.ENSP00000300060,9606.ENSP00000306512,9606.ENSP00000308208,9606.ENSP00000310170,9606.ENSP00000351905,9606.ENSP00000358045,9606.ENSP00000367202,…	FAP,MMP2,SERPINE1,CCL2,LIF,PDGFRA,THBS1,C19orf10,FGF2,NRP1,CDH2,THY1,ANPEP,CXCL8,MMP14,FOSL1,TGFBR2,ECM1,RECK,ESM1,TGFBI,SLIT2,TNFAIP2,GREM1
GO Process	GO:0045597	Positive regulation of cell differentiation	33	993	0.56	2.83e-08	9606.ENSP00000223095,9606.ENSP00000234091,9606.ENSP00000249075,9606.ENSP00000254722,9606.ENSP00000263341,9606.ENSP00000264498,9606.ENSP00000264634,9606.ENSP00000265371,9606.ENSP00000269141,9606.ENSP00000289749,9606.ENSP00000300571,9606.ENSP00000305422,9606.ENSP00000308208,9606.ENSP00000309572,9606.ENSP00000327801,9606.ENSP00000330523,9606.ENSP00000331831,9606.ENSP00000337060,9606.ENSP00000343690,…	SERPINE1,ID2,LIF,SERPINF1,IL1B,FGF2,WNT5A,NRP1,CDH2,NBL1,GPRC5B,CEBPB,MMP14,TERT,P4HB,CTHRC1,GAS6,NME1,DPYSL3,TGFBR2,LPAR1,ISG15,MYADM,TMEM119,MDK,IL6,IFITM1,SERPINE2,SLIT2,FBN2,CCDC71L,SOD2,GREM1
GO Process	GO:0042981	Regulation of apoptotic process	42	1550	0.47	3.14e-08	9606.ENSP00000188790,9606.ENSP00000216797,9606.ENSP00000217131,9606.ENSP00000223095,9606.ENSP00000225831,9606.ENSP00000238721,9606.ENSP00000259874,9606.ENSP00000260356,9606.ENSP00000262947,9606.ENSP00000263339,9606.ENSP00000263341,9606.ENSP00000264634,9606.ENSP00000264832,9606.ENSP00000265371,9606.ENSP00000285930,9606.ENSP00000305422,9606.ENSP00000309572,9606.ENSP00000310170,9606.ENSP00000322730,…	FAP,NFKBIA,CTSZ,SERPINE1,CCL2,TP53I3,IER3,THBS1,C19orf10,IL1A,IL1B,WNT5A,ICAM1,NRP1,AKR1B1,CEBPB,TERT,FOSL1,ITM2C,P4HB,GAS6,ALDH1A3,NME1,PLAUR,IFI6,TFRC,TGM2,SGK1,IFIT3,LPAR1,ID3,SRPX,PRNP,SQSTM1,MDK,IL6,CD44,SERPINB2,SLIT2,SOD2,GREM1,TWIST2
GO Process	GO:0007165	Signal transduction	84	4876	0.27	3.58e-08	9606.ENSP00000216629,9606.ENSP00000216797,9606.ENSP00000219070,9606.ENSP00000222553,9606.ENSP00000225831,9606.ENSP00000226317,9606.ENSP00000227507,9606.ENSP00000245185,9606.ENSP00000245907,9606.ENSP00000248564,9606.ENSP00000249075,9606.ENSP00000250340,9606.ENSP00000257290,9606.ENSP00000260128,9606.ENSP00000261623,9606.ENSP00000262120,9606.ENSP00000262947,9606.ENSP00000263339,9606.ENSP00000263341,…	BDKRB1,NFKBIA,MMP2,NAMPT,CCL2,CXCL6,CCND1,MT2A,C3,GNG11,LIF,CLEC11A,PDGFRA,SULF1,CYBA,TWSG1,C19orf10,IL1A,IL1B,APLP2,FGF2,WNT5A,ICAM1,STC2,NRP1,CTSK,THY1,AKR1B1,NBL1,CXCL3,CXCL5,ITGA2,TNFRSF11B,MMP3,GPRC5B,IGFBP6,CEBPB,ALCAM,CXCL8,TNIP1,MMP1,P4HB,CTHRC1,GAS6,PLAUR,IFI6,INSIG1,WLS,TGFBR2,SLC39A14,TFRC,DPP4,TGM2,SGK1,ECM1,IFIT3,COL16A1,LPAR1,RECK,ISG15,PRNP,ASPH,SQSTM1,CXCL1,DKK3,COLEC12,PDIA6,MDK,…
GO Process	GO:0044706	Multi-multicellular organism process	16	213	0.91	4.42e-08	9606.ENSP00000219070,9606.ENSP00000222553,9606.ENSP00000249075,9606.ENSP00000263341,9606.ENSP00000265087,9606.ENSP00000285930,9606.ENSP00000296585,9606.ENSP00000306100,9606.ENSP00000310170,9606.ENSP00000330658,9606.ENSP00000331544,9606.ENSP00000351905,9606.ENSP00000359557,9606.ENSP00000362776,9606.ENSP00000367202,9606.ENSP00000415786	MMP2,NAMPT,LIF,IL1B,STC2,AKR1B1,ITGA2,PAM,FOSL1,PAPPA,FBLN1,TGFBR2,LDOC1,COL16A1,RECK,SERPINE2
GO Process	GO:0007565	Female pregnancy	15	183	0.95	5.13e-08	9606.ENSP00000219070,9606.ENSP00000222553,9606.ENSP00000249075,9606.ENSP00000263341,9606.ENSP00000265087,9606.ENSP00000285930,9606.ENSP00000296585,9606.ENSP00000306100,9606.ENSP00000310170,9606.ENSP00000330658,9606.ENSP00000331544,9606.ENSP00000351905,9606.ENSP00000359557,9606.ENSP00000362776,9606.ENSP00000367202	MMP2,NAMPT,LIF,IL1B,STC2,AKR1B1,ITGA2,PAM,FOSL1,PAPPA,FBLN1,TGFBR2,LDOC1,COL16A1,RECK
GO Process	GO:0032102	Negative regulation of response to external stimulus	20	367	0.77	5.35e-08	9606.ENSP00000223095,9606.ENSP00000225831,9606.ENSP00000254722,9606.ENSP00000257290,9606.ENSP00000260356,9606.ENSP00000264498,9606.ENSP00000264634,9606.ENSP00000265371,9606.ENSP00000289749,9606.ENSP00000339328,9606.ENSP00000340864,9606.ENSP00000353731,9606.ENSP00000382941,9606.ENSP00000385451,9606.ENSP00000401645,9606.ENSP00000415786,9606.ENSP00000422591,9606.ENSP00000436455,9606.ENSP00000446917,…	SERPINE1,CCL2,SERPINF1,PDGFRA,THBS1,FGF2,WNT5A,NRP1,NBL1,PLAUR,C1QTNF1,DPP4,SIRPA,MDK,SERPINB2,SERPINE2,SLIT2,NUCB2,APPL2,GREM1
GO Process	GO:0048514	Blood vessel morphogenesis	21	410	0.75	5.52e-08	9606.ENSP00000188790,9606.ENSP00000219070,9606.ENSP00000223095,9606.ENSP00000225831,9606.ENSP00000257290,9606.ENSP00000260356,9606.ENSP00000262947,9606.ENSP00000264498,9606.ENSP00000265371,9606.ENSP00000269141,9606.ENSP00000284240,9606.ENSP00000300060,9606.ENSP00000306512,9606.ENSP00000308208,9606.ENSP00000351905,9606.ENSP00000358045,9606.ENSP00000370812,9606.ENSP00000416330,9606.ENSP00000422591,…	FAP,MMP2,SERPINE1,CCL2,PDGFRA,THBS1,C19orf10,FGF2,NRP1,CDH2,THY1,ANPEP,CXCL8,MMP14,TGFBR2,ECM1,ESM1,TGFBI,SLIT2,TNFAIP2,GREM1
GO Process	GO:0001568	Blood vessel development	23	500	0.7	5.67e-08	9606.ENSP00000188790,9606.ENSP00000219070,9606.ENSP00000223095,9606.ENSP00000225831,9606.ENSP00000257290,9606.ENSP00000260356,9606.ENSP00000262947,9606.ENSP00000264498,9606.ENSP00000265371,9606.ENSP00000269141,9606.ENSP00000284240,9606.ENSP00000300060,9606.ENSP00000306512,9606.ENSP00000308208,9606.ENSP00000310170,9606.ENSP00000351905,9606.ENSP00000358045,9606.ENSP00000367202,9606.ENSP00000370812,…	FAP,MMP2,SERPINE1,CCL2,PDGFRA,THBS1,C19orf10,FGF2,NRP1,CDH2,THY1,ANPEP,CXCL8,MMP14,FOSL1,TGFBR2,ECM1,RECK,ESM1,TGFBI,SLIT2,TNFAIP2,GREM1
GO Process	GO:0009887	Animal organ morphogenesis	32	967	0.56	5.67e-08	9606.ENSP00000052754,9606.ENSP00000217131,9606.ENSP00000219070,9606.ENSP00000223095,9606.ENSP00000225831,9606.ENSP00000234091,9606.ENSP00000249075,9606.ENSP00000257290,9606.ENSP00000262120,9606.ENSP00000264498,9606.ENSP00000264634,9606.ENSP00000265371,9606.ENSP00000269141,9606.ENSP00000284240,9606.ENSP00000289749,9606.ENSP00000295550,9606.ENSP00000296585,9606.ENSP00000305422,9606.ENSP00000306100,…	DCN,CTSZ,MMP2,SERPINE1,CCL2,ID2,LIF,PDGFRA,TWSG1,FGF2,WNT5A,NRP1,CDH2,THY1,NBL1,COL6A3,ITGA2,CEBPB,PAM,MMP14,CTHRC1,ALDH1A3,INSIG1,TGFBR2,TGM2,ID3,MFAP2,TMEM119,SLIT2,FBN2,GREM1,DHRS3
GO Process	GO:0001932	Regulation of protein phosphorylation	40	1459	0.47	6.13e-08	9606.ENSP00000216629,9606.ENSP00000225831,9606.ENSP00000227507,9606.ENSP00000245907,9606.ENSP00000249075,9606.ENSP00000257290,9606.ENSP00000260356,9606.ENSP00000261183,9606.ENSP00000262120,9606.ENSP00000262947,9606.ENSP00000263341,9606.ENSP00000264498,9606.ENSP00000264634,9606.ENSP00000264832,9606.ENSP00000265371,9606.ENSP00000269141,9606.ENSP00000284240,9606.ENSP00000300571,9606.ENSP00000301464,…	BDKRB1,CCL2,CCND1,C3,LIF,PDGFRA,THBS1,OSBPL8,TWSG1,C19orf10,IL1B,FGF2,WNT5A,ICAM1,NRP1,CDH2,THY1,GPRC5B,IGFBP6,LIMCH1,TNIP1,FBLN1,GAS6,PLAUR,C1QTNF1,TGFBR2,TFRC,SDC4,LPAR1,PRNP,EMILIN1,SQSTM1,MYADM,TMEM119,CEMIP,SIRPA,IL6,CD44,SLIT2,GREM1
GO Process	GO:0010466	Negative regulation of peptidase activity	17	256	0.86	6.70e-08	9606.ENSP00000222543,9606.ENSP00000223095,9606.ENSP00000245907,9606.ENSP00000254722,9606.ENSP00000260356,9606.ENSP00000263574,9606.ENSP00000264265,9606.ENSP00000295550,9606.ENSP00000331831,9606.ENSP00000339328,9606.ENSP00000342513,9606.ENSP00000358045,9606.ENSP00000367202,9606.ENSP00000368752,9606.ENSP00000398632,9606.ENSP00000401645,9606.ENSP00000415786	TFPI2,SERPINE1,C3,SERPINF1,THBS1,APLP2,LXN,COL6A3,GAS6,PLAUR,IFI6,ECM1,RECK,PRNP,CD44,SERPINB2,SERPINE2
GO Process	GO:0065007	Biological regulation	150	12171	0.13	6.73e-08	9606.ENSP00000052754,9606.ENSP00000188790,9606.ENSP00000216629,9606.ENSP00000216797,9606.ENSP00000217131,9606.ENSP00000219070,9606.ENSP00000222543,9606.ENSP00000222553,9606.ENSP00000223061,9606.ENSP00000223095,9606.ENSP00000225831,9606.ENSP00000226317,9606.ENSP00000227507,9606.ENSP00000230538,9606.ENSP00000234091,9606.ENSP00000238721,9606.ENSP00000245185,9606.ENSP00000245907,9606.ENSP00000248564,…	DCN,FAP,BDKRB1,NFKBIA,CTSZ,MMP2,TFPI2,NAMPT,PCOLCE,SERPINE1,CCL2,CXCL6,CCND1,LAMA4,ID2,TP53I3,MT2A,C3,GNG11,LIF,CD68,CLEC11A,LMAN1,SERPINF1,PDGFRA,DRAM1,IER3,SULF1,THBS1,OSBPL8,CYBA,TWSG1,COTL1,C19orf10,IL1A,IL1B,APLP2,LXN,FGF2,WNT5A,ICAM1,STC2,NRP1,CDH2,RCN3,CTSK,FTH1,THY1,AKR1B1,PDIA4,NBL1,COL6A3,PTX3,CXCL3,CXCL5,ITGA2,TNFRSF11B,MMP3,GPRC5B,IGFBP6,CEBPB,ALCAM,PAM,CXCL8,MT1E,MMP14,ACO1,TERT,FOSL…
GO Process	GO:0042592	Homeostatic process	43	1676	0.45	8.50e-08	9606.ENSP00000052754,9606.ENSP00000216629,9606.ENSP00000225831,9606.ENSP00000226317,9606.ENSP00000234091,9606.ENSP00000245185,9606.ENSP00000254722,9606.ENSP00000257290,9606.ENSP00000261623,9606.ENSP00000263339,9606.ENSP00000263341,9606.ENSP00000264498,9606.ENSP00000264634,9606.ENSP00000264832,9606.ENSP00000265087,9606.ENSP00000269141,9606.ENSP00000270645,9606.ENSP00000271651,9606.ENSP00000273550,…	DCN,BDKRB1,CCL2,CXCL6,ID2,MT2A,SERPINF1,PDGFRA,CYBA,IL1A,IL1B,FGF2,WNT5A,ICAM1,STC2,CDH2,RCN3,CTSK,FTH1,THY1,AKR1B1,PDIA4,MT1E,ACO1,TERT,P4HB,GAS6,NME1,C1QTNF1,IFI6,INSIG1,SLC39A14,TFRC,TGM2,LPAR1,PRNP,ASPH,CEMIP,SLC39A8,PDIA6,IL6,SOD2,APPL2
GO Process	GO:0009607	Response to biotic stimulus	37	1289	0.49	8.98e-08	9606.ENSP00000052754,9606.ENSP00000188790,9606.ENSP00000216629,9606.ENSP00000216797,9606.ENSP00000223095,9606.ENSP00000225831,9606.ENSP00000226317,9606.ENSP00000245185,9606.ENSP00000245907,9606.ENSP00000250092,9606.ENSP00000261623,9606.ENSP00000262428,9606.ENSP00000263339,9606.ENSP00000263341,9606.ENSP00000264634,9606.ENSP00000264832,9606.ENSP00000295927,9606.ENSP00000296026,9606.ENSP00000296027,…	DCN,FAP,BDKRB1,NFKBIA,SERPINE1,CCL2,CXCL6,MT2A,C3,CD68,CYBA,COTL1,IL1A,IL1B,WNT5A,ICAM1,PTX3,CXCL3,CXCL5,CEBPB,CXCL8,FOSL1,IFI6,LDOC1,IFIT3,SRPX,ISG15,CXCL1,SIRPA,COLEC12,IL6,IFITM1,CD44,HMGA1,CFB,CXCL2,SPON2
GO Process	GO:0002376	Immune system process	54	2481	0.37	1.11e-07	9606.ENSP00000217131,9606.ENSP00000222553,9606.ENSP00000225831,9606.ENSP00000226317,9606.ENSP00000234091,9606.ENSP00000245185,9606.ENSP00000245907,9606.ENSP00000249075,9606.ENSP00000250092,9606.ENSP00000257290,9606.ENSP00000259254,9606.ENSP00000260356,9606.ENSP00000261623,9606.ENSP00000262120,9606.ENSP00000262428,9606.ENSP00000263339,9606.ENSP00000263341,9606.ENSP00000264634,9606.ENSP00000264832,…	CTSZ,NAMPT,CCL2,CXCL6,ID2,MT2A,C3,LIF,CD68,PDGFRA,GYPC,THBS1,CYBA,TWSG1,COTL1,IL1A,IL1B,WNT5A,ICAM1,CTSK,FTH1,THY1,PTX3,CXCL3,CXCL5,ANPEP,CEBPB,ALCAM,CXCL8,MMP1,GAS6,PLAUR,IFI6,TGFBR2,TFRC,DPP4,IFIT3,SDC4,CKAP4,ISG15,SQSTM1,CXCL1,SIRPA,COLEC12,MDK,IL6,IFITM1,IL1R1,ARPC1B,CD44,CFB,CXCL2,IL32,SPON2
GO Process	GO:0048646	Anatomical structure formation involved in morphogenesis	30	883	0.57	1.11e-07	9606.ENSP00000188790,9606.ENSP00000219070,9606.ENSP00000223095,9606.ENSP00000225831,9606.ENSP00000257290,9606.ENSP00000260356,9606.ENSP00000262120,9606.ENSP00000262947,9606.ENSP00000264498,9606.ENSP00000264634,9606.ENSP00000265371,9606.ENSP00000284240,9606.ENSP00000296585,9606.ENSP00000300060,9606.ENSP00000304277,9606.ENSP00000306512,9606.ENSP00000308208,9606.ENSP00000330523,9606.ENSP00000332256,…	FAP,MMP2,SERPINE1,CCL2,PDGFRA,THBS1,TWSG1,C19orf10,FGF2,WNT5A,NRP1,THY1,ITGA2,ANPEP,TM4SF1,CXCL8,MMP14,CTHRC1,ALDH1A3,WLS,TGFBR2,TGM2,ECM1,SDC4,ESM1,TGFBI,SLIT2,FBN2,TNFAIP2,GREM1
GO Process	GO:0048660	Regulation of smooth muscle cell proliferation	13	136	1.02	1.25e-07	9606.ENSP00000219070,9606.ENSP00000222553,9606.ENSP00000234091,9606.ENSP00000260356,9606.ENSP00000261623,9606.ENSP00000264498,9606.ENSP00000285930,9606.ENSP00000296585,9606.ENSP00000309572,9606.ENSP00000351905,9606.ENSP00000355330,9606.ENSP00000385675,9606.ENSP00000446252	MMP2,NAMPT,ID2,THBS1,CYBA,FGF2,AKR1B1,ITGA2,TERT,TGFBR2,TGM2,IL6,SOD2
GO Process	GO:0001934	Positive regulation of protein phosphorylation	32	1019	0.53	1.82e-07	9606.ENSP00000225831,9606.ENSP00000227507,9606.ENSP00000245907,9606.ENSP00000249075,9606.ENSP00000257290,9606.ENSP00000260356,9606.ENSP00000261183,9606.ENSP00000262120,9606.ENSP00000262947,9606.ENSP00000263341,9606.ENSP00000264498,9606.ENSP00000264634,9606.ENSP00000264832,9606.ENSP00000265371,9606.ENSP00000269141,9606.ENSP00000300571,9606.ENSP00000301464,9606.ENSP00000316891,9606.ENSP00000331831,…	CCL2,CCND1,C3,LIF,PDGFRA,THBS1,OSBPL8,TWSG1,C19orf10,IL1B,FGF2,WNT5A,ICAM1,NRP1,CDH2,GPRC5B,IGFBP6,LIMCH1,GAS6,PLAUR,C1QTNF1,TGFBR2,TFRC,SDC4,LPAR1,PRNP,SQSTM1,TMEM119,CEMIP,IL6,CD44,GREM1
GO Process	GO:0006955	Immune response	41	1588	0.45	1.86e-07	9606.ENSP00000217131,9606.ENSP00000225831,9606.ENSP00000226317,9606.ENSP00000245185,9606.ENSP00000245907,9606.ENSP00000249075,9606.ENSP00000250092,9606.ENSP00000260356,9606.ENSP00000261623,9606.ENSP00000262428,9606.ENSP00000263339,9606.ENSP00000263341,9606.ENSP00000264634,9606.ENSP00000264832,9606.ENSP00000271651,9606.ENSP00000273550,9606.ENSP00000295927,9606.ENSP00000296026,9606.ENSP00000296027,…	CTSZ,CCL2,CXCL6,MT2A,C3,LIF,CD68,THBS1,CYBA,COTL1,IL1A,IL1B,WNT5A,ICAM1,CTSK,FTH1,PTX3,CXCL3,CXCL5,ANPEP,CEBPB,ALCAM,CXCL8,GAS6,PLAUR,IFI6,IFIT3,CKAP4,ISG15,CXCL1,SIRPA,COLEC12,MDK,IL6,IFITM1,IL1R1,CD44,CFB,CXCL2,IL32,SPON2
GO Process	GO:0002687	Positive regulation of leukocyte migration	13	144	0.99	2.31e-07	9606.ENSP00000216629,9606.ENSP00000223095,9606.ENSP00000260356,9606.ENSP00000264634,9606.ENSP00000264832,9606.ENSP00000284240,9606.ENSP00000296585,9606.ENSP00000306512,9606.ENSP00000308208,9606.ENSP00000331831,9606.ENSP00000385451,9606.ENSP00000385675,9606.ENSP00000386380	BDKRB1,SERPINE1,THBS1,WNT5A,ICAM1,THY1,ITGA2,CXCL8,MMP14,GAS6,MDK,IL6,IL1R1
GO Process	GO:0052547	Regulation of peptidase activity	21	449	0.71	2.31e-07	9606.ENSP00000222543,9606.ENSP00000223061,9606.ENSP00000223095,9606.ENSP00000245907,9606.ENSP00000254722,9606.ENSP00000260356,9606.ENSP00000263574,9606.ENSP00000264265,9606.ENSP00000270645,9606.ENSP00000295550,9606.ENSP00000331544,9606.ENSP00000331831,9606.ENSP00000339328,9606.ENSP00000342513,9606.ENSP00000358045,9606.ENSP00000367202,9606.ENSP00000368752,9606.ENSP00000368767,9606.ENSP00000398632,…	TFPI2,PCOLCE,SERPINE1,C3,SERPINF1,THBS1,APLP2,LXN,RCN3,COL6A3,FBLN1,GAS6,PLAUR,IFI6,ECM1,RECK,PRNP,ASPH,CD44,SERPINB2,SERPINE2
GO Process	GO:0051248	Negative regulation of protein metabolic process	33	1096	0.51	2.61e-07	9606.ENSP00000216629,9606.ENSP00000217131,9606.ENSP00000222543,9606.ENSP00000223095,9606.ENSP00000245907,9606.ENSP00000249075,9606.ENSP00000254722,9606.ENSP00000260356,9606.ENSP00000263341,9606.ENSP00000263574,9606.ENSP00000264265,9606.ENSP00000284240,9606.ENSP00000295550,9606.ENSP00000295927,9606.ENSP00000317891,9606.ENSP00000322730,9606.ENSP00000331544,9606.ENSP00000331831,9606.ENSP00000339328,…	BDKRB1,CTSZ,TFPI2,SERPINE1,C3,LIF,SERPINF1,THBS1,IL1B,APLP2,LXN,THY1,COL6A3,PTX3,TNIP1,ITM2C,FBLN1,GAS6,PLAUR,IFI6,ECM1,RECK,ISG15,PRNP,EMILIN1,SQSTM1,MYADM,SIRPA,CD44,SERPINB2,SERPINE2,SLIT2,GREM1
GO Process	GO:0010951	Negative regulation of endopeptidase activity	16	248	0.85	2.90e-07	9606.ENSP00000222543,9606.ENSP00000223095,9606.ENSP00000245907,9606.ENSP00000254722,9606.ENSP00000260356,9606.ENSP00000263574,9606.ENSP00000264265,9606.ENSP00000295550,9606.ENSP00000331831,9606.ENSP00000339328,9606.ENSP00000342513,9606.ENSP00000367202,9606.ENSP00000368752,9606.ENSP00000398632,9606.ENSP00000401645,9606.ENSP00000415786	TFPI2,SERPINE1,C3,SERPINF1,THBS1,APLP2,LXN,COL6A3,GAS6,PLAUR,IFI6,RECK,PRNP,CD44,SERPINB2,SERPINE2
GO Process	GO:0051128	Regulation of cellular component organization	52	2402	0.37	2.90e-07	9606.ENSP00000052754,9606.ENSP00000188790,9606.ENSP00000216629,9606.ENSP00000217131,9606.ENSP00000223095,9606.ENSP00000245907,9606.ENSP00000249075,9606.ENSP00000251047,9606.ENSP00000254722,9606.ENSP00000257290,9606.ENSP00000260356,9606.ENSP00000261623,9606.ENSP00000262428,9606.ENSP00000263339,9606.ENSP00000263341,9606.ENSP00000264634,9606.ENSP00000264832,9606.ENSP00000265371,9606.ENSP00000269141,…	DCN,FAP,BDKRB1,CTSZ,SERPINE1,C3,LIF,LMAN1,SERPINF1,PDGFRA,THBS1,CYBA,COTL1,IL1A,IL1B,WNT5A,ICAM1,NRP1,CDH2,THY1,ITGA2,MMP3,PAM,MMP14,LIMCH1,ITM2C,MMP1,NME1,PLAUR,DPYSL3,INSIG1,TFRC,DPP4,SGK1,TPBG,SDC4,COL16A1,LPAR1,PRNP,ASPH,EMILIN1,SQSTM1,MYADM,MDK,IL6,ARPC1B,CD44,HMGA1,SERPINE2,SLIT2,APPL2,GREM1
GO Process	GO:0007155	Cell adhesion	30	925	0.55	2.92e-07	9606.ENSP00000064724,9606.ENSP00000188790,9606.ENSP00000225831,9606.ENSP00000230538,9606.ENSP00000249842,9606.ENSP00000257290,9606.ENSP00000260356,9606.ENSP00000263341,9606.ENSP00000264832,9606.ENSP00000265371,9606.ENSP00000269141,9606.ENSP00000284240,9606.ENSP00000295550,9606.ENSP00000296585,9606.ENSP00000305988,9606.ENSP00000317891,9606.ENSP00000331831,9606.ENSP00000351905,9606.ENSP00000353731,…	CLDN11,FAP,CCL2,LAMA4,ISLR,PDGFRA,THBS1,IL1B,ICAM1,NRP1,CDH2,THY1,COL6A3,ITGA2,ALCAM,TNIP1,GAS6,TGFBR2,DPP4,TPBG,COL16A1,SRPX,EMILIN1,SLC39A8,SIRPA,CD44,TGFBI,LPXN,IL32,SPON2
GO Process	GO:0010647	Positive regulation of cell communication	44	1823	0.42	2.92e-07	9606.ENSP00000052754,9606.ENSP00000225831,9606.ENSP00000245907,9606.ENSP00000249075,9606.ENSP00000257290,9606.ENSP00000260128,9606.ENSP00000260356,9606.ENSP00000261183,9606.ENSP00000261623,9606.ENSP00000262120,9606.ENSP00000262947,9606.ENSP00000263339,9606.ENSP00000263341,9606.ENSP00000264498,9606.ENSP00000264634,9606.ENSP00000264832,9606.ENSP00000265371,9606.ENSP00000269141,9606.ENSP00000285930,…	DCN,CCL2,C3,LIF,PDGFRA,SULF1,THBS1,OSBPL8,CYBA,TWSG1,C19orf10,IL1A,IL1B,FGF2,WNT5A,ICAM1,NRP1,CDH2,AKR1B1,ITGA2,GPRC5B,IGFBP6,TERT,ITM2C,GAS6,PLAUR,C1QTNF1,WLS,SLC39A14,TFRC,TGM2,ECM1,LPAR1,RECK,SRPX,ASPH,ESM1,SQSTM1,IL6,IL1R1,CD44,SERPINE2,APPL2,GREM1
GO Process	GO:0048513	Animal organ development	62	3197	0.32	3.25e-07	9606.ENSP00000052754,9606.ENSP00000217131,9606.ENSP00000219070,9606.ENSP00000223095,9606.ENSP00000225831,9606.ENSP00000227507,9606.ENSP00000234091,9606.ENSP00000249075,9606.ENSP00000254722,9606.ENSP00000257290,9606.ENSP00000260128,9606.ENSP00000262120,9606.ENSP00000264498,9606.ENSP00000264634,9606.ENSP00000264832,9606.ENSP00000265087,9606.ENSP00000265371,9606.ENSP00000269141,9606.ENSP00000270645,…	DCN,CTSZ,MMP2,SERPINE1,CCL2,CCND1,ID2,LIF,SERPINF1,PDGFRA,SULF1,TWSG1,FGF2,WNT5A,ICAM1,STC2,NRP1,CDH2,RCN3,THY1,AKR1B1,NBL1,COL6A3,PTX3,ITGA2,CEBPB,PAM,CXCL8,MMP14,FOSL1,BASP1,CTHRC1,GAS6,ALDH1A3,NME1,INSIG1,WLS,TGFBR2,SLC39A14,TFRC,TGM2,HSD11B1,ECM1,LDOC1,SDC4,LPAR1,ID3,MFAP2,EMILIN1,TMEM119,DKK3,MDK,IL6,KCNK2,CD44,SERPINE2,TGFBI,SLIT2,FBN2,TRNP1,GREM1,DHRS3
GO Process	GO:0023056	Positive regulation of signaling	44	1831	0.42	3.28e-07	9606.ENSP00000052754,9606.ENSP00000225831,9606.ENSP00000245907,9606.ENSP00000249075,9606.ENSP00000257290,9606.ENSP00000260128,9606.ENSP00000260356,9606.ENSP00000261183,9606.ENSP00000261623,9606.ENSP00000262120,9606.ENSP00000262947,9606.ENSP00000263339,9606.ENSP00000263341,9606.ENSP00000264498,9606.ENSP00000264634,9606.ENSP00000264832,9606.ENSP00000265371,9606.ENSP00000269141,9606.ENSP00000285930,…	DCN,CCL2,C3,LIF,PDGFRA,SULF1,THBS1,OSBPL8,CYBA,TWSG1,C19orf10,IL1A,IL1B,FGF2,WNT5A,ICAM1,NRP1,CDH2,AKR1B1,ITGA2,GPRC5B,IGFBP6,TERT,ITM2C,GAS6,PLAUR,C1QTNF1,WLS,SLC39A14,TFRC,TGM2,ECM1,LPAR1,RECK,SRPX,ASPH,ESM1,SQSTM1,IL6,IL1R1,CD44,SERPINE2,APPL2,GREM1
GO Process	GO:0007154	Cell communication	86	5320	0.24	3.91e-07	9606.ENSP00000216629,9606.ENSP00000216797,9606.ENSP00000219070,9606.ENSP00000222553,9606.ENSP00000225831,9606.ENSP00000226317,9606.ENSP00000227507,9606.ENSP00000245185,9606.ENSP00000245907,9606.ENSP00000248564,9606.ENSP00000249075,9606.ENSP00000250092,9606.ENSP00000250340,9606.ENSP00000257290,9606.ENSP00000260128,9606.ENSP00000261623,9606.ENSP00000262120,9606.ENSP00000262947,9606.ENSP00000263339,…	BDKRB1,NFKBIA,MMP2,NAMPT,CCL2,CXCL6,CCND1,MT2A,C3,GNG11,LIF,CD68,CLEC11A,PDGFRA,SULF1,CYBA,TWSG1,C19orf10,IL1A,IL1B,APLP2,FGF2,WNT5A,ICAM1,STC2,NRP1,CTSK,THY1,AKR1B1,NBL1,CXCL3,CXCL5,ITGA2,TNFRSF11B,MMP3,GPRC5B,IGFBP6,CEBPB,ALCAM,CXCL8,FOSL1,TNIP1,MMP1,P4HB,CTHRC1,GAS6,PLAUR,IFI6,INSIG1,WLS,TGFBR2,SLC39A14,TFRC,DPP4,TGM2,SGK1,ECM1,IFIT3,COL16A1,LPAR1,RECK,ISG15,PRNP,ASPH,SQSTM1,CXCL1,DKK3,COLEC12…
GO Process	GO:0002688	Regulation of leukocyte chemotaxis	12	124	1.02	4.35e-07	9606.ENSP00000223095,9606.ENSP00000225831,9606.ENSP00000260356,9606.ENSP00000264634,9606.ENSP00000289749,9606.ENSP00000306512,9606.ENSP00000331831,9606.ENSP00000353731,9606.ENSP00000385451,9606.ENSP00000385675,9606.ENSP00000422591,9606.ENSP00000478319	SERPINE1,CCL2,THBS1,WNT5A,NBL1,CXCL8,GAS6,DPP4,MDK,IL6,SLIT2,GREM1
GO Process	GO:0023052	Signaling	85	5239	0.25	4.35e-07	9606.ENSP00000216629,9606.ENSP00000216797,9606.ENSP00000219070,9606.ENSP00000222553,9606.ENSP00000225831,9606.ENSP00000226317,9606.ENSP00000227507,9606.ENSP00000245185,9606.ENSP00000245907,9606.ENSP00000248564,9606.ENSP00000249075,9606.ENSP00000250092,9606.ENSP00000250340,9606.ENSP00000257290,9606.ENSP00000260128,9606.ENSP00000261623,9606.ENSP00000262120,9606.ENSP00000262947,9606.ENSP00000263339,…	BDKRB1,NFKBIA,MMP2,NAMPT,CCL2,CXCL6,CCND1,MT2A,C3,GNG11,LIF,CD68,CLEC11A,PDGFRA,SULF1,CYBA,TWSG1,C19orf10,IL1A,IL1B,APLP2,FGF2,WNT5A,ICAM1,STC2,NRP1,CTSK,THY1,AKR1B1,NBL1,CXCL3,CXCL5,ITGA2,TNFRSF11B,MMP3,GPRC5B,IGFBP6,CEBPB,ALCAM,CXCL8,TNIP1,MMP1,P4HB,CTHRC1,GAS6,PLAUR,IFI6,INSIG1,WLS,TGFBR2,SLC39A14,TFRC,DPP4,TGM2,SGK1,ECM1,IFIT3,COL16A1,LPAR1,RECK,ISG15,PRNP,ASPH,SQSTM1,CXCL1,DKK3,COLEC12,PDIA6…
GO Process	GO:0022407	Regulation of cell-cell adhesion	20	424	0.71	4.52e-07	9606.ENSP00000225831,9606.ENSP00000262120,9606.ENSP00000263341,9606.ENSP00000264634,9606.ENSP00000264832,9606.ENSP00000284240,9606.ENSP00000305422,9606.ENSP00000339328,9606.ENSP00000340864,9606.ENSP00000351905,9606.ENSP00000353224,9606.ENSP00000353731,9606.ENSP00000361818,9606.ENSP00000368752,9606.ENSP00000375649,9606.ENSP00000382941,9606.ENSP00000385451,9606.ENSP00000385675,9606.ENSP00000398632,…	CCL2,TWSG1,IL1B,WNT5A,ICAM1,THY1,CEBPB,PLAUR,C1QTNF1,TGFBR2,TFRC,DPP4,SDC4,PRNP,MYADM,SIRPA,MDK,IL6,CD44,SERPINE2
GO Process	GO:0051707	Response to other organism	35	1256	0.48	5.04e-07	9606.ENSP00000052754,9606.ENSP00000216629,9606.ENSP00000216797,9606.ENSP00000223095,9606.ENSP00000225831,9606.ENSP00000226317,9606.ENSP00000245185,9606.ENSP00000245907,9606.ENSP00000250092,9606.ENSP00000261623,9606.ENSP00000262428,9606.ENSP00000263339,9606.ENSP00000263341,9606.ENSP00000264634,9606.ENSP00000264832,9606.ENSP00000295927,9606.ENSP00000296026,9606.ENSP00000296027,9606.ENSP00000305422,…	DCN,BDKRB1,NFKBIA,SERPINE1,CCL2,CXCL6,MT2A,C3,CD68,CYBA,COTL1,IL1A,IL1B,WNT5A,ICAM1,PTX3,CXCL3,CXCL5,CEBPB,CXCL8,FOSL1,IFI6,LDOC1,IFIT3,ISG15,CXCL1,SIRPA,COLEC12,IL6,IFITM1,CD44,HMGA1,CFB,CXCL2,SPON2
GO Process	GO:0009967	Positive regulation of signal transduction	41	1654	0.43	5.19e-07	9606.ENSP00000052754,9606.ENSP00000225831,9606.ENSP00000245907,9606.ENSP00000249075,9606.ENSP00000257290,9606.ENSP00000260128,9606.ENSP00000260356,9606.ENSP00000261183,9606.ENSP00000261623,9606.ENSP00000262120,9606.ENSP00000262947,9606.ENSP00000263339,9606.ENSP00000263341,9606.ENSP00000264498,9606.ENSP00000264634,9606.ENSP00000264832,9606.ENSP00000265371,9606.ENSP00000269141,9606.ENSP00000285930,…	DCN,CCL2,C3,LIF,PDGFRA,SULF1,THBS1,OSBPL8,CYBA,TWSG1,C19orf10,IL1A,IL1B,FGF2,WNT5A,ICAM1,NRP1,CDH2,AKR1B1,GPRC5B,IGFBP6,TERT,ITM2C,GAS6,PLAUR,C1QTNF1,WLS,SLC39A14,TFRC,TGM2,ECM1,LPAR1,RECK,SRPX,ASPH,ESM1,IL6,IL1R1,CD44,APPL2,GREM1
GO Process	GO:0019725	Cellular homeostasis	29	895	0.55	5.19e-07	9606.ENSP00000216629,9606.ENSP00000225831,9606.ENSP00000245185,9606.ENSP00000254722,9606.ENSP00000257290,9606.ENSP00000261623,9606.ENSP00000264498,9606.ENSP00000264634,9606.ENSP00000264832,9606.ENSP00000265087,9606.ENSP00000273550,9606.ENSP00000284240,9606.ENSP00000286091,9606.ENSP00000307706,9606.ENSP00000309477,9606.ENSP00000327801,9606.ENSP00000331831,9606.ENSP00000337060,9606.ENSP00000340864,…	BDKRB1,CCL2,MT2A,SERPINF1,PDGFRA,CYBA,FGF2,WNT5A,ICAM1,STC2,FTH1,THY1,PDIA4,MT1E,ACO1,P4HB,GAS6,NME1,C1QTNF1,SLC39A14,TFRC,TGM2,LPAR1,PRNP,ASPH,CEMIP,SLC39A8,PDIA6,IL6
GO Process	GO:0065009	Regulation of molecular function	81	4913	0.25	6.35e-07	9606.ENSP00000216797,9606.ENSP00000217131,9606.ENSP00000222543,9606.ENSP00000222553,9606.ENSP00000223061,9606.ENSP00000223095,9606.ENSP00000225831,9606.ENSP00000226317,9606.ENSP00000227507,9606.ENSP00000234091,9606.ENSP00000245907,9606.ENSP00000249075,9606.ENSP00000250340,9606.ENSP00000254722,9606.ENSP00000257290,9606.ENSP00000260356,9606.ENSP00000261183,9606.ENSP00000261623,9606.ENSP00000263339,…	NFKBIA,CTSZ,TFPI2,NAMPT,PCOLCE,SERPINE1,CCL2,CXCL6,CCND1,ID2,C3,LIF,CLEC11A,SERPINF1,PDGFRA,THBS1,OSBPL8,CYBA,IL1A,IL1B,APLP2,LXN,FGF2,WNT5A,ICAM1,STC2,NRP1,RCN3,THY1,NBL1,COL6A3,PTX3,CXCL3,CXCL5,ITGA2,TNFRSF11B,GPRC5B,IGFBP6,CEBPB,CXCL8,TERT,FOSL1,BASP1,CTHRC1,FBLN1,GAS6,NME1,PLAUR,IFI6,TGFBR2,SLC39A14,TFRC,DPP4,SGK1,ECM1,LDOC1,SDC4,LPAR1,ID3,RECK,PRNP,ASPH,CEMIP,CXCL1,DKK3,SIRPA,MDK,IL6,KCNK2,C…
GO Process	GO:0009611	Response to wounding	22	532	0.65	7.01e-07	9606.ENSP00000052754,9606.ENSP00000222543,9606.ENSP00000251047,9606.ENSP00000257290,9606.ENSP00000263339,9606.ENSP00000264498,9606.ENSP00000264634,9606.ENSP00000265371,9606.ENSP00000296585,9606.ENSP00000331544,9606.ENSP00000331831,9606.ENSP00000339328,9606.ENSP00000343690,9606.ENSP00000351905,9606.ENSP00000361818,9606.ENSP00000363689,9606.ENSP00000385451,9606.ENSP00000385675,9606.ENSP00000394033,…	DCN,TFPI2,LMAN1,PDGFRA,IL1A,FGF2,WNT5A,NRP1,ITGA2,FBLN1,GAS6,PLAUR,DPYSL3,TGFBR2,SDC4,ID3,MDK,IL6,KCNK2,CD44,SERPINB2,SERPINE2
GO Process	GO:0009617	Response to bacterium	24	634	0.61	7.15e-07	9606.ENSP00000052754,9606.ENSP00000216629,9606.ENSP00000216797,9606.ENSP00000223095,9606.ENSP00000225831,9606.ENSP00000226317,9606.ENSP00000245907,9606.ENSP00000250092,9606.ENSP00000263339,9606.ENSP00000263341,9606.ENSP00000264634,9606.ENSP00000264832,9606.ENSP00000296026,9606.ENSP00000296027,9606.ENSP00000305422,9606.ENSP00000306512,9606.ENSP00000359557,9606.ENSP00000368699,9606.ENSP00000379110,…	DCN,BDKRB1,NFKBIA,SERPINE1,CCL2,CXCL6,C3,CD68,IL1A,IL1B,WNT5A,ICAM1,CXCL3,CXCL5,CEBPB,CXCL8,LDOC1,ISG15,CXCL1,SIRPA,COLEC12,IL6,CXCL2,SPON2
GO Process	GO:0044419	Interspecies interaction between organisms	44	1899	0.4	8.71e-07	9606.ENSP00000052754,9606.ENSP00000216629,9606.ENSP00000216797,9606.ENSP00000223095,9606.ENSP00000225831,9606.ENSP00000226317,9606.ENSP00000245185,9606.ENSP00000245907,9606.ENSP00000250092,9606.ENSP00000257290,9606.ENSP00000261623,9606.ENSP00000262428,9606.ENSP00000263339,9606.ENSP00000263341,9606.ENSP00000264634,9606.ENSP00000264832,9606.ENSP00000295927,9606.ENSP00000296026,9606.ENSP00000296027,…	DCN,BDKRB1,NFKBIA,SERPINE1,CCL2,CXCL6,MT2A,C3,CD68,PDGFRA,CYBA,COTL1,IL1A,IL1B,WNT5A,ICAM1,PTX3,CXCL3,CXCL5,ITGA2,ANPEP,CEBPB,CXCL8,FOSL1,TNIP1,MMP1,FBLN1,GAS6,IFI6,TFRC,DPP4,LDOC1,IFIT3,ISG15,CXCL1,SIRPA,COLEC12,IL6,IFITM1,CD44,HMGA1,CFB,CXCL2,SPON2
GO Process	GO:0045861	Negative regulation of proteolysis	18	356	0.74	9.34e-07	9606.ENSP00000217131,9606.ENSP00000222543,9606.ENSP00000223095,9606.ENSP00000245907,9606.ENSP00000254722,9606.ENSP00000260356,9606.ENSP00000263574,9606.ENSP00000264265,9606.ENSP00000295550,9606.ENSP00000331831,9606.ENSP00000339328,9606.ENSP00000342513,9606.ENSP00000358045,9606.ENSP00000367202,9606.ENSP00000368752,9606.ENSP00000398632,9606.ENSP00000401645,9606.ENSP00000415786	CTSZ,TFPI2,SERPINE1,C3,SERPINF1,THBS1,APLP2,LXN,COL6A3,GAS6,PLAUR,IFI6,ECM1,RECK,PRNP,CD44,SERPINB2,SERPINE2
GO Process	GO:0045937	Positive regulation of phosphate metabolic process	33	1164	0.49	9.34e-07	9606.ENSP00000225831,9606.ENSP00000227507,9606.ENSP00000245907,9606.ENSP00000249075,9606.ENSP00000257290,9606.ENSP00000260356,9606.ENSP00000261183,9606.ENSP00000262120,9606.ENSP00000262947,9606.ENSP00000263341,9606.ENSP00000264498,9606.ENSP00000264634,9606.ENSP00000264832,9606.ENSP00000265371,9606.ENSP00000269141,9606.ENSP00000296585,9606.ENSP00000300571,9606.ENSP00000301464,9606.ENSP00000316891,…	CCL2,CCND1,C3,LIF,PDGFRA,THBS1,OSBPL8,TWSG1,C19orf10,IL1B,FGF2,WNT5A,ICAM1,NRP1,CDH2,ITGA2,GPRC5B,IGFBP6,LIMCH1,GAS6,PLAUR,C1QTNF1,TGFBR2,TFRC,SDC4,LPAR1,PRNP,SQSTM1,TMEM119,CEMIP,IL6,CD44,GREM1
GO Process	GO:0032269	Negative regulation of cellular protein metabolic process	31	1043	0.51	9.52e-07	9606.ENSP00000216629,9606.ENSP00000217131,9606.ENSP00000222543,9606.ENSP00000223095,9606.ENSP00000245907,9606.ENSP00000249075,9606.ENSP00000254722,9606.ENSP00000260356,9606.ENSP00000263341,9606.ENSP00000263574,9606.ENSP00000264265,9606.ENSP00000284240,9606.ENSP00000295550,9606.ENSP00000317891,9606.ENSP00000331544,9606.ENSP00000331831,9606.ENSP00000339328,9606.ENSP00000342513,9606.ENSP00000358045,…	BDKRB1,CTSZ,TFPI2,SERPINE1,C3,LIF,SERPINF1,THBS1,IL1B,APLP2,LXN,THY1,COL6A3,TNIP1,FBLN1,GAS6,PLAUR,IFI6,ECM1,RECK,ISG15,PRNP,EMILIN1,SQSTM1,MYADM,SIRPA,CD44,SERPINB2,SERPINE2,SLIT2,GREM1
GO Process	GO:0050900	Leukocyte migration	17	316	0.77	9.99e-07	9606.ENSP00000225831,9606.ENSP00000226317,9606.ENSP00000259254,9606.ENSP00000263341,9606.ENSP00000264832,9606.ENSP00000296026,9606.ENSP00000296027,9606.ENSP00000306512,9606.ENSP00000322788,9606.ENSP00000331831,9606.ENSP00000361818,9606.ENSP00000379110,9606.ENSP00000382941,9606.ENSP00000385451,9606.ENSP00000385675,9606.ENSP00000398632,9606.ENSP00000427279	CCL2,CXCL6,GYPC,IL1B,ICAM1,CXCL3,CXCL5,CXCL8,MMP1,GAS6,SDC4,CXCL1,SIRPA,MDK,IL6,CD44,CXCL2
GO Process	GO:0042330	Taxis	22	547	0.64	1.05e-06	9606.ENSP00000225831,9606.ENSP00000226317,9606.ENSP00000234091,9606.ENSP00000257290,9606.ENSP00000263341,9606.ENSP00000264498,9606.ENSP00000264634,9606.ENSP00000265371,9606.ENSP00000296026,9606.ENSP00000296027,9606.ENSP00000305988,9606.ENSP00000306512,9606.ENSP00000310170,9606.ENSP00000331831,9606.ENSP00000339328,9606.ENSP00000353731,9606.ENSP00000363553,9606.ENSP00000379110,9606.ENSP00000385451,…	CCL2,CXCL6,ID2,PDGFRA,IL1B,FGF2,WNT5A,NRP1,CXCL3,CXCL5,ALCAM,CXCL8,FOSL1,GAS6,PLAUR,DPP4,LPAR1,CXCL1,MDK,IL6,SLIT2,CXCL2
GO Process	GO:0051346	Negative regulation of hydrolase activity	20	450	0.68	1.05e-06	9606.ENSP00000222543,9606.ENSP00000223095,9606.ENSP00000245907,9606.ENSP00000254722,9606.ENSP00000260356,9606.ENSP00000263574,9606.ENSP00000264265,9606.ENSP00000295550,9606.ENSP00000295927,9606.ENSP00000331831,9606.ENSP00000339328,9606.ENSP00000342513,9606.ENSP00000352779,9606.ENSP00000358045,9606.ENSP00000367202,9606.ENSP00000368752,9606.ENSP00000398632,9606.ENSP00000401645,9606.ENSP00000415786,…	TFPI2,SERPINE1,C3,SERPINF1,THBS1,APLP2,LXN,COL6A3,PTX3,GAS6,PLAUR,IFI6,SLC39A14,ECM1,RECK,PRNP,CD44,SERPINB2,SERPINE2,SLIT2
GO Process	GO:0032270	Positive regulation of cellular protein metabolic process	40	1635	0.42	1.07e-06	9606.ENSP00000216797,9606.ENSP00000223061,9606.ENSP00000225831,9606.ENSP00000227507,9606.ENSP00000245907,9606.ENSP00000249075,9606.ENSP00000257290,9606.ENSP00000260356,9606.ENSP00000261183,9606.ENSP00000262120,9606.ENSP00000262947,9606.ENSP00000263341,9606.ENSP00000264498,9606.ENSP00000264634,9606.ENSP00000264832,9606.ENSP00000265371,9606.ENSP00000269141,9606.ENSP00000270645,9606.ENSP00000296585,…	NFKBIA,PCOLCE,CCL2,CCND1,C3,LIF,PDGFRA,THBS1,OSBPL8,TWSG1,C19orf10,IL1B,FGF2,WNT5A,ICAM1,NRP1,CDH2,RCN3,ITGA2,GPRC5B,IGFBP6,MMP14,LIMCH1,TNIP1,FBLN1,GAS6,PLAUR,C1QTNF1,TGFBR2,TFRC,SDC4,LPAR1,PRNP,ASPH,SQSTM1,TMEM119,CEMIP,IL6,CD44,GREM1
GO Process	GO:0060326	Cell chemotaxis	14	204	0.87	1.16e-06	9606.ENSP00000225831,9606.ENSP00000226317,9606.ENSP00000257290,9606.ENSP00000263341,9606.ENSP00000265371,9606.ENSP00000296026,9606.ENSP00000296027,9606.ENSP00000306512,9606.ENSP00000331831,9606.ENSP00000363553,9606.ENSP00000379110,9606.ENSP00000385451,9606.ENSP00000385675,9606.ENSP00000427279	CCL2,CXCL6,PDGFRA,IL1B,NRP1,CXCL3,CXCL5,CXCL8,GAS6,LPAR1,CXCL1,MDK,IL6,CXCL2
GO Process	GO:0080134	Regulation of response to stress	37	1437	0.45	1.16e-06	9606.ENSP00000188790,9606.ENSP00000216797,9606.ENSP00000222553,9606.ENSP00000223095,9606.ENSP00000226317,9606.ENSP00000245907,9606.ENSP00000254722,9606.ENSP00000257290,9606.ENSP00000259874,9606.ENSP00000260356,9606.ENSP00000261623,9606.ENSP00000263341,9606.ENSP00000264498,9606.ENSP00000264634,9606.ENSP00000284240,9606.ENSP00000296585,9606.ENSP00000299855,9606.ENSP00000300571,9606.ENSP00000305422,…	FAP,NFKBIA,NAMPT,SERPINE1,CXCL6,C3,SERPINF1,PDGFRA,IER3,THBS1,CYBA,IL1B,FGF2,WNT5A,THY1,ITGA2,MMP3,GPRC5B,CEBPB,TERT,TNIP1,P4HB,PLAUR,C1QTNF1,INSIG1,TGM2,SIRPA,MDK,IL6,IL1R1,KCNK2,CD44,HMGA1,SERPINB2,SERPINE2,SOD2,APPL2
GO Process	GO:0060548	Negative regulation of cell death	30	999	0.51	1.30e-06	9606.ENSP00000216797,9606.ENSP00000223095,9606.ENSP00000225831,9606.ENSP00000254722,9606.ENSP00000259874,9606.ENSP00000260356,9606.ENSP00000262947,9606.ENSP00000263339,9606.ENSP00000263341,9606.ENSP00000264498,9606.ENSP00000264634,9606.ENSP00000264832,9606.ENSP00000265371,9606.ENSP00000285930,9606.ENSP00000305422,9606.ENSP00000309572,9606.ENSP00000331831,9606.ENSP00000339328,9606.ENSP00000342513,…	NFKBIA,SERPINE1,CCL2,SERPINF1,IER3,THBS1,C19orf10,IL1A,IL1B,FGF2,WNT5A,ICAM1,NRP1,AKR1B1,CEBPB,TERT,GAS6,PLAUR,IFI6,TFRC,IFIT3,PRNP,SQSTM1,MDK,IL6,CD44,SERPINB2,SOD2,GREM1,TWIST2
GO Process	GO:0051179	Localization	87	5591	0.23	1.68e-06	9606.ENSP00000188790,9606.ENSP00000216629,9606.ENSP00000216797,9606.ENSP00000217131,9606.ENSP00000223095,9606.ENSP00000225831,9606.ENSP00000226317,9606.ENSP00000227507,9606.ENSP00000245907,9606.ENSP00000249842,9606.ENSP00000250092,9606.ENSP00000251047,9606.ENSP00000257290,9606.ENSP00000258796,9606.ENSP00000259254,9606.ENSP00000260356,9606.ENSP00000261183,9606.ENSP00000261623,9606.ENSP00000262428,…	FAP,BDKRB1,NFKBIA,CTSZ,SERPINE1,CCL2,CXCL6,CCND1,C3,ISLR,CD68,LMAN1,PDGFRA,TTYH3,GYPC,THBS1,OSBPL8,CYBA,COTL1,IL1B,APLP2,FGF2,WNT5A,ICAM1,NRP1,CDH2,RCN3,FTH1,THY1,PDIA4,NBL1,PTX3,CXCL3,CXCL5,ITGA2,ANPEP,IGFBP6,PAM,CXCL8,MRC2,MMP14,ACO1,TERT,LIMCH1,MMP1,CTHRC1,GAS6,NME1,PLAUR,FRMD6,INSIG1,WLS,TGFBR2,SLC39A14,TFRC,DPP4,TGM2,SGK1,ECM1,SDC4,LPAR1,CKAP4,SRPX,ASPH,EMILIN1,SQSTM1,MYADM,SLC39A8,CXCL1,SIR…
GO Process	GO:0043066	Negative regulation of apoptotic process	28	893	0.53	1.70e-06	9606.ENSP00000216797,9606.ENSP00000223095,9606.ENSP00000225831,9606.ENSP00000259874,9606.ENSP00000260356,9606.ENSP00000262947,9606.ENSP00000263339,9606.ENSP00000263341,9606.ENSP00000264634,9606.ENSP00000264832,9606.ENSP00000265371,9606.ENSP00000285930,9606.ENSP00000305422,9606.ENSP00000309572,9606.ENSP00000331831,9606.ENSP00000339328,9606.ENSP00000342513,9606.ENSP00000353224,9606.ENSP00000360883,…	NFKBIA,SERPINE1,CCL2,IER3,THBS1,C19orf10,IL1A,IL1B,WNT5A,ICAM1,NRP1,AKR1B1,CEBPB,TERT,GAS6,PLAUR,IFI6,TFRC,IFIT3,PRNP,SQSTM1,MDK,IL6,CD44,SERPINB2,SOD2,GREM1,TWIST2
GO Process	GO:0050729	Positive regulation of inflammatory response	12	144	0.96	1.71e-06	9606.ENSP00000216797,9606.ENSP00000223095,9606.ENSP00000245907,9606.ENSP00000263341,9606.ENSP00000264634,9606.ENSP00000296585,9606.ENSP00000300571,9606.ENSP00000305422,9606.ENSP00000317891,9606.ENSP00000355330,9606.ENSP00000385451,9606.ENSP00000385675	NFKBIA,SERPINE1,C3,IL1B,WNT5A,ITGA2,GPRC5B,CEBPB,TNIP1,TGM2,MDK,IL6
GO Process	GO:1902531	Regulation of intracellular signal transduction	42	1807	0.4	1.71e-06	9606.ENSP00000052754,9606.ENSP00000216797,9606.ENSP00000225831,9606.ENSP00000249075,9606.ENSP00000257290,9606.ENSP00000259874,9606.ENSP00000260356,9606.ENSP00000261183,9606.ENSP00000262947,9606.ENSP00000263339,9606.ENSP00000263341,9606.ENSP00000264498,9606.ENSP00000264634,9606.ENSP00000264832,9606.ENSP00000265371,9606.ENSP00000269141,9606.ENSP00000270645,9606.ENSP00000300571,9606.ENSP00000301464,…	DCN,NFKBIA,CCL2,LIF,PDGFRA,IER3,THBS1,OSBPL8,C19orf10,IL1A,IL1B,FGF2,WNT5A,ICAM1,NRP1,CDH2,RCN3,GPRC5B,IGFBP6,TNIP1,P4HB,FBLN1,GAS6,PLAUR,C1QTNF1,WLS,TFRC,TGM2,ECM1,LPAR1,PRNP,ASPH,EMILIN1,SQSTM1,MYADM,SIRPA,IL6,CD44,SERPINE2,SLIT2,SOD2,GREM1
GO Process	GO:0009612	Response to mechanical stimulus	14	212	0.86	1.74e-06	9606.ENSP00000052754,9606.ENSP00000216629,9606.ENSP00000216797,9606.ENSP00000260356,9606.ENSP00000261623,9606.ENSP00000263341,9606.ENSP00000296585,9606.ENSP00000308208,9606.ENSP00000310170,9606.ENSP00000351905,9606.ENSP00000385451,9606.ENSP00000394033,9606.ENSP00000409906,9606.ENSP00000415786	DCN,BDKRB1,NFKBIA,THBS1,CYBA,IL1B,ITGA2,MMP14,FOSL1,TGFBR2,MDK,KCNK2,USP53,SERPINE2
GO Process	GO:0010810	Regulation of cell-substrate adhesion	14	212	0.86	1.74e-06	9606.ENSP00000223095,9606.ENSP00000260356,9606.ENSP00000265371,9606.ENSP00000284240,9606.ENSP00000308208,9606.ENSP00000316891,9606.ENSP00000327801,9606.ENSP00000331544,9606.ENSP00000361818,9606.ENSP00000362776,9606.ENSP00000369677,9606.ENSP00000375649,9606.ENSP00000385451,9606.ENSP00000478319	SERPINE1,THBS1,NRP1,THY1,MMP14,LIMCH1,P4HB,FBLN1,SDC4,COL16A1,EMILIN1,MYADM,MDK,GREM1
GO Process	GO:0050865	Regulation of cell activation	22	571	0.62	2.04e-06	9606.ENSP00000225831,9606.ENSP00000234091,9606.ENSP00000257290,9606.ENSP00000260356,9606.ENSP00000262120,9606.ENSP00000263341,9606.ENSP00000264634,9606.ENSP00000284240,9606.ENSP00000305422,9606.ENSP00000308208,9606.ENSP00000331831,9606.ENSP00000340864,9606.ENSP00000351905,9606.ENSP00000353224,9606.ENSP00000353731,9606.ENSP00000361818,9606.ENSP00000368752,9606.ENSP00000369677,9606.ENSP00000382941,…	CCL2,ID2,PDGFRA,THBS1,TWSG1,IL1B,WNT5A,THY1,CEBPB,MMP14,GAS6,C1QTNF1,TGFBR2,TFRC,DPP4,SDC4,PRNP,EMILIN1,SIRPA,MDK,IL6,SERPINE2
GO Process	GO:0050921	Positive regulation of chemotaxis	12	147	0.95	2.05e-06	9606.ENSP00000223095,9606.ENSP00000260356,9606.ENSP00000264498,9606.ENSP00000264634,9606.ENSP00000265371,9606.ENSP00000296585,9606.ENSP00000306512,9606.ENSP00000331831,9606.ENSP00000363553,9606.ENSP00000385451,9606.ENSP00000385675,9606.ENSP00000422591	SERPINE1,THBS1,FGF2,WNT5A,NRP1,ITGA2,CXCL8,GAS6,LPAR1,MDK,IL6,SLIT2
GO Process	GO:0045667	Regulation of osteoblast differentiation	11	117	1.01	2.06e-06	9606.ENSP00000234091,9606.ENSP00000262120,9606.ENSP00000305422,9606.ENSP00000330523,9606.ENSP00000363689,9606.ENSP00000376553,9606.ENSP00000385675,9606.ENSP00000386187,9606.ENSP00000424571,9606.ENSP00000478319,9606.ENSP00000482581	ID2,TWSG1,CEBPB,CTHRC1,ID3,TMEM119,IL6,IFITM1,FBN2,GREM1,TWIST2
GO Process	GO:0050766	Positive regulation of phagocytosis	9	66	1.17	2.13e-06	9606.ENSP00000225831,9606.ENSP00000245907,9606.ENSP00000261623,9606.ENSP00000263341,9606.ENSP00000295927,9606.ENSP00000296585,9606.ENSP00000331831,9606.ENSP00000382941,9606.ENSP00000446917	CCL2,C3,CYBA,IL1B,PTX3,ITGA2,GAS6,SIRPA,APPL2
GO Process	GO:0030162	Regulation of proteolysis	25	747	0.56	2.98e-06	9606.ENSP00000217131,9606.ENSP00000222543,9606.ENSP00000223061,9606.ENSP00000223095,9606.ENSP00000245907,9606.ENSP00000254722,9606.ENSP00000260356,9606.ENSP00000263341,9606.ENSP00000263574,9606.ENSP00000264265,9606.ENSP00000270645,9606.ENSP00000295550,9606.ENSP00000308208,9606.ENSP00000317891,9606.ENSP00000331544,9606.ENSP00000331831,9606.ENSP00000339328,9606.ENSP00000342513,9606.ENSP00000358045,…	CTSZ,TFPI2,PCOLCE,SERPINE1,C3,SERPINF1,THBS1,IL1B,APLP2,LXN,RCN3,COL6A3,MMP14,TNIP1,FBLN1,GAS6,PLAUR,IFI6,ECM1,RECK,PRNP,ASPH,CD44,SERPINB2,SERPINE2
GO Process	GO:0051050	Positive regulation of transport	28	923	0.52	3.13e-06	9606.ENSP00000216629,9606.ENSP00000216797,9606.ENSP00000223095,9606.ENSP00000225831,9606.ENSP00000245907,9606.ENSP00000261183,9606.ENSP00000261623,9606.ENSP00000263339,9606.ENSP00000263341,9606.ENSP00000264634,9606.ENSP00000269141,9606.ENSP00000284240,9606.ENSP00000295927,9606.ENSP00000296585,9606.ENSP00000305422,9606.ENSP00000309572,9606.ENSP00000331831,9606.ENSP00000340864,9606.ENSP00000346829,…	BDKRB1,NFKBIA,SERPINE1,CCL2,C3,OSBPL8,CYBA,IL1A,IL1B,WNT5A,CDH2,THY1,PTX3,ITGA2,CEBPB,TERT,GAS6,C1QTNF1,WLS,SGK1,SDC4,PRNP,ASPH,CEMIP,SIRPA,IL6,APPL2,GREM1
GO Process	GO:0006928	Movement of cell or subcellular component	37	1501	0.43	3.17e-06	9606.ENSP00000188790,9606.ENSP00000216629,9606.ENSP00000225831,9606.ENSP00000226317,9606.ENSP00000257290,9606.ENSP00000259254,9606.ENSP00000260356,9606.ENSP00000263341,9606.ENSP00000264498,9606.ENSP00000264634,9606.ENSP00000264832,9606.ENSP00000265371,9606.ENSP00000269141,9606.ENSP00000296026,9606.ENSP00000296027,9606.ENSP00000296585,9606.ENSP00000301464,9606.ENSP00000305988,9606.ENSP00000306512,…	FAP,BDKRB1,CCL2,CXCL6,PDGFRA,GYPC,THBS1,IL1B,FGF2,WNT5A,ICAM1,NRP1,CDH2,CXCL3,CXCL5,ITGA2,IGFBP6,ALCAM,CXCL8,MMP14,LIMCH1,MMP1,CTHRC1,GAS6,FRMD6,DPP4,SDC4,LPAR1,EMILIN1,CXCL1,SIRPA,MDK,IL6,CD44,SLIT2,CXCL2,GREM1
GO Process	GO:0010035	Response to inorganic substance	21	538	0.63	3.35e-06	9606.ENSP00000227507,9606.ENSP00000234091,9606.ENSP00000245185,9606.ENSP00000254722,9606.ENSP00000260356,9606.ENSP00000263339,9606.ENSP00000264634,9606.ENSP00000264832,9606.ENSP00000285930,9606.ENSP00000297350,9606.ENSP00000299855,9606.ENSP00000306100,9606.ENSP00000307706,9606.ENSP00000309477,9606.ENSP00000309572,9606.ENSP00000310170,9606.ENSP00000368752,9606.ENSP00000368767,9606.ENSP00000382941,…	CCND1,ID2,MT2A,SERPINF1,THBS1,IL1A,WNT5A,ICAM1,AKR1B1,TNFRSF11B,MMP3,PAM,MT1E,ACO1,TERT,FOSL1,PRNP,ASPH,SIRPA,IL6,SOD2
GO Process	GO:0009987	Cellular process	166	15024	0.08	3.58e-06	9606.ENSP00000005286,9606.ENSP00000052754,9606.ENSP00000064724,9606.ENSP00000188790,9606.ENSP00000216629,9606.ENSP00000216797,9606.ENSP00000217131,9606.ENSP00000219070,9606.ENSP00000222543,9606.ENSP00000222553,9606.ENSP00000223061,9606.ENSP00000223095,9606.ENSP00000225831,9606.ENSP00000226317,9606.ENSP00000227507,9606.ENSP00000230538,9606.ENSP00000234091,9606.ENSP00000237853,9606.ENSP00000241305,…	TMEM132A,DCN,CLDN11,FAP,BDKRB1,NFKBIA,CTSZ,MMP2,TFPI2,NAMPT,PCOLCE,SERPINE1,CCL2,CXCL6,CCND1,LAMA4,ID2,ELL2,CPXM2,MT2A,C3,GNG11,LIF,ISLR,CD68,CLEC11A,LMAN1,SERPINF1,PDGFRA,DRAM1,TTYH3,GALNT5,GYPC,IER3,SULF1,THBS1,OSBPL8,CYBA,TWSG1,COTL1,C19orf10,IL1A,IL1B,APLP2,FGF2,WNT5A,ICAM1,STC2,NRP1,CDH2,RCN3,CTSK,FTH1,PLOD2,THY1,AKR1B1,PDIA4,NBL1,COL6A3,PTX3,CXCL3,CXCL5,ITGA2,TNFRSF11B,MMP3,ANPEP,GPRC5B,IGF…
GO Process	GO:0009719	Response to endogenous stimulus	36	1447	0.43	3.92e-06	9606.ENSP00000217939,9606.ENSP00000219070,9606.ENSP00000222553,9606.ENSP00000225831,9606.ENSP00000227507,9606.ENSP00000250092,9606.ENSP00000254722,9606.ENSP00000257290,9606.ENSP00000260356,9606.ENSP00000261623,9606.ENSP00000262120,9606.ENSP00000264498,9606.ENSP00000264634,9606.ENSP00000264832,9606.ENSP00000265087,9606.ENSP00000285930,9606.ENSP00000296585,9606.ENSP00000297350,9606.ENSP00000305422,…	MXRA5,MMP2,NAMPT,CCL2,CCND1,CD68,SERPINF1,PDGFRA,THBS1,CYBA,TWSG1,FGF2,WNT5A,ICAM1,STC2,AKR1B1,ITGA2,TNFRSF11B,CEBPB,PAM,CXCL8,MMP14,FOSL1,PAPPA,INSIG1,TGFBR2,SLC39A14,LDOC1,COL16A1,PRNP,MDK,IL6,ARPC1B,CD44,SLIT2,APPL2
GO Process	GO:0006935	Chemotaxis	21	545	0.62	4.04e-06	9606.ENSP00000225831,9606.ENSP00000226317,9606.ENSP00000257290,9606.ENSP00000263341,9606.ENSP00000264498,9606.ENSP00000264634,9606.ENSP00000265371,9606.ENSP00000296026,9606.ENSP00000296027,9606.ENSP00000305988,9606.ENSP00000306512,9606.ENSP00000310170,9606.ENSP00000331831,9606.ENSP00000339328,9606.ENSP00000353731,9606.ENSP00000363553,9606.ENSP00000379110,9606.ENSP00000385451,9606.ENSP00000385675,…	CCL2,CXCL6,PDGFRA,IL1B,FGF2,WNT5A,NRP1,CXCL3,CXCL5,ALCAM,CXCL8,FOSL1,GAS6,PLAUR,DPP4,LPAR1,CXCL1,MDK,IL6,SLIT2,CXCL2
GO Process	GO:0090288	Negative regulation of cellular response to growth factor stimulus	12	158	0.92	4.04e-06	9606.ENSP00000052754,9606.ENSP00000260128,9606.ENSP00000260356,9606.ENSP00000262120,9606.ENSP00000264498,9606.ENSP00000264634,9606.ENSP00000289749,9606.ENSP00000351905,9606.ENSP00000369677,9606.ENSP00000422591,9606.ENSP00000424571,9606.ENSP00000478319	DCN,SULF1,THBS1,TWSG1,FGF2,WNT5A,NBL1,TGFBR2,EMILIN1,SLIT2,FBN2,GREM1
GO Process	GO:0031401	Positive regulation of protein modification process	33	1252	0.46	4.16e-06	9606.ENSP00000225831,9606.ENSP00000227507,9606.ENSP00000245907,9606.ENSP00000249075,9606.ENSP00000257290,9606.ENSP00000260356,9606.ENSP00000261183,9606.ENSP00000262120,9606.ENSP00000262947,9606.ENSP00000263341,9606.ENSP00000264498,9606.ENSP00000264634,9606.ENSP00000264832,9606.ENSP00000265371,9606.ENSP00000269141,9606.ENSP00000300571,9606.ENSP00000301464,9606.ENSP00000316891,9606.ENSP00000317891,…	CCL2,CCND1,C3,LIF,PDGFRA,THBS1,OSBPL8,TWSG1,C19orf10,IL1B,FGF2,WNT5A,ICAM1,NRP1,CDH2,GPRC5B,IGFBP6,LIMCH1,TNIP1,GAS6,PLAUR,C1QTNF1,TGFBR2,TFRC,SDC4,LPAR1,PRNP,SQSTM1,TMEM119,CEMIP,IL6,CD44,GREM1
GO Process	GO:0048878	Chemical homeostasis	31	1124	0.48	4.18e-06	9606.ENSP00000052754,9606.ENSP00000216629,9606.ENSP00000245185,9606.ENSP00000254722,9606.ENSP00000257290,9606.ENSP00000261623,9606.ENSP00000264498,9606.ENSP00000264634,9606.ENSP00000264832,9606.ENSP00000265087,9606.ENSP00000270645,9606.ENSP00000273550,9606.ENSP00000284240,9606.ENSP00000285930,9606.ENSP00000307706,9606.ENSP00000309477,9606.ENSP00000331831,9606.ENSP00000337060,9606.ENSP00000340864,…	DCN,BDKRB1,MT2A,SERPINF1,PDGFRA,CYBA,FGF2,WNT5A,ICAM1,STC2,RCN3,FTH1,THY1,AKR1B1,MT1E,ACO1,GAS6,NME1,C1QTNF1,IFI6,INSIG1,SLC39A14,TFRC,TGM2,LPAR1,PRNP,ASPH,CEMIP,SLC39A8,SOD2,APPL2
GO Process	GO:0002684	Positive regulation of immune system process	28	949	0.51	5.17e-06	9606.ENSP00000216629,9606.ENSP00000223095,9606.ENSP00000225831,9606.ENSP00000234091,9606.ENSP00000245907,9606.ENSP00000249075,9606.ENSP00000260356,9606.ENSP00000263341,9606.ENSP00000264634,9606.ENSP00000264832,9606.ENSP00000284240,9606.ENSP00000296585,9606.ENSP00000300571,9606.ENSP00000306512,9606.ENSP00000308208,9606.ENSP00000331831,9606.ENSP00000351905,9606.ENSP00000353224,9606.ENSP00000353731,…	BDKRB1,SERPINE1,CCL2,ID2,C3,LIF,THBS1,IL1B,WNT5A,ICAM1,THY1,ITGA2,GPRC5B,CXCL8,MMP14,GAS6,TGFBR2,TFRC,DPP4,ISG15,SIRPA,MDK,IL6,IL1R1,ARPC1B,CFB,APPL2,SPON2
GO Process	GO:0019220	Regulation of phosphate metabolic process	41	1816	0.39	5.17e-06	9606.ENSP00000216629,9606.ENSP00000225831,9606.ENSP00000227507,9606.ENSP00000245907,9606.ENSP00000249075,9606.ENSP00000257290,9606.ENSP00000260356,9606.ENSP00000261183,9606.ENSP00000262120,9606.ENSP00000262947,9606.ENSP00000263341,9606.ENSP00000264498,9606.ENSP00000264634,9606.ENSP00000264832,9606.ENSP00000265371,9606.ENSP00000269141,9606.ENSP00000284240,9606.ENSP00000296585,9606.ENSP00000300571,…	BDKRB1,CCL2,CCND1,C3,LIF,PDGFRA,THBS1,OSBPL8,TWSG1,C19orf10,IL1B,FGF2,WNT5A,ICAM1,NRP1,CDH2,THY1,ITGA2,GPRC5B,IGFBP6,LIMCH1,TNIP1,FBLN1,GAS6,PLAUR,C1QTNF1,TGFBR2,TFRC,SDC4,LPAR1,PRNP,EMILIN1,SQSTM1,MYADM,TMEM119,CEMIP,SIRPA,IL6,CD44,SLIT2,GREM1
GO Process	GO:0009628	Response to abiotic stimulus	31	1147	0.47	6.36e-06	9606.ENSP00000052754,9606.ENSP00000216629,9606.ENSP00000216797,9606.ENSP00000219070,9606.ENSP00000222553,9606.ENSP00000227507,9606.ENSP00000234091,9606.ENSP00000254722,9606.ENSP00000260356,9606.ENSP00000261623,9606.ENSP00000263339,9606.ENSP00000263341,9606.ENSP00000264265,9606.ENSP00000264832,9606.ENSP00000265087,9606.ENSP00000282903,9606.ENSP00000285930,9606.ENSP00000296585,9606.ENSP00000306100,…	DCN,BDKRB1,NFKBIA,MMP2,NAMPT,CCND1,ID2,SERPINF1,THBS1,CYBA,IL1A,IL1B,LXN,ICAM1,STC2,PLOD2,AKR1B1,ITGA2,PAM,MMP14,TERT,FOSL1,P4HB,TGFBR2,DPP4,LPAR1,MDK,KCNK2,USP53,SERPINE2,APPL2
GO Process	GO:0009888	Tissue development	40	1760	0.39	6.40e-06	9606.ENSP00000052754,9606.ENSP00000217131,9606.ENSP00000219070,9606.ENSP00000227507,9606.ENSP00000234091,9606.ENSP00000249075,9606.ENSP00000257290,9606.ENSP00000260128,9606.ENSP00000262120,9606.ENSP00000264498,9606.ENSP00000264634,9606.ENSP00000264832,9606.ENSP00000265087,9606.ENSP00000265371,9606.ENSP00000269141,9606.ENSP00000270645,9606.ENSP00000285930,9606.ENSP00000295550,9606.ENSP00000296585,…	DCN,CTSZ,MMP2,CCND1,ID2,LIF,PDGFRA,SULF1,TWSG1,FGF2,WNT5A,ICAM1,STC2,NRP1,CDH2,RCN3,AKR1B1,COL6A3,ITGA2,CEBPB,MMP14,BASP1,CTHRC1,ALDH1A3,FRMD6,WLS,TGFBR2,SLC39A14,TGM2,ECM1,SDC4,ID3,MYADM,TMEM119,MDK,CD44,SERPINE2,TGFBI,SLIT2,GREM1
GO Process	GO:0032103	Positive regulation of response to external stimulus	20	511	0.63	6.40e-06	9606.ENSP00000216797,9606.ENSP00000223095,9606.ENSP00000245907,9606.ENSP00000260356,9606.ENSP00000261623,9606.ENSP00000263341,9606.ENSP00000264498,9606.ENSP00000264634,9606.ENSP00000265371,9606.ENSP00000296585,9606.ENSP00000300571,9606.ENSP00000305422,9606.ENSP00000306512,9606.ENSP00000317891,9606.ENSP00000331831,9606.ENSP00000355330,9606.ENSP00000363553,9606.ENSP00000385451,9606.ENSP00000385675,…	NFKBIA,SERPINE1,C3,THBS1,CYBA,IL1B,FGF2,WNT5A,NRP1,ITGA2,GPRC5B,CEBPB,CXCL8,TNIP1,GAS6,TGM2,LPAR1,MDK,IL6,SLIT2
GO Process	GO:0045596	Negative regulation of cell differentiation	24	728	0.55	6.80e-06	9606.ENSP00000216797,9606.ENSP00000217131,9606.ENSP00000227507,9606.ENSP00000234091,9606.ENSP00000262120,9606.ENSP00000263341,9606.ENSP00000264634,9606.ENSP00000265371,9606.ENSP00000284240,9606.ENSP00000309572,9606.ENSP00000322730,9606.ENSP00000331544,9606.ENSP00000337060,9606.ENSP00000343690,9606.ENSP00000344741,9606.ENSP00000363553,9606.ENSP00000363689,9606.ENSP00000376553,9606.ENSP00000385451,…	NFKBIA,CTSZ,CCND1,ID2,TWSG1,IL1B,WNT5A,NRP1,THY1,TERT,ITM2C,FBLN1,NME1,DPYSL3,INSIG1,LPAR1,ID3,TMEM119,MDK,IL6,SLIT2,APPL2,GREM1,TWIST2
GO Process	GO:0051336	Regulation of hydrolase activity	33	1284	0.45	7.04e-06	9606.ENSP00000222543,9606.ENSP00000223061,9606.ENSP00000223095,9606.ENSP00000225831,9606.ENSP00000245907,9606.ENSP00000254722,9606.ENSP00000257290,9606.ENSP00000260356,9606.ENSP00000263574,9606.ENSP00000264265,9606.ENSP00000264498,9606.ENSP00000264634,9606.ENSP00000264832,9606.ENSP00000265371,9606.ENSP00000270645,9606.ENSP00000284240,9606.ENSP00000295550,9606.ENSP00000295927,9606.ENSP00000296585,…	TFPI2,PCOLCE,SERPINE1,CCL2,C3,SERPINF1,PDGFRA,THBS1,APLP2,LXN,FGF2,WNT5A,ICAM1,NRP1,RCN3,THY1,COL6A3,PTX3,ITGA2,FBLN1,GAS6,PLAUR,IFI6,SLC39A14,ECM1,LPAR1,RECK,PRNP,ASPH,CD44,SERPINB2,SERPINE2,SLIT2
GO Process	GO:0009743	Response to carbohydrate	12	174	0.87	1.01e-05	9606.ENSP00000222553,9606.ENSP00000254722,9606.ENSP00000260356,9606.ENSP00000261623,9606.ENSP00000263341,9606.ENSP00000264832,9606.ENSP00000296585,9606.ENSP00000331831,9606.ENSP00000337060,9606.ENSP00000351905,9606.ENSP00000352779,9606.ENSP00000383115	NAMPT,SERPINF1,THBS1,CYBA,IL1B,ICAM1,ITGA2,GAS6,NME1,TGFBR2,SLC39A14,COLEC12
GO Process	GO:0050922	Negative regulation of chemotaxis	8	58	1.18	1.05e-05	9606.ENSP00000225831,9606.ENSP00000260356,9606.ENSP00000264634,9606.ENSP00000265371,9606.ENSP00000289749,9606.ENSP00000353731,9606.ENSP00000422591,9606.ENSP00000478319	CCL2,THBS1,WNT5A,NRP1,NBL1,DPP4,SLIT2,GREM1
GO Process	GO:0031399	Regulation of protein modification process	41	1870	0.38	1.07e-05	9606.ENSP00000216629,9606.ENSP00000225831,9606.ENSP00000227507,9606.ENSP00000245907,9606.ENSP00000249075,9606.ENSP00000257290,9606.ENSP00000260356,9606.ENSP00000261183,9606.ENSP00000262120,9606.ENSP00000262947,9606.ENSP00000263341,9606.ENSP00000264498,9606.ENSP00000264634,9606.ENSP00000264832,9606.ENSP00000265371,9606.ENSP00000269141,9606.ENSP00000284240,9606.ENSP00000300571,9606.ENSP00000301464,…	BDKRB1,CCL2,CCND1,C3,LIF,PDGFRA,THBS1,OSBPL8,TWSG1,C19orf10,IL1B,FGF2,WNT5A,ICAM1,NRP1,CDH2,THY1,GPRC5B,IGFBP6,LIMCH1,TNIP1,FBLN1,GAS6,PLAUR,C1QTNF1,TGFBR2,TFRC,SDC4,LPAR1,ISG15,PRNP,EMILIN1,SQSTM1,MYADM,TMEM119,CEMIP,SIRPA,IL6,CD44,SLIT2,GREM1
GO Process	GO:0030595	Leukocyte chemotaxis	11	142	0.93	1.12e-05	9606.ENSP00000225831,9606.ENSP00000226317,9606.ENSP00000263341,9606.ENSP00000296026,9606.ENSP00000296027,9606.ENSP00000306512,9606.ENSP00000331831,9606.ENSP00000379110,9606.ENSP00000385451,9606.ENSP00000385675,9606.ENSP00000427279	CCL2,CXCL6,IL1B,CXCL3,CXCL5,CXCL8,GAS6,CXCL1,MDK,IL6,CXCL2
GO Process	GO:0055082	Cellular chemical homeostasis	24	753	0.54	1.20e-05	9606.ENSP00000216629,9606.ENSP00000245185,9606.ENSP00000254722,9606.ENSP00000257290,9606.ENSP00000261623,9606.ENSP00000264498,9606.ENSP00000264634,9606.ENSP00000264832,9606.ENSP00000265087,9606.ENSP00000273550,9606.ENSP00000284240,9606.ENSP00000307706,9606.ENSP00000309477,9606.ENSP00000331831,9606.ENSP00000337060,9606.ENSP00000340864,9606.ENSP00000352779,9606.ENSP00000353224,9606.ENSP00000355330,…	BDKRB1,MT2A,SERPINF1,PDGFRA,CYBA,FGF2,WNT5A,ICAM1,STC2,FTH1,THY1,MT1E,ACO1,GAS6,NME1,C1QTNF1,SLC39A14,TFRC,TGM2,LPAR1,PRNP,ASPH,CEMIP,SLC39A8
GO Process	GO:0007566	Embryo implantation	7	41	1.27	1.72e-05	9606.ENSP00000219070,9606.ENSP00000249075,9606.ENSP00000263341,9606.ENSP00000265087,9606.ENSP00000331544,9606.ENSP00000351905,9606.ENSP00000367202	MMP2,LIF,IL1B,STC2,FBLN1,TGFBR2,RECK
GO Process	GO:0050727	Regulation of inflammatory response	16	351	0.7	1.82e-05	9606.ENSP00000216797,9606.ENSP00000223095,9606.ENSP00000245907,9606.ENSP00000254722,9606.ENSP00000263341,9606.ENSP00000264634,9606.ENSP00000296585,9606.ENSP00000300571,9606.ENSP00000305422,9606.ENSP00000317891,9606.ENSP00000355330,9606.ENSP00000382941,9606.ENSP00000385451,9606.ENSP00000385675,9606.ENSP00000386380,9606.ENSP00000446917	NFKBIA,SERPINE1,C3,SERPINF1,IL1B,WNT5A,ITGA2,GPRC5B,CEBPB,TNIP1,TGM2,SIRPA,MDK,IL6,IL1R1,APPL2
GO Process	GO:0051130	Positive regulation of cellular component organization	31	1209	0.45	1.82e-05	9606.ENSP00000052754,9606.ENSP00000223095,9606.ENSP00000245907,9606.ENSP00000249075,9606.ENSP00000251047,9606.ENSP00000254722,9606.ENSP00000263339,9606.ENSP00000263341,9606.ENSP00000264634,9606.ENSP00000264832,9606.ENSP00000265371,9606.ENSP00000284240,9606.ENSP00000296585,9606.ENSP00000299855,9606.ENSP00000316891,9606.ENSP00000322788,9606.ENSP00000337060,9606.ENSP00000339328,9606.ENSP00000343690,…	DCN,SERPINE1,C3,LIF,LMAN1,SERPINF1,IL1A,IL1B,WNT5A,ICAM1,NRP1,THY1,ITGA2,MMP3,LIMCH1,MMP1,NME1,PLAUR,DPYSL3,TFRC,TPBG,SDC4,COL16A1,LPAR1,EMILIN1,MDK,IL6,ARPC1B,SLIT2,APPL2,GREM1
GO Process	GO:0051893	Regulation of focal adhesion assembly	8	63	1.14	1.82e-05	9606.ENSP00000260356,9606.ENSP00000265371,9606.ENSP00000284240,9606.ENSP00000308208,9606.ENSP00000316891,9606.ENSP00000361818,9606.ENSP00000362776,9606.ENSP00000478319	THBS1,NRP1,THY1,MMP14,LIMCH1,SDC4,COL16A1,GREM1
GO Process	GO:0002683	Negative regulation of immune system process	18	450	0.64	2.00e-05	9606.ENSP00000216797,9606.ENSP00000225831,9606.ENSP00000234091,9606.ENSP00000250092,9606.ENSP00000260356,9606.ENSP00000262120,9606.ENSP00000284240,9606.ENSP00000289749,9606.ENSP00000305422,9606.ENSP00000337060,9606.ENSP00000353731,9606.ENSP00000361818,9606.ENSP00000368752,9606.ENSP00000369677,9606.ENSP00000385451,9606.ENSP00000422591,9606.ENSP00000431284,9606.ENSP00000478319	NFKBIA,CCL2,ID2,CD68,THBS1,TWSG1,THY1,NBL1,CEBPB,NME1,DPP4,SDC4,PRNP,EMILIN1,MDK,SLIT2,LPXN,GREM1
GO Process	GO:0050790	Regulation of catalytic activity	47	2386	0.33	2.25e-05	9606.ENSP00000222543,9606.ENSP00000223061,9606.ENSP00000223095,9606.ENSP00000225831,9606.ENSP00000227507,9606.ENSP00000245907,9606.ENSP00000254722,9606.ENSP00000257290,9606.ENSP00000260356,9606.ENSP00000261183,9606.ENSP00000261623,9606.ENSP00000263341,9606.ENSP00000263574,9606.ENSP00000264265,9606.ENSP00000264498,9606.ENSP00000264634,9606.ENSP00000264832,9606.ENSP00000265371,9606.ENSP00000270645,…	TFPI2,PCOLCE,SERPINE1,CCL2,CCND1,C3,SERPINF1,PDGFRA,THBS1,OSBPL8,CYBA,IL1B,APLP2,LXN,FGF2,WNT5A,ICAM1,NRP1,RCN3,THY1,COL6A3,PTX3,ITGA2,GPRC5B,IGFBP6,TERT,FBLN1,GAS6,PLAUR,IFI6,TGFBR2,SLC39A14,SGK1,ECM1,SDC4,LPAR1,RECK,PRNP,ASPH,CEMIP,CXCL1,SIRPA,CD44,SERPINB2,SERPINE2,SLIT2,GREM1
GO Process	GO:0050878	Regulation of body fluid levels	19	509	0.61	2.50e-05	9606.ENSP00000188790,9606.ENSP00000222543,9606.ENSP00000223095,9606.ENSP00000227507,9606.ENSP00000251047,9606.ENSP00000257290,9606.ENSP00000260356,9606.ENSP00000261623,9606.ENSP00000285930,9606.ENSP00000296585,9606.ENSP00000306100,9606.ENSP00000331544,9606.ENSP00000331831,9606.ENSP00000337060,9606.ENSP00000339328,9606.ENSP00000340864,9606.ENSP00000385675,9606.ENSP00000401645,9606.ENSP00000415786	FAP,TFPI2,SERPINE1,CCND1,LMAN1,PDGFRA,THBS1,CYBA,AKR1B1,ITGA2,PAM,FBLN1,GAS6,NME1,PLAUR,C1QTNF1,IL6,SERPINB2,SERPINE2
GO Process	GO:1903037	Regulation of leukocyte cell-cell adhesion	15	315	0.71	2.50e-05	9606.ENSP00000225831,9606.ENSP00000262120,9606.ENSP00000263341,9606.ENSP00000264832,9606.ENSP00000284240,9606.ENSP00000305422,9606.ENSP00000351905,9606.ENSP00000353224,9606.ENSP00000353731,9606.ENSP00000361818,9606.ENSP00000368752,9606.ENSP00000382941,9606.ENSP00000385451,9606.ENSP00000385675,9606.ENSP00000398632	CCL2,TWSG1,IL1B,ICAM1,THY1,CEBPB,TGFBR2,TFRC,DPP4,SDC4,PRNP,SIRPA,MDK,IL6,CD44
GO Process	GO:0097529	Myeloid leukocyte migration	10	123	0.95	2.57e-05	9606.ENSP00000225831,9606.ENSP00000226317,9606.ENSP00000263341,9606.ENSP00000296026,9606.ENSP00000296027,9606.ENSP00000306512,9606.ENSP00000379110,9606.ENSP00000382941,9606.ENSP00000385675,9606.ENSP00000427279	CCL2,CXCL6,IL1B,CXCL3,CXCL5,CXCL8,CXCL1,SIRPA,IL6,CXCL2
GO Process	GO:0014070	Response to organic cyclic compound	26	911	0.49	2.61e-05	9606.ENSP00000216797,9606.ENSP00000222553,9606.ENSP00000225831,9606.ENSP00000227507,9606.ENSP00000254722,9606.ENSP00000260356,9606.ENSP00000261623,9606.ENSP00000263341,9606.ENSP00000264832,9606.ENSP00000265087,9606.ENSP00000296585,9606.ENSP00000305422,9606.ENSP00000306100,9606.ENSP00000308208,9606.ENSP00000310170,9606.ENSP00000330658,9606.ENSP00000337060,9606.ENSP00000344741,9606.ENSP00000351905,…	NFKBIA,NAMPT,CCL2,CCND1,SERPINF1,THBS1,CYBA,IL1B,ICAM1,STC2,ITGA2,CEBPB,PAM,MMP14,FOSL1,PAPPA,NME1,INSIG1,TGFBR2,ID3,ASPH,COLEC12,MDK,IL6,ARPC1B,SLIT2
GO Process	GO:0048732	Gland development	17	410	0.65	2.61e-05	9606.ENSP00000227507,9606.ENSP00000234091,9606.ENSP00000257290,9606.ENSP00000262120,9606.ENSP00000264634,9606.ENSP00000265371,9606.ENSP00000296585,9606.ENSP00000305422,9606.ENSP00000306100,9606.ENSP00000332256,9606.ENSP00000337060,9606.ENSP00000346829,9606.ENSP00000351905,9606.ENSP00000355330,9606.ENSP00000379762,9606.ENSP00000385451,9606.ENSP00000415786	CCND1,ID2,PDGFRA,TWSG1,WNT5A,NRP1,ITGA2,CEBPB,PAM,ALDH1A3,NME1,WLS,TGFBR2,TGM2,DKK3,MDK,SERPINE2
GO Process	GO:0052548	Regulation of endopeptidase activity	17	418	0.65	3.34e-05	9606.ENSP00000222543,9606.ENSP00000223095,9606.ENSP00000245907,9606.ENSP00000254722,9606.ENSP00000260356,9606.ENSP00000263574,9606.ENSP00000264265,9606.ENSP00000295550,9606.ENSP00000331831,9606.ENSP00000339328,9606.ENSP00000342513,9606.ENSP00000367202,9606.ENSP00000368752,9606.ENSP00000368767,9606.ENSP00000398632,9606.ENSP00000401645,9606.ENSP00000415786	TFPI2,SERPINE1,C3,SERPINF1,THBS1,APLP2,LXN,COL6A3,GAS6,PLAUR,IFI6,RECK,PRNP,ASPH,CD44,SERPINB2,SERPINE2
GO Process	GO:0007162	Negative regulation of cell adhesion	14	280	0.74	3.45e-05	9606.ENSP00000223095,9606.ENSP00000260356,9606.ENSP00000262120,9606.ENSP00000305422,9606.ENSP00000308208,9606.ENSP00000331544,9606.ENSP00000340864,9606.ENSP00000361818,9606.ENSP00000368752,9606.ENSP00000375649,9606.ENSP00000385451,9606.ENSP00000415786,9606.ENSP00000416330,9606.ENSP00000431284	SERPINE1,THBS1,TWSG1,CEBPB,MMP14,FBLN1,C1QTNF1,SDC4,PRNP,MYADM,MDK,SERPINE2,TGFBI,LPXN
GO Process	GO:0072001	Renal system development	14	280	0.74	3.45e-05	9606.ENSP00000052754,9606.ENSP00000234091,9606.ENSP00000254722,9606.ENSP00000257290,9606.ENSP00000260128,9606.ENSP00000264498,9606.ENSP00000264634,9606.ENSP00000265371,9606.ENSP00000285930,9606.ENSP00000319281,9606.ENSP00000361818,9606.ENSP00000363689,9606.ENSP00000422591,9606.ENSP00000478319	DCN,ID2,SERPINF1,PDGFRA,SULF1,FGF2,WNT5A,NRP1,AKR1B1,BASP1,SDC4,ID3,SLIT2,GREM1
GO Process	GO:0090287	Regulation of cellular response to growth factor stimulus	14	280	0.74	3.45e-05	9606.ENSP00000052754,9606.ENSP00000260128,9606.ENSP00000260356,9606.ENSP00000262120,9606.ENSP00000263341,9606.ENSP00000264498,9606.ENSP00000264634,9606.ENSP00000289749,9606.ENSP00000351905,9606.ENSP00000369677,9606.ENSP00000379762,9606.ENSP00000422591,9606.ENSP00000424571,9606.ENSP00000478319	DCN,SULF1,THBS1,TWSG1,IL1B,FGF2,WNT5A,NBL1,TGFBR2,EMILIN1,DKK3,SLIT2,FBN2,GREM1
GO Process	GO:0060255	Regulation of macromolecule metabolic process	91	6407	0.19	4.18e-05	9606.ENSP00000052754,9606.ENSP00000216629,9606.ENSP00000216797,9606.ENSP00000217131,9606.ENSP00000222543,9606.ENSP00000222553,9606.ENSP00000223061,9606.ENSP00000223095,9606.ENSP00000225831,9606.ENSP00000226317,9606.ENSP00000227507,9606.ENSP00000234091,9606.ENSP00000245907,9606.ENSP00000249075,9606.ENSP00000254722,9606.ENSP00000257290,9606.ENSP00000260128,9606.ENSP00000260356,9606.ENSP00000261183,…	DCN,BDKRB1,NFKBIA,CTSZ,TFPI2,NAMPT,PCOLCE,SERPINE1,CCL2,CXCL6,CCND1,ID2,C3,LIF,SERPINF1,PDGFRA,SULF1,THBS1,OSBPL8,CYBA,TWSG1,C19orf10,IL1A,IL1B,APLP2,LXN,FGF2,WNT5A,ICAM1,STC2,NRP1,CDH2,RCN3,THY1,COL6A3,PTX3,ITGA2,GPRC5B,IGFBP6,CEBPB,PAM,MMP14,ACO1,TERT,FOSL1,LIMCH1,TNIP1,BASP1,ITM2C,FBLN1,GAS6,NME1,PLAUR,C1QTNF1,IFI6,INSIG1,TGFBR2,TFRC,SGK1,ECM1,SDC4,LPAR1,ID3,RECK,ISG15,PRNP,ASPH,EMILIN1,SQSTM1…
GO Process	GO:0009790	Embryo development	27	1002	0.47	4.40e-05	9606.ENSP00000219070,9606.ENSP00000234091,9606.ENSP00000249075,9606.ENSP00000257290,9606.ENSP00000260128,9606.ENSP00000262120,9606.ENSP00000264498,9606.ENSP00000264634,9606.ENSP00000265371,9606.ENSP00000296585,9606.ENSP00000304277,9606.ENSP00000305422,9606.ENSP00000306512,9606.ENSP00000308208,9606.ENSP00000310170,9606.ENSP00000319281,9606.ENSP00000330523,9606.ENSP00000332256,9606.ENSP00000344741,…	MMP2,ID2,LIF,PDGFRA,SULF1,TWSG1,FGF2,WNT5A,NRP1,ITGA2,TM4SF1,CEBPB,CXCL8,MMP14,FOSL1,BASP1,CTHRC1,ALDH1A3,INSIG1,WLS,TGFBR2,SDC4,ID3,MFAP2,RECK,FBN2,GREM1
GO Process	GO:0070482	Response to oxygen levels	16	379	0.66	4.45e-05	9606.ENSP00000219070,9606.ENSP00000222553,9606.ENSP00000260356,9606.ENSP00000261623,9606.ENSP00000264832,9606.ENSP00000265087,9606.ENSP00000282903,9606.ENSP00000296585,9606.ENSP00000306100,9606.ENSP00000308208,9606.ENSP00000309572,9606.ENSP00000327801,9606.ENSP00000351905,9606.ENSP00000353731,9606.ENSP00000363553,9606.ENSP00000394033	MMP2,NAMPT,THBS1,CYBA,ICAM1,STC2,PLOD2,ITGA2,PAM,MMP14,TERT,P4HB,TGFBR2,DPP4,LPAR1,KCNK2
GO Process	GO:0030593	Neutrophil chemotaxis	8	74	1.07	5.06e-05	9606.ENSP00000225831,9606.ENSP00000226317,9606.ENSP00000263341,9606.ENSP00000296026,9606.ENSP00000296027,9606.ENSP00000306512,9606.ENSP00000379110,9606.ENSP00000427279	CCL2,CXCL6,IL1B,CXCL3,CXCL5,CXCL8,CXCL1,CXCL2
GO Process	GO:0001936	Regulation of endothelial cell proliferation	10	134	0.91	5.07e-05	9606.ENSP00000225831,9606.ENSP00000260128,9606.ENSP00000260356,9606.ENSP00000261623,9606.ENSP00000262947,9606.ENSP00000264498,9606.ENSP00000264634,9606.ENSP00000265371,9606.ENSP00000358045,9606.ENSP00000385451	CCL2,SULF1,THBS1,CYBA,C19orf10,FGF2,WNT5A,NRP1,ECM1,MDK
GO Process	GO:0019222	Regulation of metabolic process	96	6948	0.18	5.37e-05	9606.ENSP00000052754,9606.ENSP00000188790,9606.ENSP00000216629,9606.ENSP00000216797,9606.ENSP00000217131,9606.ENSP00000222543,9606.ENSP00000222553,9606.ENSP00000223061,9606.ENSP00000223095,9606.ENSP00000225831,9606.ENSP00000226317,9606.ENSP00000227507,9606.ENSP00000230538,9606.ENSP00000234091,9606.ENSP00000245907,9606.ENSP00000249075,9606.ENSP00000254722,9606.ENSP00000257290,9606.ENSP00000258534,…	DCN,FAP,BDKRB1,NFKBIA,CTSZ,TFPI2,NAMPT,PCOLCE,SERPINE1,CCL2,CXCL6,CCND1,LAMA4,ID2,C3,LIF,SERPINF1,PDGFRA,DRAM1,SULF1,THBS1,OSBPL8,CYBA,TWSG1,C19orf10,IL1A,IL1B,APLP2,LXN,FGF2,WNT5A,ICAM1,STC2,NRP1,CDH2,RCN3,THY1,COL6A3,PTX3,ITGA2,MMP3,GPRC5B,IGFBP6,CEBPB,PAM,MMP14,ACO1,TERT,FOSL1,LIMCH1,TNIP1,BASP1,ITM2C,FBLN1,GAS6,NME1,PLAUR,C1QTNF1,IFI6,INSIG1,TGFBR2,TFRC,SGK1,ECM1,SDC4,LPAR1,ID3,MFAP2,RECK,ISG…
GO Process	GO:0051049	Regulation of transport	38	1776	0.37	5.38e-05	9606.ENSP00000216629,9606.ENSP00000216797,9606.ENSP00000223095,9606.ENSP00000225831,9606.ENSP00000245907,9606.ENSP00000249075,9606.ENSP00000251047,9606.ENSP00000260356,9606.ENSP00000261183,9606.ENSP00000261623,9606.ENSP00000263339,9606.ENSP00000263341,9606.ENSP00000264634,9606.ENSP00000264832,9606.ENSP00000265087,9606.ENSP00000265371,9606.ENSP00000269141,9606.ENSP00000284240,9606.ENSP00000295927,…	BDKRB1,NFKBIA,SERPINE1,CCL2,C3,LIF,LMAN1,THBS1,OSBPL8,CYBA,IL1A,IL1B,WNT5A,ICAM1,STC2,NRP1,CDH2,THY1,PTX3,ITGA2,CEBPB,PAM,TERT,GAS6,C1QTNF1,INSIG1,WLS,DPP4,SGK1,SDC4,PRNP,ASPH,CEMIP,SIRPA,IL6,SERPINE2,APPL2,GREM1
GO Process	GO:0031324	Negative regulation of cellular metabolic process	49	2630	0.31	5.48e-05	9606.ENSP00000216629,9606.ENSP00000217131,9606.ENSP00000222543,9606.ENSP00000222553,9606.ENSP00000223095,9606.ENSP00000227507,9606.ENSP00000234091,9606.ENSP00000245907,9606.ENSP00000249075,9606.ENSP00000254722,9606.ENSP00000260356,9606.ENSP00000263341,9606.ENSP00000263574,9606.ENSP00000264265,9606.ENSP00000264634,9606.ENSP00000284240,9606.ENSP00000295550,9606.ENSP00000295927,9606.ENSP00000299855,…	BDKRB1,CTSZ,TFPI2,NAMPT,SERPINE1,CCND1,ID2,C3,LIF,SERPINF1,THBS1,IL1B,APLP2,LXN,WNT5A,THY1,COL6A3,PTX3,MMP3,CEBPB,TERT,TNIP1,BASP1,ITM2C,FBLN1,GAS6,PLAUR,IFI6,INSIG1,ECM1,ID3,RECK,ISG15,PRNP,EMILIN1,SQSTM1,MYADM,DKK3,SIRPA,IL6,KCNK2,CD44,HMGA1,SERPINB2,SERPINE2,SLIT2,APPL2,GREM1,TWIST2
GO Process	GO:0042060	Wound healing	17	439	0.62	6.04e-05	9606.ENSP00000052754,9606.ENSP00000222543,9606.ENSP00000251047,9606.ENSP00000257290,9606.ENSP00000263339,9606.ENSP00000264498,9606.ENSP00000264634,9606.ENSP00000296585,9606.ENSP00000331544,9606.ENSP00000331831,9606.ENSP00000339328,9606.ENSP00000351905,9606.ENSP00000361818,9606.ENSP00000385675,9606.ENSP00000398632,9606.ENSP00000401645,9606.ENSP00000415786	DCN,TFPI2,LMAN1,PDGFRA,IL1A,FGF2,WNT5A,ITGA2,FBLN1,GAS6,PLAUR,TGFBR2,SDC4,IL6,CD44,SERPINB2,SERPINE2
GO Process	GO:0048869	Cellular developmental process	62	3757	0.25	7.23e-05	9606.ENSP00000217131,9606.ENSP00000219070,9606.ENSP00000223095,9606.ENSP00000225831,9606.ENSP00000227507,9606.ENSP00000234091,9606.ENSP00000245907,9606.ENSP00000249075,9606.ENSP00000254722,9606.ENSP00000257290,9606.ENSP00000260128,9606.ENSP00000261183,9606.ENSP00000262120,9606.ENSP00000263339,9606.ENSP00000263341,9606.ENSP00000264498,9606.ENSP00000264634,9606.ENSP00000264832,9606.ENSP00000265371,…	CTSZ,MMP2,SERPINE1,CCL2,CCND1,ID2,C3,LIF,SERPINF1,PDGFRA,SULF1,OSBPL8,TWSG1,IL1A,IL1B,FGF2,WNT5A,ICAM1,NRP1,CDH2,THY1,AKR1B1,NBL1,COL6A3,PTX3,ITGA2,ANPEP,GPRC5B,CEBPB,ALCAM,MRC2,MMP14,TERT,BASP1,ITM2C,CTHRC1,GAS6,NME1,DPYSL3,FRMD6,TGFBR2,SLC39A14,TFRC,SGK1,ECM1,SDC4,LPAR1,ID3,SQSTM1,MYADM,TMEM119,MDK,IL6,HMGA1,SERPINE2,TGFBI,SLIT2,RAI14,APPL2,TNFAIP2,GREM1,TWIST2
GO Process	GO:0046903	Secretion	28	1097	0.44	7.29e-05	9606.ENSP00000217131,9606.ENSP00000223095,9606.ENSP00000227507,9606.ENSP00000245907,9606.ENSP00000249842,9606.ENSP00000250092,9606.ENSP00000260356,9606.ENSP00000261623,9606.ENSP00000262428,9606.ENSP00000263574,9606.ENSP00000270645,9606.ENSP00000273550,9606.ENSP00000286091,9606.ENSP00000295927,9606.ENSP00000300060,9606.ENSP00000306100,9606.ENSP00000331831,9606.ENSP00000337060,9606.ENSP00000339328,…	CTSZ,SERPINE1,CCND1,C3,ISLR,CD68,THBS1,CYBA,COTL1,APLP2,RCN3,FTH1,PDIA4,PTX3,ANPEP,PAM,GAS6,NME1,PLAUR,WLS,ECM1,CKAP4,CXCL1,SIRPA,IL6,CD44,SERPINE2,TNFAIP2
GO Process	GO:0010757	Negative regulation of plasminogen activation	4	6	1.86	7.99e-05	9606.ENSP00000217131,9606.ENSP00000223095,9606.ENSP00000260356,9606.ENSP00000415786	CTSZ,SERPINE1,THBS1,SERPINE2
GO Process	GO:0030193	Regulation of blood coagulation	8	80	1.04	8.34e-05	9606.ENSP00000188790,9606.ENSP00000223095,9606.ENSP00000257290,9606.ENSP00000260356,9606.ENSP00000339328,9606.ENSP00000340864,9606.ENSP00000401645,9606.ENSP00000415786	FAP,SERPINE1,PDGFRA,THBS1,PLAUR,C1QTNF1,SERPINB2,SERPINE2
GO Process	GO:1902533	Positive regulation of intracellular signal transduction	27	1041	0.45	8.49e-05	9606.ENSP00000052754,9606.ENSP00000225831,9606.ENSP00000249075,9606.ENSP00000257290,9606.ENSP00000260356,9606.ENSP00000261183,9606.ENSP00000262947,9606.ENSP00000263339,9606.ENSP00000263341,9606.ENSP00000264498,9606.ENSP00000264634,9606.ENSP00000264832,9606.ENSP00000265371,9606.ENSP00000269141,9606.ENSP00000300571,9606.ENSP00000301464,9606.ENSP00000331831,9606.ENSP00000340864,9606.ENSP00000346829,…	DCN,CCL2,LIF,PDGFRA,THBS1,OSBPL8,C19orf10,IL1A,IL1B,FGF2,WNT5A,ICAM1,NRP1,CDH2,GPRC5B,IGFBP6,GAS6,C1QTNF1,WLS,TFRC,TGM2,ECM1,LPAR1,ASPH,IL6,CD44,GREM1
GO Process	GO:0036293	Response to decreased oxygen levels	15	354	0.66	9.01e-05	9606.ENSP00000219070,9606.ENSP00000222553,9606.ENSP00000260356,9606.ENSP00000261623,9606.ENSP00000264832,9606.ENSP00000265087,9606.ENSP00000282903,9606.ENSP00000296585,9606.ENSP00000306100,9606.ENSP00000308208,9606.ENSP00000309572,9606.ENSP00000327801,9606.ENSP00000351905,9606.ENSP00000353731,9606.ENSP00000394033	MMP2,NAMPT,THBS1,CYBA,ICAM1,STC2,PLOD2,ITGA2,PAM,MMP14,TERT,P4HB,TGFBR2,DPP4,KCNK2
GO Process	GO:0006875	Cellular metal ion homeostasis	19	565	0.56	9.99e-05	9606.ENSP00000216629,9606.ENSP00000245185,9606.ENSP00000257290,9606.ENSP00000264498,9606.ENSP00000264634,9606.ENSP00000265087,9606.ENSP00000273550,9606.ENSP00000284240,9606.ENSP00000307706,9606.ENSP00000309477,9606.ENSP00000340864,9606.ENSP00000352779,9606.ENSP00000353224,9606.ENSP00000355330,9606.ENSP00000363553,9606.ENSP00000368752,9606.ENSP00000368767,9606.ENSP00000378177,9606.ENSP00000378310	BDKRB1,MT2A,PDGFRA,FGF2,WNT5A,STC2,FTH1,THY1,MT1E,ACO1,C1QTNF1,SLC39A14,TFRC,TGM2,LPAR1,PRNP,ASPH,CEMIP,SLC39A8
GO Process	GO:0001817	Regulation of cytokine production	22	742	0.51	0.00011	9606.ENSP00000223095,9606.ENSP00000226317,9606.ENSP00000245907,9606.ENSP00000260128,9606.ENSP00000260356,9606.ENSP00000261623,9606.ENSP00000262120,9606.ENSP00000263339,9606.ENSP00000263341,9606.ENSP00000264634,9606.ENSP00000300571,9606.ENSP00000305422,9606.ENSP00000331544,9606.ENSP00000331831,9606.ENSP00000368699,9606.ENSP00000368752,9606.ENSP00000382941,9606.ENSP00000385451,9606.ENSP00000385675,…	SERPINE1,CXCL6,C3,SULF1,THBS1,CYBA,TWSG1,IL1A,IL1B,WNT5A,GPRC5B,CEBPB,FBLN1,GAS6,ISG15,PRNP,SIRPA,MDK,IL6,IL1R1,APPL2,SPON2
GO Process	GO:0022414	Reproductive process	32	1400	0.4	0.00011	9606.ENSP00000052754,9606.ENSP00000064724,9606.ENSP00000219070,9606.ENSP00000222553,9606.ENSP00000227507,9606.ENSP00000249075,9606.ENSP00000254722,9606.ENSP00000257290,9606.ENSP00000263339,9606.ENSP00000263341,9606.ENSP00000264634,9606.ENSP00000264832,9606.ENSP00000265087,9606.ENSP00000285930,9606.ENSP00000295927,9606.ENSP00000296585,9606.ENSP00000305422,9606.ENSP00000306100,9606.ENSP00000308208,…	DCN,CLDN11,MMP2,NAMPT,CCND1,LIF,SERPINF1,PDGFRA,IL1A,IL1B,WNT5A,ICAM1,STC2,AKR1B1,PTX3,ITGA2,CEBPB,PAM,MMP14,FOSL1,BASP1,PAPPA,FBLN1,TGFBR2,LDOC1,COL16A1,RECK,TMEM119,MDK,SERPINE2,SLIT2,RAI14
GO Process	GO:0034284	Response to monosaccharide	10	148	0.87	0.00011	9606.ENSP00000222553,9606.ENSP00000254722,9606.ENSP00000260356,9606.ENSP00000261623,9606.ENSP00000264832,9606.ENSP00000296585,9606.ENSP00000331831,9606.ENSP00000337060,9606.ENSP00000351905,9606.ENSP00000352779	NAMPT,SERPINF1,THBS1,CYBA,ICAM1,ITGA2,GAS6,NME1,TGFBR2,SLC39A14
GO Process	GO:0001822	Kidney development	13	271	0.72	0.00012	9606.ENSP00000052754,9606.ENSP00000234091,9606.ENSP00000254722,9606.ENSP00000257290,9606.ENSP00000260128,9606.ENSP00000264498,9606.ENSP00000265371,9606.ENSP00000285930,9606.ENSP00000319281,9606.ENSP00000361818,9606.ENSP00000363689,9606.ENSP00000422591,9606.ENSP00000478319	DCN,ID2,SERPINF1,PDGFRA,SULF1,FGF2,NRP1,AKR1B1,BASP1,SDC4,ID3,SLIT2,GREM1
GO Process	GO:0002689	Negative regulation of leukocyte chemotaxis	5	19	1.46	0.00012	9606.ENSP00000225831,9606.ENSP00000289749,9606.ENSP00000353731,9606.ENSP00000422591,9606.ENSP00000478319	CCL2,NBL1,DPP4,SLIT2,GREM1
GO Process	GO:0009892	Negative regulation of metabolic process	54	3124	0.27	0.00012	9606.ENSP00000216629,9606.ENSP00000217131,9606.ENSP00000222543,9606.ENSP00000222553,9606.ENSP00000223095,9606.ENSP00000227507,9606.ENSP00000230538,9606.ENSP00000234091,9606.ENSP00000245907,9606.ENSP00000249075,9606.ENSP00000254722,9606.ENSP00000260356,9606.ENSP00000262120,9606.ENSP00000263341,9606.ENSP00000263574,9606.ENSP00000264265,9606.ENSP00000264498,9606.ENSP00000264634,9606.ENSP00000265087,…	BDKRB1,CTSZ,TFPI2,NAMPT,SERPINE1,CCND1,LAMA4,ID2,C3,LIF,SERPINF1,THBS1,TWSG1,IL1B,APLP2,LXN,FGF2,WNT5A,STC2,THY1,COL6A3,PTX3,MMP3,CEBPB,TERT,TNIP1,BASP1,ITM2C,FBLN1,GAS6,NME1,PLAUR,IFI6,INSIG1,ECM1,ID3,RECK,ISG15,PRNP,EMILIN1,SQSTM1,MYADM,DKK3,SIRPA,IL6,KCNK2,CD44,HMGA1,SERPINB2,SERPINE2,SLIT2,APPL2,GREM1,TWIST2
GO Process	GO:0022409	Positive regulation of cell-cell adhesion	13	272	0.72	0.00012	9606.ENSP00000225831,9606.ENSP00000263341,9606.ENSP00000264634,9606.ENSP00000264832,9606.ENSP00000284240,9606.ENSP00000339328,9606.ENSP00000351905,9606.ENSP00000353224,9606.ENSP00000353731,9606.ENSP00000382941,9606.ENSP00000385451,9606.ENSP00000385675,9606.ENSP00000398632	CCL2,IL1B,WNT5A,ICAM1,THY1,PLAUR,TGFBR2,TFRC,DPP4,SIRPA,MDK,IL6,CD44
GO Process	GO:1903035	Negative regulation of response to wounding	8	85	1.01	0.00012	9606.ENSP00000223095,9606.ENSP00000257290,9606.ENSP00000264498,9606.ENSP00000339328,9606.ENSP00000340864,9606.ENSP00000385451,9606.ENSP00000401645,9606.ENSP00000415786	SERPINE1,PDGFRA,FGF2,PLAUR,C1QTNF1,MDK,SERPINB2,SERPINE2
GO Process	GO:0010038	Response to metal ion	15	367	0.65	0.00013	9606.ENSP00000227507,9606.ENSP00000234091,9606.ENSP00000245185,9606.ENSP00000254722,9606.ENSP00000260356,9606.ENSP00000263339,9606.ENSP00000264634,9606.ENSP00000264832,9606.ENSP00000297350,9606.ENSP00000306100,9606.ENSP00000307706,9606.ENSP00000309477,9606.ENSP00000309572,9606.ENSP00000368752,9606.ENSP00000368767	CCND1,ID2,MT2A,SERPINF1,THBS1,IL1A,WNT5A,ICAM1,TNFRSF11B,PAM,MT1E,ACO1,TERT,PRNP,ASPH
GO Process	GO:1904035	Regulation of epithelial cell apoptotic process	8	87	1.0	0.00014	9606.ENSP00000223095,9606.ENSP00000225831,9606.ENSP00000260356,9606.ENSP00000264832,9606.ENSP00000309572,9606.ENSP00000331831,9606.ENSP00000385451,9606.ENSP00000385675	SERPINE1,CCL2,THBS1,ICAM1,TERT,GAS6,MDK,IL6
GO Process	GO:0001952	Regulation of cell-matrix adhesion	9	120	0.91	0.00015	9606.ENSP00000223095,9606.ENSP00000260356,9606.ENSP00000265371,9606.ENSP00000284240,9606.ENSP00000308208,9606.ENSP00000316891,9606.ENSP00000361818,9606.ENSP00000362776,9606.ENSP00000478319	SERPINE1,THBS1,NRP1,THY1,MMP14,LIMCH1,SDC4,COL16A1,GREM1
GO Process	GO:0002694	Regulation of leukocyte activation	18	530	0.57	0.00015	9606.ENSP00000225831,9606.ENSP00000234091,9606.ENSP00000260356,9606.ENSP00000262120,9606.ENSP00000263341,9606.ENSP00000264634,9606.ENSP00000284240,9606.ENSP00000305422,9606.ENSP00000308208,9606.ENSP00000331831,9606.ENSP00000351905,9606.ENSP00000353224,9606.ENSP00000353731,9606.ENSP00000361818,9606.ENSP00000368752,9606.ENSP00000382941,9606.ENSP00000385451,9606.ENSP00000385675	CCL2,ID2,THBS1,TWSG1,IL1B,WNT5A,THY1,CEBPB,MMP14,GAS6,TGFBR2,TFRC,DPP4,SDC4,PRNP,SIRPA,MDK,IL6
GO Process	GO:0045778	Positive regulation of ossification	8	88	0.99	0.00015	9606.ENSP00000264634,9606.ENSP00000305422,9606.ENSP00000330523,9606.ENSP00000368699,9606.ENSP00000376553,9606.ENSP00000385675,9606.ENSP00000386187,9606.ENSP00000424571	WNT5A,CEBPB,CTHRC1,ISG15,TMEM119,IL6,IFITM1,FBN2
GO Process	GO:0014910	Regulation of smooth muscle cell migration	7	62	1.09	0.00017	9606.ENSP00000223095,9606.ENSP00000265371,9606.ENSP00000296585,9606.ENSP00000309572,9606.ENSP00000363553,9606.ENSP00000385451,9606.ENSP00000422591	SERPINE1,NRP1,ITGA2,TERT,LPAR1,MDK,SLIT2
GO Process	GO:0042493	Response to drug	13	281	0.7	0.00017	9606.ENSP00000227507,9606.ENSP00000245185,9606.ENSP00000260356,9606.ENSP00000263341,9606.ENSP00000296585,9606.ENSP00000297350,9606.ENSP00000306100,9606.ENSP00000331831,9606.ENSP00000337060,9606.ENSP00000351905,9606.ENSP00000353224,9606.ENSP00000368752,9606.ENSP00000385451	CCND1,MT2A,THBS1,IL1B,ITGA2,TNFRSF11B,PAM,GAS6,NME1,TGFBR2,TFRC,PRNP,MDK
GO Process	GO:0060284	Regulation of cell development	25	956	0.45	0.00017	9606.ENSP00000217131,9606.ENSP00000234091,9606.ENSP00000249075,9606.ENSP00000254722,9606.ENSP00000263341,9606.ENSP00000264634,9606.ENSP00000265371,9606.ENSP00000269141,9606.ENSP00000284240,9606.ENSP00000289749,9606.ENSP00000300571,9606.ENSP00000309572,9606.ENSP00000322730,9606.ENSP00000327801,9606.ENSP00000331544,9606.ENSP00000337060,9606.ENSP00000343690,9606.ENSP00000363553,9606.ENSP00000367202,…	CTSZ,ID2,LIF,SERPINF1,IL1B,WNT5A,NRP1,CDH2,THY1,NBL1,GPRC5B,TERT,ITM2C,P4HB,FBLN1,NME1,DPYSL3,LPAR1,RECK,MYADM,MDK,IL6,SERPINE2,SLIT2,APPL2
GO Process	GO:0010721	Negative regulation of cell development	14	330	0.66	0.00018	9606.ENSP00000217131,9606.ENSP00000234091,9606.ENSP00000263341,9606.ENSP00000264634,9606.ENSP00000265371,9606.ENSP00000284240,9606.ENSP00000309572,9606.ENSP00000322730,9606.ENSP00000331544,9606.ENSP00000343690,9606.ENSP00000363553,9606.ENSP00000385675,9606.ENSP00000422591,9606.ENSP00000446917	CTSZ,ID2,IL1B,WNT5A,NRP1,THY1,TERT,ITM2C,FBLN1,DPYSL3,LPAR1,IL6,SLIT2,APPL2
GO Process	GO:0032963	Collagen metabolic process	7	63	1.08	0.00018	9606.ENSP00000219070,9606.ENSP00000270645,9606.ENSP00000271651,9606.ENSP00000299855,9606.ENSP00000307513,9606.ENSP00000308208,9606.ENSP00000322788	MMP2,RCN3,CTSK,MMP3,MRC2,MMP14,MMP1
GO Process	GO:0051172	Negative regulation of nitrogen compound metabolic process	45	2429	0.3	0.00018	9606.ENSP00000216629,9606.ENSP00000217131,9606.ENSP00000222543,9606.ENSP00000223095,9606.ENSP00000227507,9606.ENSP00000234091,9606.ENSP00000245907,9606.ENSP00000249075,9606.ENSP00000254722,9606.ENSP00000260356,9606.ENSP00000263341,9606.ENSP00000263574,9606.ENSP00000264265,9606.ENSP00000264634,9606.ENSP00000284240,9606.ENSP00000295550,9606.ENSP00000295927,9606.ENSP00000305422,9606.ENSP00000309572,…	BDKRB1,CTSZ,TFPI2,SERPINE1,CCND1,ID2,C3,LIF,SERPINF1,THBS1,IL1B,APLP2,LXN,WNT5A,THY1,COL6A3,PTX3,CEBPB,TERT,TNIP1,BASP1,ITM2C,FBLN1,GAS6,PLAUR,IFI6,ECM1,ID3,RECK,ISG15,PRNP,EMILIN1,SQSTM1,MYADM,DKK3,SIRPA,IL6,KCNK2,CD44,HMGA1,SERPINB2,SERPINE2,SLIT2,GREM1,TWIST2
GO Process	GO:0010811	Positive regulation of cell-substrate adhesion	9	124	0.9	0.00019	9606.ENSP00000265371,9606.ENSP00000284240,9606.ENSP00000327801,9606.ENSP00000331544,9606.ENSP00000361818,9606.ENSP00000362776,9606.ENSP00000369677,9606.ENSP00000375649,9606.ENSP00000385451	NRP1,THY1,P4HB,FBLN1,SDC4,COL16A1,EMILIN1,MYADM,MDK
GO Process	GO:0030154	Cell differentiation	60	3702	0.25	0.00019	9606.ENSP00000217131,9606.ENSP00000219070,9606.ENSP00000225831,9606.ENSP00000227507,9606.ENSP00000234091,9606.ENSP00000245907,9606.ENSP00000249075,9606.ENSP00000254722,9606.ENSP00000257290,9606.ENSP00000260128,9606.ENSP00000261183,9606.ENSP00000262120,9606.ENSP00000263339,9606.ENSP00000263341,9606.ENSP00000264498,9606.ENSP00000264634,9606.ENSP00000264832,9606.ENSP00000265371,9606.ENSP00000269141,…	CTSZ,MMP2,CCL2,CCND1,ID2,C3,LIF,SERPINF1,PDGFRA,SULF1,OSBPL8,TWSG1,IL1A,IL1B,FGF2,WNT5A,ICAM1,NRP1,CDH2,THY1,AKR1B1,NBL1,COL6A3,PTX3,ITGA2,ANPEP,GPRC5B,CEBPB,ALCAM,MRC2,MMP14,TERT,BASP1,ITM2C,CTHRC1,GAS6,NME1,DPYSL3,FRMD6,TGFBR2,SLC39A14,TFRC,SGK1,ECM1,SDC4,LPAR1,ID3,SQSTM1,MYADM,TMEM119,MDK,IL6,SERPINE2,TGFBI,SLIT2,RAI14,APPL2,TNFAIP2,GREM1,TWIST2
GO Process	GO:0031323	Regulation of cellular metabolic process	87	6239	0.18	0.00019	9606.ENSP00000052754,9606.ENSP00000216629,9606.ENSP00000216797,9606.ENSP00000217131,9606.ENSP00000222543,9606.ENSP00000222553,9606.ENSP00000223061,9606.ENSP00000223095,9606.ENSP00000225831,9606.ENSP00000227507,9606.ENSP00000234091,9606.ENSP00000245907,9606.ENSP00000249075,9606.ENSP00000254722,9606.ENSP00000257290,9606.ENSP00000258534,9606.ENSP00000260356,9606.ENSP00000261183,9606.ENSP00000261623,…	DCN,BDKRB1,NFKBIA,CTSZ,TFPI2,NAMPT,PCOLCE,SERPINE1,CCL2,CCND1,ID2,C3,LIF,SERPINF1,PDGFRA,DRAM1,THBS1,OSBPL8,CYBA,TWSG1,C19orf10,IL1A,IL1B,APLP2,LXN,FGF2,WNT5A,ICAM1,STC2,NRP1,CDH2,RCN3,THY1,COL6A3,PTX3,ITGA2,MMP3,GPRC5B,IGFBP6,CEBPB,PAM,MMP14,ACO1,TERT,FOSL1,LIMCH1,TNIP1,BASP1,ITM2C,FBLN1,GAS6,PLAUR,C1QTNF1,IFI6,INSIG1,TGFBR2,TFRC,SGK1,ECM1,SDC4,LPAR1,ID3,RECK,ISG15,PRNP,ASPH,EMILIN1,SQSTM1,MYADM…
GO Process	GO:0044092	Negative regulation of molecular function	28	1163	0.42	0.00019	9606.ENSP00000216797,9606.ENSP00000217131,9606.ENSP00000222543,9606.ENSP00000223095,9606.ENSP00000234091,9606.ENSP00000245907,9606.ENSP00000254722,9606.ENSP00000260356,9606.ENSP00000263341,9606.ENSP00000263574,9606.ENSP00000264265,9606.ENSP00000284240,9606.ENSP00000295550,9606.ENSP00000295927,9606.ENSP00000331831,9606.ENSP00000339328,9606.ENSP00000342513,9606.ENSP00000352779,9606.ENSP00000358045,…	NFKBIA,CTSZ,TFPI2,SERPINE1,ID2,C3,SERPINF1,THBS1,IL1B,APLP2,LXN,THY1,COL6A3,PTX3,GAS6,PLAUR,IFI6,SLC39A14,ECM1,ID3,RECK,PRNP,DKK3,CD44,SERPINB2,SERPINE2,SLIT2,LY6E
GO Process	GO:0051129	Negative regulation of cellular component organization	21	713	0.51	0.00019	9606.ENSP00000188790,9606.ENSP00000217131,9606.ENSP00000249075,9606.ENSP00000251047,9606.ENSP00000260356,9606.ENSP00000263341,9606.ENSP00000264634,9606.ENSP00000265371,9606.ENSP00000284240,9606.ENSP00000308208,9606.ENSP00000322730,9606.ENSP00000343690,9606.ENSP00000344741,9606.ENSP00000353224,9606.ENSP00000353731,9606.ENSP00000363553,9606.ENSP00000368752,9606.ENSP00000369677,9606.ENSP00000375649,…	FAP,CTSZ,LIF,LMAN1,THBS1,IL1B,WNT5A,NRP1,THY1,MMP14,ITM2C,DPYSL3,INSIG1,TFRC,DPP4,LPAR1,PRNP,EMILIN1,MYADM,HMGA1,SLIT2
GO Process	GO:0070555	Response to interleukin-1	11	199	0.78	0.00019	9606.ENSP00000216797,9606.ENSP00000225831,9606.ENSP00000261623,9606.ENSP00000263339,9606.ENSP00000263341,9606.ENSP00000264832,9606.ENSP00000305422,9606.ENSP00000306512,9606.ENSP00000374455,9606.ENSP00000382941,9606.ENSP00000386380	NFKBIA,CCL2,CYBA,IL1A,IL1B,ICAM1,CEBPB,CXCL8,SQSTM1,SIRPA,IL1R1
GO Process	GO:1901888	Regulation of cell junction assembly	11	199	0.78	0.00019	9606.ENSP00000260356,9606.ENSP00000263341,9606.ENSP00000264634,9606.ENSP00000265371,9606.ENSP00000284240,9606.ENSP00000308208,9606.ENSP00000316891,9606.ENSP00000358765,9606.ENSP00000361818,9606.ENSP00000362776,9606.ENSP00000478319	THBS1,IL1B,WNT5A,NRP1,THY1,MMP14,LIMCH1,TPBG,SDC4,COL16A1,GREM1
GO Process	GO:0050768	Negative regulation of neurogenesis	13	287	0.69	0.00020	9606.ENSP00000217131,9606.ENSP00000234091,9606.ENSP00000263341,9606.ENSP00000264634,9606.ENSP00000265371,9606.ENSP00000284240,9606.ENSP00000309572,9606.ENSP00000322730,9606.ENSP00000343690,9606.ENSP00000363553,9606.ENSP00000385675,9606.ENSP00000422591,9606.ENSP00000446917	CTSZ,ID2,IL1B,WNT5A,NRP1,THY1,TERT,ITM2C,DPYSL3,LPAR1,IL6,SLIT2,APPL2
GO Process	GO:2001236	Regulation of extrinsic apoptotic signaling pathway	10	161	0.83	0.00020	9606.ENSP00000223095,9606.ENSP00000260356,9606.ENSP00000263339,9606.ENSP00000263341,9606.ENSP00000264832,9606.ENSP00000265371,9606.ENSP00000309572,9606.ENSP00000322730,9606.ENSP00000342513,9606.ENSP00000367794	SERPINE1,THBS1,IL1A,IL1B,ICAM1,NRP1,TERT,ITM2C,IFI6,SRPX
GO Process	GO:0031960	Response to corticosteroid	10	164	0.82	0.00023	9606.ENSP00000227507,9606.ENSP00000254722,9606.ENSP00000261623,9606.ENSP00000264832,9606.ENSP00000306100,9606.ENSP00000310170,9606.ENSP00000330658,9606.ENSP00000385451,9606.ENSP00000385675,9606.ENSP00000422591	CCND1,SERPINF1,CYBA,ICAM1,PAM,FOSL1,PAPPA,MDK,IL6,SLIT2
GO Process	GO:0043408	Regulation of MAPK cascade	21	725	0.5	0.00023	9606.ENSP00000225831,9606.ENSP00000249075,9606.ENSP00000257290,9606.ENSP00000260356,9606.ENSP00000262947,9606.ENSP00000263341,9606.ENSP00000264498,9606.ENSP00000264634,9606.ENSP00000264832,9606.ENSP00000265371,9606.ENSP00000269141,9606.ENSP00000301464,9606.ENSP00000317891,9606.ENSP00000331544,9606.ENSP00000331831,9606.ENSP00000340864,9606.ENSP00000363553,9606.ENSP00000369677,9606.ENSP00000382941,…	CCL2,LIF,PDGFRA,THBS1,C19orf10,IL1B,FGF2,WNT5A,ICAM1,NRP1,CDH2,IGFBP6,TNIP1,FBLN1,GAS6,C1QTNF1,LPAR1,EMILIN1,SIRPA,IL6,CD44
GO Process	GO:0046688	Response to copper ion	6	42	1.19	0.00023	9606.ENSP00000245185,9606.ENSP00000263339,9606.ENSP00000264832,9606.ENSP00000306100,9606.ENSP00000307706,9606.ENSP00000368752	MT2A,IL1A,ICAM1,PAM,MT1E,PRNP
GO Process	GO:0070372	Regulation of ERK1 and ERK2 cascade	13	292	0.68	0.00023	9606.ENSP00000225831,9606.ENSP00000249075,9606.ENSP00000257290,9606.ENSP00000263341,9606.ENSP00000264498,9606.ENSP00000264832,9606.ENSP00000265371,9606.ENSP00000317891,9606.ENSP00000331544,9606.ENSP00000331831,9606.ENSP00000369677,9606.ENSP00000382941,9606.ENSP00000398632	CCL2,LIF,PDGFRA,IL1B,FGF2,ICAM1,NRP1,TNIP1,FBLN1,GAS6,EMILIN1,SIRPA,CD44
GO Process	GO:0010605	Negative regulation of macromolecule metabolic process	50	2875	0.28	0.00024	9606.ENSP00000216629,9606.ENSP00000217131,9606.ENSP00000222543,9606.ENSP00000223095,9606.ENSP00000227507,9606.ENSP00000234091,9606.ENSP00000245907,9606.ENSP00000249075,9606.ENSP00000254722,9606.ENSP00000260356,9606.ENSP00000262120,9606.ENSP00000263341,9606.ENSP00000263574,9606.ENSP00000264265,9606.ENSP00000264498,9606.ENSP00000264634,9606.ENSP00000265087,9606.ENSP00000284240,9606.ENSP00000295550,…	BDKRB1,CTSZ,TFPI2,SERPINE1,CCND1,ID2,C3,LIF,SERPINF1,THBS1,TWSG1,IL1B,APLP2,LXN,FGF2,WNT5A,STC2,THY1,COL6A3,PTX3,CEBPB,TERT,TNIP1,BASP1,ITM2C,FBLN1,GAS6,NME1,PLAUR,IFI6,ECM1,ID3,RECK,ISG15,PRNP,EMILIN1,SQSTM1,MYADM,DKK3,SIRPA,IL6,KCNK2,CD44,HMGA1,SERPINB2,SERPINE2,SLIT2,APPL2,GREM1,TWIST2
GO Process	GO:0032940	Secretion by cell	25	979	0.44	0.00024	9606.ENSP00000217131,9606.ENSP00000223095,9606.ENSP00000245907,9606.ENSP00000249842,9606.ENSP00000250092,9606.ENSP00000260356,9606.ENSP00000261623,9606.ENSP00000262428,9606.ENSP00000263574,9606.ENSP00000270645,9606.ENSP00000273550,9606.ENSP00000286091,9606.ENSP00000295927,9606.ENSP00000300060,9606.ENSP00000331831,9606.ENSP00000339328,9606.ENSP00000346829,9606.ENSP00000358045,9606.ENSP00000367265,…	CTSZ,SERPINE1,C3,ISLR,CD68,THBS1,CYBA,COTL1,APLP2,RCN3,FTH1,PDIA4,PTX3,ANPEP,GAS6,PLAUR,WLS,ECM1,CKAP4,CXCL1,SIRPA,IL6,CD44,SERPINE2,TNFAIP2
GO Process	GO:0001666	Response to hypoxia	14	342	0.65	0.00025	9606.ENSP00000219070,9606.ENSP00000260356,9606.ENSP00000261623,9606.ENSP00000264832,9606.ENSP00000265087,9606.ENSP00000282903,9606.ENSP00000296585,9606.ENSP00000306100,9606.ENSP00000308208,9606.ENSP00000309572,9606.ENSP00000327801,9606.ENSP00000351905,9606.ENSP00000353731,9606.ENSP00000394033	MMP2,THBS1,CYBA,ICAM1,STC2,PLOD2,ITGA2,PAM,MMP14,TERT,P4HB,TGFBR2,DPP4,KCNK2
GO Process	GO:0001501	Skeletal system development	17	499	0.57	0.00026	9606.ENSP00000219070,9606.ENSP00000257290,9606.ENSP00000260128,9606.ENSP00000264498,9606.ENSP00000264634,9606.ENSP00000295550,9606.ENSP00000297350,9606.ENSP00000308208,9606.ENSP00000344741,9606.ENSP00000351905,9606.ENSP00000352779,9606.ENSP00000358045,9606.ENSP00000376553,9606.ENSP00000398632,9606.ENSP00000416330,9606.ENSP00000424571,9606.ENSP00000480439	MMP2,PDGFRA,SULF1,FGF2,WNT5A,COL6A3,TNFRSF11B,MMP14,INSIG1,TGFBR2,SLC39A14,ECM1,TMEM119,CD44,TGFBI,FBN2,DHRS3
GO Process	GO:0030574	Collagen catabolic process	6	43	1.18	0.00026	9606.ENSP00000219070,9606.ENSP00000271651,9606.ENSP00000299855,9606.ENSP00000307513,9606.ENSP00000308208,9606.ENSP00000322788	MMP2,CTSK,MMP3,MRC2,MMP14,MMP1
GO Process	GO:0051249	Regulation of lymphocyte activation	16	445	0.59	0.00026	9606.ENSP00000225831,9606.ENSP00000234091,9606.ENSP00000262120,9606.ENSP00000263341,9606.ENSP00000284240,9606.ENSP00000305422,9606.ENSP00000308208,9606.ENSP00000331831,9606.ENSP00000351905,9606.ENSP00000353224,9606.ENSP00000353731,9606.ENSP00000361818,9606.ENSP00000368752,9606.ENSP00000382941,9606.ENSP00000385451,9606.ENSP00000385675	CCL2,ID2,TWSG1,IL1B,THY1,CEBPB,MMP14,GAS6,TGFBR2,TFRC,DPP4,SDC4,PRNP,SIRPA,MDK,IL6
GO Process	GO:0010243	Response to organonitrogen compound	25	987	0.44	0.00027	9606.ENSP00000216797,9606.ENSP00000219070,9606.ENSP00000222553,9606.ENSP00000227507,9606.ENSP00000250092,9606.ENSP00000257290,9606.ENSP00000261623,9606.ENSP00000263341,9606.ENSP00000264832,9606.ENSP00000265087,9606.ENSP00000270645,9606.ENSP00000285930,9606.ENSP00000296585,9606.ENSP00000299855,9606.ENSP00000305422,9606.ENSP00000310170,9606.ENSP00000337060,9606.ENSP00000344741,9606.ENSP00000352779,…	NFKBIA,MMP2,NAMPT,CCND1,CD68,PDGFRA,CYBA,IL1B,ICAM1,STC2,RCN3,AKR1B1,ITGA2,MMP3,CEBPB,FOSL1,NME1,INSIG1,SLC39A14,LDOC1,COL16A1,PRNP,ASPH,IL6,SLIT2
GO Process	GO:0043122	Regulation of I-kappaB kinase/NF-kappaB signaling	12	251	0.72	0.00027	9606.ENSP00000263339,9606.ENSP00000263341,9606.ENSP00000264634,9606.ENSP00000300571,9606.ENSP00000317891,9606.ENSP00000346829,9606.ENSP00000353224,9606.ENSP00000355330,9606.ENSP00000358045,9606.ENSP00000363553,9606.ENSP00000374455,9606.ENSP00000382941	IL1A,IL1B,WNT5A,GPRC5B,TNIP1,WLS,TFRC,TGM2,ECM1,LPAR1,SQSTM1,SIRPA
GO Process	GO:0050801	Ion homeostasis	22	796	0.48	0.00027	9606.ENSP00000052754,9606.ENSP00000216629,9606.ENSP00000245185,9606.ENSP00000257290,9606.ENSP00000264498,9606.ENSP00000264634,9606.ENSP00000265087,9606.ENSP00000270645,9606.ENSP00000273550,9606.ENSP00000284240,9606.ENSP00000307706,9606.ENSP00000309477,9606.ENSP00000340864,9606.ENSP00000342513,9606.ENSP00000352779,9606.ENSP00000353224,9606.ENSP00000355330,9606.ENSP00000363553,9606.ENSP00000368752,…	DCN,BDKRB1,MT2A,PDGFRA,FGF2,WNT5A,STC2,RCN3,FTH1,THY1,MT1E,ACO1,C1QTNF1,IFI6,SLC39A14,TFRC,TGM2,LPAR1,PRNP,ASPH,CEMIP,SLC39A8
GO Process	GO:1903034	Regulation of response to wounding	10	169	0.81	0.00028	9606.ENSP00000188790,9606.ENSP00000223095,9606.ENSP00000257290,9606.ENSP00000260356,9606.ENSP00000264498,9606.ENSP00000339328,9606.ENSP00000340864,9606.ENSP00000385451,9606.ENSP00000401645,9606.ENSP00000415786	FAP,SERPINE1,PDGFRA,THBS1,FGF2,PLAUR,C1QTNF1,MDK,SERPINB2,SERPINE2
GO Process	GO:0061045	Negative regulation of wound healing	7	70	1.04	0.00031	9606.ENSP00000223095,9606.ENSP00000257290,9606.ENSP00000264498,9606.ENSP00000339328,9606.ENSP00000340864,9606.ENSP00000401645,9606.ENSP00000415786	SERPINE1,PDGFRA,FGF2,PLAUR,C1QTNF1,SERPINB2,SERPINE2
GO Process	GO:0010604	Positive regulation of macromolecule metabolic process	58	3600	0.24	0.00032	9606.ENSP00000052754,9606.ENSP00000216797,9606.ENSP00000222553,9606.ENSP00000223061,9606.ENSP00000223095,9606.ENSP00000225831,9606.ENSP00000227507,9606.ENSP00000234091,9606.ENSP00000245907,9606.ENSP00000249075,9606.ENSP00000257290,9606.ENSP00000260128,9606.ENSP00000260356,9606.ENSP00000261183,9606.ENSP00000261623,9606.ENSP00000262120,9606.ENSP00000262947,9606.ENSP00000263339,9606.ENSP00000263341,…	DCN,NFKBIA,NAMPT,PCOLCE,SERPINE1,CCL2,CCND1,ID2,C3,LIF,PDGFRA,SULF1,THBS1,OSBPL8,CYBA,TWSG1,C19orf10,IL1A,IL1B,FGF2,WNT5A,ICAM1,NRP1,CDH2,RCN3,ITGA2,GPRC5B,IGFBP6,CEBPB,MMP14,TERT,FOSL1,LIMCH1,TNIP1,FBLN1,GAS6,PLAUR,C1QTNF1,INSIG1,TGFBR2,TFRC,SDC4,LPAR1,ID3,PRNP,ASPH,EMILIN1,SQSTM1,TMEM119,CEMIP,MDK,IL6,IL1R1,CD44,HMGA1,IL32,GREM1,SPON2
GO Process	GO:0034976	Response to endoplasmic reticulum stress	12	256	0.71	0.00032	9606.ENSP00000225831,9606.ENSP00000227507,9606.ENSP00000260356,9606.ENSP00000262947,9606.ENSP00000265087,9606.ENSP00000270645,9606.ENSP00000286091,9606.ENSP00000305422,9606.ENSP00000306512,9606.ENSP00000327801,9606.ENSP00000367794,9606.ENSP00000385385	CCL2,CCND1,THBS1,C19orf10,STC2,RCN3,PDIA4,CEBPB,CXCL8,P4HB,SRPX,PDIA6
GO Process	GO:0051171	Regulation of nitrogen compound metabolic process	82	5836	0.18	0.00032	9606.ENSP00000052754,9606.ENSP00000216629,9606.ENSP00000216797,9606.ENSP00000217131,9606.ENSP00000222543,9606.ENSP00000222553,9606.ENSP00000223061,9606.ENSP00000223095,9606.ENSP00000225831,9606.ENSP00000227507,9606.ENSP00000234091,9606.ENSP00000245907,9606.ENSP00000249075,9606.ENSP00000254722,9606.ENSP00000257290,9606.ENSP00000260356,9606.ENSP00000261183,9606.ENSP00000262120,9606.ENSP00000262947,…	DCN,BDKRB1,NFKBIA,CTSZ,TFPI2,NAMPT,PCOLCE,SERPINE1,CCL2,CCND1,ID2,C3,LIF,SERPINF1,PDGFRA,THBS1,OSBPL8,TWSG1,C19orf10,IL1A,IL1B,APLP2,LXN,FGF2,WNT5A,ICAM1,NRP1,CDH2,RCN3,THY1,COL6A3,PTX3,ITGA2,GPRC5B,IGFBP6,CEBPB,PAM,MMP14,ACO1,TERT,FOSL1,LIMCH1,TNIP1,BASP1,ITM2C,FBLN1,GAS6,PLAUR,C1QTNF1,IFI6,INSIG1,TGFBR2,TFRC,SGK1,ECM1,SDC4,LPAR1,ID3,RECK,ISG15,PRNP,ASPH,EMILIN1,SQSTM1,MYADM,TMEM119,CEMIP,SLC39A…
GO Process	GO:0043086	Negative regulation of catalytic activity	22	807	0.47	0.00033	9606.ENSP00000222543,9606.ENSP00000223095,9606.ENSP00000245907,9606.ENSP00000254722,9606.ENSP00000260356,9606.ENSP00000263341,9606.ENSP00000263574,9606.ENSP00000264265,9606.ENSP00000284240,9606.ENSP00000295550,9606.ENSP00000295927,9606.ENSP00000331831,9606.ENSP00000339328,9606.ENSP00000342513,9606.ENSP00000352779,9606.ENSP00000358045,9606.ENSP00000367202,9606.ENSP00000368752,9606.ENSP00000398632,…	TFPI2,SERPINE1,C3,SERPINF1,THBS1,IL1B,APLP2,LXN,THY1,COL6A3,PTX3,GAS6,PLAUR,IFI6,SLC39A14,ECM1,RECK,PRNP,CD44,SERPINB2,SERPINE2,SLIT2
GO Process	GO:1901698	Response to nitrogen compound	26	1070	0.42	0.00034	9606.ENSP00000216797,9606.ENSP00000219070,9606.ENSP00000222553,9606.ENSP00000227507,9606.ENSP00000250092,9606.ENSP00000257290,9606.ENSP00000261623,9606.ENSP00000263341,9606.ENSP00000264832,9606.ENSP00000265087,9606.ENSP00000270645,9606.ENSP00000285930,9606.ENSP00000296585,9606.ENSP00000299855,9606.ENSP00000305422,9606.ENSP00000310170,9606.ENSP00000337060,9606.ENSP00000344741,9606.ENSP00000352779,…	NFKBIA,MMP2,NAMPT,CCND1,CD68,PDGFRA,CYBA,IL1B,ICAM1,STC2,RCN3,AKR1B1,ITGA2,MMP3,CEBPB,FOSL1,NME1,INSIG1,SLC39A14,LDOC1,COL16A1,PRNP,ASPH,COLEC12,IL6,SLIT2
GO Process	GO:0002686	Negative regulation of leukocyte migration	6	46	1.15	0.00035	9606.ENSP00000225831,9606.ENSP00000289749,9606.ENSP00000353731,9606.ENSP00000369677,9606.ENSP00000422591,9606.ENSP00000478319	CCL2,NBL1,DPP4,EMILIN1,SLIT2,GREM1
GO Process	GO:0071347	Cellular response to interleukin-1	10	174	0.8	0.00035	9606.ENSP00000216797,9606.ENSP00000225831,9606.ENSP00000263339,9606.ENSP00000263341,9606.ENSP00000264832,9606.ENSP00000305422,9606.ENSP00000306512,9606.ENSP00000374455,9606.ENSP00000382941,9606.ENSP00000386380	NFKBIA,CCL2,IL1A,IL1B,ICAM1,CEBPB,CXCL8,SQSTM1,SIRPA,IL1R1
GO Process	GO:0048598	Embryonic morphogenesis	18	571	0.53	0.00036	9606.ENSP00000219070,9606.ENSP00000234091,9606.ENSP00000257290,9606.ENSP00000262120,9606.ENSP00000264498,9606.ENSP00000264634,9606.ENSP00000296585,9606.ENSP00000308208,9606.ENSP00000330523,9606.ENSP00000332256,9606.ENSP00000344741,9606.ENSP00000346829,9606.ENSP00000351905,9606.ENSP00000361818,9606.ENSP00000364685,9606.ENSP00000367202,9606.ENSP00000424571,9606.ENSP00000478319	MMP2,ID2,PDGFRA,TWSG1,FGF2,WNT5A,ITGA2,MMP14,CTHRC1,ALDH1A3,INSIG1,WLS,TGFBR2,SDC4,MFAP2,RECK,FBN2,GREM1
GO Process	GO:0009893	Positive regulation of metabolic process	61	3893	0.23	0.00039	9606.ENSP00000052754,9606.ENSP00000216797,9606.ENSP00000222553,9606.ENSP00000223061,9606.ENSP00000223095,9606.ENSP00000225831,9606.ENSP00000227507,9606.ENSP00000234091,9606.ENSP00000245907,9606.ENSP00000249075,9606.ENSP00000257290,9606.ENSP00000260128,9606.ENSP00000260356,9606.ENSP00000261183,9606.ENSP00000261623,9606.ENSP00000262120,9606.ENSP00000262947,9606.ENSP00000263339,9606.ENSP00000263341,…	DCN,NFKBIA,NAMPT,PCOLCE,SERPINE1,CCL2,CCND1,ID2,C3,LIF,PDGFRA,SULF1,THBS1,OSBPL8,CYBA,TWSG1,C19orf10,IL1A,IL1B,FGF2,WNT5A,ICAM1,NRP1,CDH2,RCN3,PTX3,ITGA2,GPRC5B,IGFBP6,CEBPB,MMP14,TERT,FOSL1,LIMCH1,TNIP1,FBLN1,GAS6,PLAUR,C1QTNF1,INSIG1,TGFBR2,TFRC,SDC4,LPAR1,ID3,MFAP2,PRNP,ASPH,EMILIN1,SQSTM1,TMEM119,CEMIP,MDK,IL6,IL1R1,CD44,HMGA1,IL32,APPL2,GREM1,SPON2
GO Process	GO:0030195	Negative regulation of blood coagulation	6	47	1.14	0.00039	9606.ENSP00000223095,9606.ENSP00000257290,9606.ENSP00000339328,9606.ENSP00000340864,9606.ENSP00000401645,9606.ENSP00000415786	SERPINE1,PDGFRA,PLAUR,C1QTNF1,SERPINB2,SERPINE2
GO Process	GO:0061041	Regulation of wound healing	9	140	0.84	0.00042	9606.ENSP00000188790,9606.ENSP00000223095,9606.ENSP00000257290,9606.ENSP00000260356,9606.ENSP00000264498,9606.ENSP00000339328,9606.ENSP00000340864,9606.ENSP00000401645,9606.ENSP00000415786	FAP,SERPINE1,PDGFRA,THBS1,FGF2,PLAUR,C1QTNF1,SERPINB2,SERPINE2
GO Process	GO:2001237	Negative regulation of extrinsic apoptotic signaling pathway	8	106	0.91	0.00044	9606.ENSP00000223095,9606.ENSP00000260356,9606.ENSP00000263339,9606.ENSP00000263341,9606.ENSP00000264832,9606.ENSP00000265371,9606.ENSP00000309572,9606.ENSP00000342513	SERPINE1,THBS1,IL1A,IL1B,ICAM1,NRP1,TERT,IFI6
GO Process	GO:0030279	Negative regulation of ossification	7	75	1.01	0.00045	9606.ENSP00000234091,9606.ENSP00000262120,9606.ENSP00000358045,9606.ENSP00000363689,9606.ENSP00000385451,9606.ENSP00000478319,9606.ENSP00000482581	ID2,TWSG1,ECM1,ID3,MDK,GREM1,TWIST2
GO Process	GO:0032675	Regulation of interleukin-6 production	9	142	0.84	0.00046	9606.ENSP00000261623,9606.ENSP00000263339,9606.ENSP00000263341,9606.ENSP00000264634,9606.ENSP00000305422,9606.ENSP00000331831,9606.ENSP00000382941,9606.ENSP00000385675,9606.ENSP00000483599	CYBA,IL1A,IL1B,WNT5A,CEBPB,GAS6,SIRPA,IL6,SPON2
GO Process	GO:0009746	Response to hexose	9	143	0.84	0.00049	9606.ENSP00000222553,9606.ENSP00000254722,9606.ENSP00000260356,9606.ENSP00000261623,9606.ENSP00000264832,9606.ENSP00000331831,9606.ENSP00000337060,9606.ENSP00000351905,9606.ENSP00000352779	NAMPT,SERPINF1,THBS1,CYBA,ICAM1,GAS6,NME1,TGFBR2,SLC39A14
GO Process	GO:0033598	Mammary gland epithelial cell proliferation	4	12	1.56	0.00049	9606.ENSP00000227507,9606.ENSP00000234091,9606.ENSP00000264634,9606.ENSP00000305422	CCND1,ID2,WNT5A,CEBPB
GO Process	GO:0046916	Cellular transition metal ion homeostasis	8	108	0.91	0.00049	9606.ENSP00000245185,9606.ENSP00000273550,9606.ENSP00000307706,9606.ENSP00000309477,9606.ENSP00000352779,9606.ENSP00000353224,9606.ENSP00000368752,9606.ENSP00000378310	MT2A,FTH1,MT1E,ACO1,SLC39A14,TFRC,PRNP,SLC39A8
GO Process	GO:0010575	Positive regulation of vascular endothelial growth factor production	5	28	1.29	0.00050	9606.ENSP00000245907,9606.ENSP00000260128,9606.ENSP00000263339,9606.ENSP00000263341,9606.ENSP00000385675	C3,SULF1,IL1A,IL1B,IL6
GO Process	GO:0048608	Reproductive structure development	15	420	0.59	0.00050	9606.ENSP00000052754,9606.ENSP00000227507,9606.ENSP00000249075,9606.ENSP00000257290,9606.ENSP00000264634,9606.ENSP00000264832,9606.ENSP00000265087,9606.ENSP00000295927,9606.ENSP00000305422,9606.ENSP00000308208,9606.ENSP00000310170,9606.ENSP00000319281,9606.ENSP00000359557,9606.ENSP00000415786,9606.ENSP00000422591	DCN,CCND1,LIF,PDGFRA,WNT5A,ICAM1,STC2,PTX3,CEBPB,MMP14,FOSL1,BASP1,LDOC1,SERPINE2,SLIT2
GO Process	GO:0046850	Regulation of bone remodeling	6	50	1.12	0.00051	9606.ENSP00000297350,9606.ENSP00000353224,9606.ENSP00000376553,9606.ENSP00000385451,9606.ENSP00000385675,9606.ENSP00000478319	TNFRSF11B,TFRC,TMEM119,MDK,IL6,GREM1
GO Process	GO:2000351	Regulation of endothelial cell apoptotic process	6	50	1.12	0.00051	9606.ENSP00000223095,9606.ENSP00000225831,9606.ENSP00000260356,9606.ENSP00000264832,9606.ENSP00000309572,9606.ENSP00000331831	SERPINE1,CCL2,THBS1,ICAM1,TERT,GAS6
GO Process	GO:0002252	Immune effector process	24	969	0.43	0.00054	9606.ENSP00000217131,9606.ENSP00000245907,9606.ENSP00000250092,9606.ENSP00000261623,9606.ENSP00000262428,9606.ENSP00000264832,9606.ENSP00000273550,9606.ENSP00000295927,9606.ENSP00000300060,9606.ENSP00000305422,9606.ENSP00000339328,9606.ENSP00000342513,9606.ENSP00000360883,9606.ENSP00000367265,9606.ENSP00000368699,9606.ENSP00000379110,9606.ENSP00000382941,9606.ENSP00000385451,9606.ENSP00000385675,…	CTSZ,C3,CD68,CYBA,COTL1,ICAM1,FTH1,PTX3,ANPEP,CEBPB,PLAUR,IFI6,IFIT3,CKAP4,ISG15,CXCL1,SIRPA,MDK,IL6,IFITM1,ARPC1B,CD44,CFB,SPON2
GO Process	GO:1903039	Positive regulation of leukocyte cell-cell adhesion	11	228	0.72	0.00054	9606.ENSP00000225831,9606.ENSP00000263341,9606.ENSP00000264832,9606.ENSP00000284240,9606.ENSP00000351905,9606.ENSP00000353224,9606.ENSP00000353731,9606.ENSP00000382941,9606.ENSP00000385451,9606.ENSP00000385675,9606.ENSP00000398632	CCL2,IL1B,ICAM1,THY1,TGFBR2,TFRC,DPP4,SIRPA,MDK,IL6,CD44
GO Process	GO:0007568	Aging	12	274	0.68	0.00055	9606.ENSP00000052754,9606.ENSP00000222553,9606.ENSP00000223095,9606.ENSP00000234091,9606.ENSP00000250092,9606.ENSP00000254722,9606.ENSP00000264832,9606.ENSP00000309572,9606.ENSP00000351905,9606.ENSP00000368752,9606.ENSP00000399888,9606.ENSP00000446252	DCN,NAMPT,SERPINE1,ID2,CD68,SERPINF1,ICAM1,TERT,TGFBR2,PRNP,HMGA1,SOD2
GO Process	GO:0044093	Positive regulation of molecular function	36	1842	0.33	0.00057	9606.ENSP00000223061,9606.ENSP00000225831,9606.ENSP00000227507,9606.ENSP00000257290,9606.ENSP00000260356,9606.ENSP00000261183,9606.ENSP00000261623,9606.ENSP00000263341,9606.ENSP00000264498,9606.ENSP00000264634,9606.ENSP00000264832,9606.ENSP00000265371,9606.ENSP00000270645,9606.ENSP00000284240,9606.ENSP00000296585,9606.ENSP00000300571,9606.ENSP00000301464,9606.ENSP00000309572,9606.ENSP00000310170,…	PCOLCE,CCL2,CCND1,PDGFRA,THBS1,OSBPL8,CYBA,IL1B,FGF2,WNT5A,ICAM1,NRP1,RCN3,THY1,ITGA2,GPRC5B,IGFBP6,TERT,FOSL1,CTHRC1,FBLN1,GAS6,NME1,PLAUR,TGFBR2,TFRC,SGK1,SDC4,LPAR1,PRNP,ASPH,CEMIP,CXCL1,IL6,IL32,GREM1
GO Process	GO:0051173	Positive regulation of nitrogen compound metabolic process	53	3239	0.25	0.00057	9606.ENSP00000052754,9606.ENSP00000216797,9606.ENSP00000222553,9606.ENSP00000223061,9606.ENSP00000223095,9606.ENSP00000225831,9606.ENSP00000227507,9606.ENSP00000234091,9606.ENSP00000245907,9606.ENSP00000249075,9606.ENSP00000257290,9606.ENSP00000260356,9606.ENSP00000261183,9606.ENSP00000262120,9606.ENSP00000262947,9606.ENSP00000263339,9606.ENSP00000263341,9606.ENSP00000264498,9606.ENSP00000264634,…	DCN,NFKBIA,NAMPT,PCOLCE,SERPINE1,CCL2,CCND1,ID2,C3,LIF,PDGFRA,THBS1,OSBPL8,TWSG1,C19orf10,IL1A,IL1B,FGF2,WNT5A,ICAM1,NRP1,CDH2,RCN3,PTX3,ITGA2,GPRC5B,IGFBP6,CEBPB,MMP14,TERT,FOSL1,LIMCH1,TNIP1,FBLN1,GAS6,PLAUR,C1QTNF1,INSIG1,TGFBR2,TFRC,SDC4,LPAR1,ID3,PRNP,ASPH,SQSTM1,TMEM119,CEMIP,MDK,IL6,CD44,HMGA1,GREM1
GO Process	GO:0051384	Response to glucocorticoid	9	147	0.82	0.00057	9606.ENSP00000227507,9606.ENSP00000254722,9606.ENSP00000264832,9606.ENSP00000306100,9606.ENSP00000310170,9606.ENSP00000330658,9606.ENSP00000385451,9606.ENSP00000385675,9606.ENSP00000422591	CCND1,SERPINF1,ICAM1,PAM,FOSL1,PAPPA,MDK,IL6,SLIT2
GO Process	GO:0060429	Epithelium development	26	1109	0.41	0.00057	9606.ENSP00000217131,9606.ENSP00000227507,9606.ENSP00000234091,9606.ENSP00000264498,9606.ENSP00000264634,9606.ENSP00000264832,9606.ENSP00000265371,9606.ENSP00000269141,9606.ENSP00000270645,9606.ENSP00000285930,9606.ENSP00000296585,9606.ENSP00000305422,9606.ENSP00000308208,9606.ENSP00000319281,9606.ENSP00000330523,9606.ENSP00000332256,9606.ENSP00000343899,9606.ENSP00000351905,9606.ENSP00000355330,…	CTSZ,CCND1,ID2,FGF2,WNT5A,ICAM1,NRP1,CDH2,RCN3,AKR1B1,ITGA2,CEBPB,MMP14,BASP1,CTHRC1,ALDH1A3,FRMD6,TGFBR2,TGM2,SDC4,ID3,MYADM,CD44,SERPINE2,SLIT2,GREM1
GO Process	GO:0080090	Regulation of primary metabolic process	83	6032	0.17	0.00057	9606.ENSP00000052754,9606.ENSP00000216629,9606.ENSP00000216797,9606.ENSP00000217131,9606.ENSP00000222543,9606.ENSP00000222553,9606.ENSP00000223061,9606.ENSP00000223095,9606.ENSP00000225831,9606.ENSP00000227507,9606.ENSP00000234091,9606.ENSP00000245907,9606.ENSP00000249075,9606.ENSP00000254722,9606.ENSP00000257290,9606.ENSP00000260356,9606.ENSP00000261183,9606.ENSP00000262120,9606.ENSP00000262947,…	DCN,BDKRB1,NFKBIA,CTSZ,TFPI2,NAMPT,PCOLCE,SERPINE1,CCL2,CCND1,ID2,C3,LIF,SERPINF1,PDGFRA,THBS1,OSBPL8,TWSG1,C19orf10,IL1A,IL1B,APLP2,LXN,FGF2,WNT5A,ICAM1,NRP1,CDH2,RCN3,THY1,COL6A3,PTX3,ITGA2,GPRC5B,IGFBP6,CEBPB,PAM,MMP14,ACO1,TERT,FOSL1,LIMCH1,TNIP1,BASP1,ITM2C,FBLN1,GAS6,PLAUR,C1QTNF1,IFI6,INSIG1,TGFBR2,TFRC,SGK1,ECM1,SDC4,LPAR1,ID3,RECK,ISG15,PRNP,ASPH,EMILIN1,SQSTM1,MYADM,TMEM119,CEMIP,SLC39A…
GO Process	GO:0010942	Positive regulation of cell death	20	719	0.48	0.00059	9606.ENSP00000188790,9606.ENSP00000217131,9606.ENSP00000225831,9606.ENSP00000260356,9606.ENSP00000264634,9606.ENSP00000299855,9606.ENSP00000310170,9606.ENSP00000322730,9606.ENSP00000332256,9606.ENSP00000339328,9606.ENSP00000355330,9606.ENSP00000363553,9606.ENSP00000363689,9606.ENSP00000367794,9606.ENSP00000368752,9606.ENSP00000374455,9606.ENSP00000385675,9606.ENSP00000394033,9606.ENSP00000422591,…	FAP,CTSZ,CCL2,THBS1,WNT5A,MMP3,FOSL1,ITM2C,ALDH1A3,PLAUR,TGM2,LPAR1,ID3,SRPX,PRNP,SQSTM1,IL6,KCNK2,SLIT2,SOD2
GO Process	GO:0070098	Chemokine-mediated signaling pathway	7	80	0.98	0.00061	9606.ENSP00000225831,9606.ENSP00000226317,9606.ENSP00000296026,9606.ENSP00000296027,9606.ENSP00000306512,9606.ENSP00000379110,9606.ENSP00000427279	CCL2,CXCL6,CXCL3,CXCL5,CXCL8,CXCL1,CXCL2
GO Process	GO:2001234	Negative regulation of apoptotic signaling pathway	11	232	0.71	0.00061	9606.ENSP00000223095,9606.ENSP00000260356,9606.ENSP00000263339,9606.ENSP00000263341,9606.ENSP00000264832,9606.ENSP00000265371,9606.ENSP00000309572,9606.ENSP00000339328,9606.ENSP00000342513,9606.ENSP00000398632,9606.ENSP00000446252	SERPINE1,THBS1,IL1A,IL1B,ICAM1,NRP1,TERT,PLAUR,IFI6,CD44,SOD2
GO Process	GO:0043410	Positive regulation of MAPK cascade	17	543	0.53	0.00063	9606.ENSP00000225831,9606.ENSP00000249075,9606.ENSP00000257290,9606.ENSP00000260356,9606.ENSP00000262947,9606.ENSP00000263341,9606.ENSP00000264498,9606.ENSP00000264634,9606.ENSP00000264832,9606.ENSP00000265371,9606.ENSP00000269141,9606.ENSP00000301464,9606.ENSP00000331831,9606.ENSP00000340864,9606.ENSP00000363553,9606.ENSP00000385675,9606.ENSP00000398632	CCL2,LIF,PDGFRA,THBS1,C19orf10,IL1B,FGF2,WNT5A,ICAM1,NRP1,CDH2,IGFBP6,GAS6,C1QTNF1,LPAR1,IL6,CD44
GO Process	GO:0071675	Regulation of mononuclear cell migration	6	53	1.09	0.00065	9606.ENSP00000223095,9606.ENSP00000260356,9606.ENSP00000289749,9606.ENSP00000385451,9606.ENSP00000422591,9606.ENSP00000478319	SERPINE1,THBS1,NBL1,MDK,SLIT2,GREM1
GO Process	GO:0050863	Regulation of T cell activation	13	329	0.63	0.00066	9606.ENSP00000225831,9606.ENSP00000262120,9606.ENSP00000263341,9606.ENSP00000284240,9606.ENSP00000305422,9606.ENSP00000351905,9606.ENSP00000353224,9606.ENSP00000353731,9606.ENSP00000361818,9606.ENSP00000368752,9606.ENSP00000382941,9606.ENSP00000385451,9606.ENSP00000385675	CCL2,TWSG1,IL1B,THY1,CEBPB,TGFBR2,TFRC,DPP4,SDC4,PRNP,SIRPA,MDK,IL6
GO Process	GO:0071322	Cellular response to carbohydrate stimulus	7	82	0.97	0.00070	9606.ENSP00000254722,9606.ENSP00000261623,9606.ENSP00000264832,9606.ENSP00000331831,9606.ENSP00000337060,9606.ENSP00000352779,9606.ENSP00000383115	SERPINF1,CYBA,ICAM1,GAS6,NME1,SLC39A14,COLEC12
GO Process	GO:0002696	Positive regulation of leukocyte activation	13	332	0.63	0.00072	9606.ENSP00000225831,9606.ENSP00000260356,9606.ENSP00000263341,9606.ENSP00000264634,9606.ENSP00000284240,9606.ENSP00000308208,9606.ENSP00000331831,9606.ENSP00000351905,9606.ENSP00000353224,9606.ENSP00000353731,9606.ENSP00000382941,9606.ENSP00000385451,9606.ENSP00000385675	CCL2,THBS1,IL1B,WNT5A,THY1,MMP14,GAS6,TGFBR2,TFRC,DPP4,SIRPA,MDK,IL6
GO Process	GO:0045321	Leukocyte activation	23	929	0.43	0.00078	9606.ENSP00000217131,9606.ENSP00000222553,9606.ENSP00000226317,9606.ENSP00000234091,9606.ENSP00000245907,9606.ENSP00000250092,9606.ENSP00000261623,9606.ENSP00000262428,9606.ENSP00000264832,9606.ENSP00000273550,9606.ENSP00000295927,9606.ENSP00000300060,9606.ENSP00000305422,9606.ENSP00000306512,9606.ENSP00000339328,9606.ENSP00000351905,9606.ENSP00000353731,9606.ENSP00000367265,9606.ENSP00000379110,…	CTSZ,NAMPT,CXCL6,ID2,C3,CD68,CYBA,COTL1,ICAM1,FTH1,PTX3,ANPEP,CEBPB,CXCL8,PLAUR,TGFBR2,DPP4,CKAP4,CXCL1,SIRPA,MDK,IL6,CD44
GO Process	GO:0010720	Positive regulation of cell development	17	556	0.52	0.00083	9606.ENSP00000234091,9606.ENSP00000249075,9606.ENSP00000254722,9606.ENSP00000263341,9606.ENSP00000264634,9606.ENSP00000265371,9606.ENSP00000289749,9606.ENSP00000300571,9606.ENSP00000327801,9606.ENSP00000337060,9606.ENSP00000343690,9606.ENSP00000363553,9606.ENSP00000375649,9606.ENSP00000385451,9606.ENSP00000385675,9606.ENSP00000415786,9606.ENSP00000422591	ID2,LIF,SERPINF1,IL1B,WNT5A,NRP1,NBL1,GPRC5B,P4HB,NME1,DPYSL3,LPAR1,MYADM,MDK,IL6,SERPINE2,SLIT2
GO Process	GO:0033554	Cellular response to stress	34	1725	0.33	0.00083	9606.ENSP00000216797,9606.ENSP00000219070,9606.ENSP00000222543,9606.ENSP00000225831,9606.ENSP00000227507,9606.ENSP00000234091,9606.ENSP00000257290,9606.ENSP00000260356,9606.ENSP00000261623,9606.ENSP00000262947,9606.ENSP00000263339,9606.ENSP00000264634,9606.ENSP00000264832,9606.ENSP00000265087,9606.ENSP00000270645,9606.ENSP00000285930,9606.ENSP00000286091,9606.ENSP00000299855,9606.ENSP00000305422,…	NFKBIA,MMP2,TFPI2,CCL2,CCND1,ID2,PDGFRA,THBS1,CYBA,C19orf10,IL1A,WNT5A,ICAM1,STC2,RCN3,AKR1B1,PDIA4,MMP3,CEBPB,CXCL8,TERT,P4HB,GAS6,INSIG1,SGK1,SRPX,ISG15,SQSTM1,SIRPA,PDIA6,IL6,KCNK2,HMGA1,SOD2
GO Process	GO:0060541	Respiratory system development	10	197	0.74	0.00084	9606.ENSP00000217131,9606.ENSP00000249075,9606.ENSP00000257290,9606.ENSP00000264634,9606.ENSP00000270645,9606.ENSP00000308208,9606.ENSP00000319281,9606.ENSP00000332256,9606.ENSP00000351905,9606.ENSP00000355995	CTSZ,LIF,PDGFRA,WNT5A,RCN3,MMP14,BASP1,ALDH1A3,TGFBR2,HSD11B1
GO Process	GO:0014013	Regulation of gliogenesis	8	119	0.86	0.00087	9606.ENSP00000234091,9606.ENSP00000249075,9606.ENSP00000263341,9606.ENSP00000269141,9606.ENSP00000309572,9606.ENSP00000385451,9606.ENSP00000385675,9606.ENSP00000415786	ID2,LIF,IL1B,CDH2,TERT,MDK,IL6,SERPINE2
GO Process	GO:0050678	Regulation of epithelial cell proliferation	13	339	0.62	0.00087	9606.ENSP00000225831,9606.ENSP00000227507,9606.ENSP00000254722,9606.ENSP00000260128,9606.ENSP00000260356,9606.ENSP00000261623,9606.ENSP00000262947,9606.ENSP00000264498,9606.ENSP00000264634,9606.ENSP00000265371,9606.ENSP00000337060,9606.ENSP00000358045,9606.ENSP00000385451	CCL2,CCND1,SERPINF1,SULF1,THBS1,CYBA,C19orf10,FGF2,WNT5A,NRP1,NME1,ECM1,MDK
GO Process	GO:0001775	Cell activation	25	1075	0.4	0.00091	9606.ENSP00000217131,9606.ENSP00000222553,9606.ENSP00000226317,9606.ENSP00000234091,9606.ENSP00000245907,9606.ENSP00000250092,9606.ENSP00000257290,9606.ENSP00000261623,9606.ENSP00000262428,9606.ENSP00000263341,9606.ENSP00000264832,9606.ENSP00000273550,9606.ENSP00000295927,9606.ENSP00000300060,9606.ENSP00000305422,9606.ENSP00000306512,9606.ENSP00000339328,9606.ENSP00000351905,9606.ENSP00000353731,…	CTSZ,NAMPT,CXCL6,ID2,C3,CD68,PDGFRA,CYBA,COTL1,IL1B,ICAM1,FTH1,PTX3,ANPEP,CEBPB,CXCL8,PLAUR,TGFBR2,DPP4,CKAP4,CXCL1,SIRPA,MDK,IL6,CD44
GO Process	GO:0048729	Tissue morphogenesis	17	561	0.52	0.00091	9606.ENSP00000217131,9606.ENSP00000262120,9606.ENSP00000264498,9606.ENSP00000264634,9606.ENSP00000265371,9606.ENSP00000295550,9606.ENSP00000296585,9606.ENSP00000308208,9606.ENSP00000330523,9606.ENSP00000332256,9606.ENSP00000346829,9606.ENSP00000351905,9606.ENSP00000355330,9606.ENSP00000361818,9606.ENSP00000398632,9606.ENSP00000422591,9606.ENSP00000478319	CTSZ,TWSG1,FGF2,WNT5A,NRP1,COL6A3,ITGA2,MMP14,CTHRC1,ALDH1A3,WLS,TGFBR2,TGM2,SDC4,CD44,SLIT2,GREM1
GO Process	GO:0007399	Nervous system development	42	2371	0.28	0.00092	9606.ENSP00000064724,9606.ENSP00000217131,9606.ENSP00000225831,9606.ENSP00000234091,9606.ENSP00000245907,9606.ENSP00000249075,9606.ENSP00000254722,9606.ENSP00000260128,9606.ENSP00000262120,9606.ENSP00000263341,9606.ENSP00000264498,9606.ENSP00000264634,9606.ENSP00000265371,9606.ENSP00000269141,9606.ENSP00000284240,9606.ENSP00000289749,9606.ENSP00000300571,9606.ENSP00000305422,9606.ENSP00000305988,…	CLDN11,CTSZ,CCL2,ID2,C3,LIF,SERPINF1,SULF1,TWSG1,IL1B,FGF2,WNT5A,NRP1,CDH2,THY1,NBL1,GPRC5B,CEBPB,ALCAM,PAM,MMP14,TERT,BASP1,ITM2C,CTHRC1,GAS6,ALDH1A3,NME1,DPYSL3,WLS,TGFBR2,SGK1,SDC4,LPAR1,ID3,CXCL1,MDK,IL6,SERPINE2,SLIT2,TRNP1,APPL2
GO Process	GO:0051960	Regulation of nervous system development	23	942	0.42	0.00094	9606.ENSP00000217131,9606.ENSP00000234091,9606.ENSP00000249075,9606.ENSP00000254722,9606.ENSP00000263341,9606.ENSP00000264634,9606.ENSP00000265371,9606.ENSP00000269141,9606.ENSP00000284240,9606.ENSP00000289749,9606.ENSP00000300571,9606.ENSP00000309572,9606.ENSP00000322730,9606.ENSP00000337060,9606.ENSP00000343690,9606.ENSP00000358765,9606.ENSP00000363553,9606.ENSP00000367202,9606.ENSP00000385451,…	CTSZ,ID2,LIF,SERPINF1,IL1B,WNT5A,NRP1,CDH2,THY1,NBL1,GPRC5B,TERT,ITM2C,NME1,DPYSL3,TPBG,LPAR1,RECK,MDK,IL6,SERPINE2,SLIT2,APPL2
GO Process	GO:0010955	Negative regulation of protein processing	5	34	1.2	0.0010	9606.ENSP00000217131,9606.ENSP00000223095,9606.ENSP00000260356,9606.ENSP00000368752,9606.ENSP00000415786	CTSZ,SERPINE1,THBS1,PRNP,SERPINE2
GO Process	GO:0045926	Negative regulation of growth	11	247	0.68	0.0010	9606.ENSP00000216629,9606.ENSP00000245185,9606.ENSP00000264634,9606.ENSP00000265087,9606.ENSP00000265371,9606.ENSP00000307706,9606.ENSP00000351905,9606.ENSP00000394033,9606.ENSP00000415786,9606.ENSP00000422591,9606.ENSP00000478319	BDKRB1,MT2A,WNT5A,STC2,NRP1,MT1E,TGFBR2,KCNK2,SERPINE2,SLIT2,GREM1
GO Process	GO:0050866	Negative regulation of cell activation	10	202	0.73	0.0010	9606.ENSP00000234091,9606.ENSP00000257290,9606.ENSP00000262120,9606.ENSP00000305422,9606.ENSP00000340864,9606.ENSP00000361818,9606.ENSP00000368752,9606.ENSP00000369677,9606.ENSP00000385451,9606.ENSP00000415786	ID2,PDGFRA,TWSG1,CEBPB,C1QTNF1,SDC4,PRNP,EMILIN1,MDK,SERPINE2
GO Process	GO:0002040	Sprouting angiogenesis	6	59	1.04	0.0011	9606.ENSP00000260356,9606.ENSP00000264498,9606.ENSP00000265371,9606.ENSP00000370812,9606.ENSP00000422591,9606.ENSP00000478319	THBS1,FGF2,NRP1,ESM1,SLIT2,GREM1
GO Process	GO:0002720	Positive regulation of cytokine production involved in immune response	6	59	1.04	0.0011	9606.ENSP00000263341,9606.ENSP00000264634,9606.ENSP00000300571,9606.ENSP00000385675,9606.ENSP00000386380,9606.ENSP00000483599	IL1B,WNT5A,GPRC5B,IL6,IL1R1,SPON2
GO Process	GO:0031325	Positive regulation of cellular metabolic process	54	3413	0.24	0.0011	9606.ENSP00000052754,9606.ENSP00000216797,9606.ENSP00000222553,9606.ENSP00000223061,9606.ENSP00000223095,9606.ENSP00000225831,9606.ENSP00000227507,9606.ENSP00000234091,9606.ENSP00000245907,9606.ENSP00000249075,9606.ENSP00000257290,9606.ENSP00000260356,9606.ENSP00000261183,9606.ENSP00000261623,9606.ENSP00000262120,9606.ENSP00000262947,9606.ENSP00000263339,9606.ENSP00000263341,9606.ENSP00000264498,…	DCN,NFKBIA,NAMPT,PCOLCE,SERPINE1,CCL2,CCND1,ID2,C3,LIF,PDGFRA,THBS1,OSBPL8,CYBA,TWSG1,C19orf10,IL1A,IL1B,FGF2,WNT5A,ICAM1,NRP1,CDH2,RCN3,PTX3,ITGA2,GPRC5B,IGFBP6,CEBPB,MMP14,TERT,FOSL1,LIMCH1,TNIP1,FBLN1,GAS6,PLAUR,C1QTNF1,INSIG1,TGFBR2,TFRC,SDC4,LPAR1,ID3,PRNP,ASPH,SQSTM1,TMEM119,CEMIP,MDK,IL6,CD44,HMGA1,GREM1
GO Process	GO:0046851	Negative regulation of bone remodeling	4	16	1.43	0.0011	9606.ENSP00000297350,9606.ENSP00000376553,9606.ENSP00000385675,9606.ENSP00000478319	TNFRSF11B,TMEM119,IL6,GREM1
GO Process	GO:0030879	Mammary gland development	8	126	0.84	0.0012	9606.ENSP00000227507,9606.ENSP00000234091,9606.ENSP00000264634,9606.ENSP00000296585,9606.ENSP00000305422,9606.ENSP00000306100,9606.ENSP00000337060,9606.ENSP00000351905	CCND1,ID2,WNT5A,ITGA2,CEBPB,PAM,NME1,TGFBR2
GO Process	GO:0035690	Cellular response to drug	6	60	1.04	0.0012	9606.ENSP00000245185,9606.ENSP00000263341,9606.ENSP00000331831,9606.ENSP00000337060,9606.ENSP00000353224,9606.ENSP00000368752	MT2A,IL1B,GAS6,NME1,TFRC,PRNP
GO Process	GO:0045055	Regulated exocytosis	19	697	0.47	0.0012	9606.ENSP00000217131,9606.ENSP00000223095,9606.ENSP00000245907,9606.ENSP00000249842,9606.ENSP00000250092,9606.ENSP00000260356,9606.ENSP00000261623,9606.ENSP00000262428,9606.ENSP00000263574,9606.ENSP00000273550,9606.ENSP00000295927,9606.ENSP00000300060,9606.ENSP00000331831,9606.ENSP00000339328,9606.ENSP00000358045,9606.ENSP00000367265,9606.ENSP00000379110,9606.ENSP00000382941,9606.ENSP00000398632	CTSZ,SERPINE1,C3,ISLR,CD68,THBS1,CYBA,COTL1,APLP2,FTH1,PTX3,ANPEP,GAS6,PLAUR,ECM1,CKAP4,CXCL1,SIRPA,CD44
GO Process	GO:0045669	Positive regulation of osteoblast differentiation	6	60	1.04	0.0012	9606.ENSP00000305422,9606.ENSP00000330523,9606.ENSP00000376553,9606.ENSP00000385675,9606.ENSP00000386187,9606.ENSP00000424571	CEBPB,CTHRC1,TMEM119,IL6,IFITM1,FBN2
GO Process	GO:0050767	Regulation of neurogenesis	21	828	0.44	0.0012	9606.ENSP00000217131,9606.ENSP00000234091,9606.ENSP00000249075,9606.ENSP00000254722,9606.ENSP00000263341,9606.ENSP00000264634,9606.ENSP00000265371,9606.ENSP00000269141,9606.ENSP00000284240,9606.ENSP00000289749,9606.ENSP00000300571,9606.ENSP00000309572,9606.ENSP00000322730,9606.ENSP00000337060,9606.ENSP00000343690,9606.ENSP00000363553,9606.ENSP00000385451,9606.ENSP00000385675,9606.ENSP00000415786,…	CTSZ,ID2,LIF,SERPINF1,IL1B,WNT5A,NRP1,CDH2,THY1,NBL1,GPRC5B,TERT,ITM2C,NME1,DPYSL3,LPAR1,MDK,IL6,SERPINE2,SLIT2,APPL2
GO Process	GO:2001233	Regulation of apoptotic signaling pathway	14	409	0.57	0.0013	9606.ENSP00000223095,9606.ENSP00000260356,9606.ENSP00000263339,9606.ENSP00000263341,9606.ENSP00000264832,9606.ENSP00000265371,9606.ENSP00000309572,9606.ENSP00000322730,9606.ENSP00000327801,9606.ENSP00000339328,9606.ENSP00000342513,9606.ENSP00000367794,9606.ENSP00000398632,9606.ENSP00000446252	SERPINE1,THBS1,IL1A,IL1B,ICAM1,NRP1,TERT,ITM2C,P4HB,PLAUR,IFI6,SRPX,CD44,SOD2
GO Process	GO:0001938	Positive regulation of endothelial cell proliferation	7	94	0.91	0.0014	9606.ENSP00000261623,9606.ENSP00000262947,9606.ENSP00000264498,9606.ENSP00000264634,9606.ENSP00000265371,9606.ENSP00000358045,9606.ENSP00000385451	CYBA,C19orf10,FGF2,WNT5A,NRP1,ECM1,MDK
GO Process	GO:0002274	Myeloid leukocyte activation	17	585	0.5	0.0014	9606.ENSP00000217131,9606.ENSP00000222553,9606.ENSP00000226317,9606.ENSP00000245907,9606.ENSP00000250092,9606.ENSP00000261623,9606.ENSP00000262428,9606.ENSP00000273550,9606.ENSP00000295927,9606.ENSP00000300060,9606.ENSP00000306512,9606.ENSP00000339328,9606.ENSP00000351905,9606.ENSP00000367265,9606.ENSP00000379110,9606.ENSP00000382941,9606.ENSP00000398632	CTSZ,NAMPT,CXCL6,C3,CD68,CYBA,COTL1,FTH1,PTX3,ANPEP,CXCL8,PLAUR,TGFBR2,CKAP4,CXCL1,SIRPA,CD44
GO Process	GO:0070167	Regulation of biomineral tissue development	7	93	0.91	0.0014	9606.ENSP00000305422,9606.ENSP00000331831,9606.ENSP00000358045,9606.ENSP00000368699,9606.ENSP00000376553,9606.ENSP00000424571,9606.ENSP00000478319	CEBPB,GAS6,ECM1,ISG15,TMEM119,FBN2,GREM1
GO Process	GO:0001763	Morphogenesis of a branching structure	9	170	0.76	0.0015	9606.ENSP00000217131,9606.ENSP00000264498,9606.ENSP00000264634,9606.ENSP00000265371,9606.ENSP00000308208,9606.ENSP00000351905,9606.ENSP00000355330,9606.ENSP00000362776,9606.ENSP00000422591	CTSZ,FGF2,WNT5A,NRP1,MMP14,TGFBR2,TGM2,COL16A1,SLIT2
GO Process	GO:0051216	Cartilage development	9	171	0.76	0.0015	9606.ENSP00000260128,9606.ENSP00000264498,9606.ENSP00000264634,9606.ENSP00000295550,9606.ENSP00000351905,9606.ENSP00000352779,9606.ENSP00000358045,9606.ENSP00000398632,9606.ENSP00000416330	SULF1,FGF2,WNT5A,COL6A3,TGFBR2,SLC39A14,ECM1,CD44,TGFBI
GO Process	GO:0040037	Negative regulation of fibroblast growth factor receptor signaling pathway	4	18	1.38	0.0016	9606.ENSP00000260128,9606.ENSP00000260356,9606.ENSP00000264498,9606.ENSP00000264634	SULF1,THBS1,FGF2,WNT5A
GO Process	GO:0048771	Tissue remodeling	7	96	0.9	0.0016	9606.ENSP00000219070,9606.ENSP00000249075,9606.ENSP00000263339,9606.ENSP00000271651,9606.ENSP00000308208,9606.ENSP00000330523,9606.ENSP00000355330	MMP2,LIF,IL1A,CTSK,MMP14,CTHRC1,TGM2
GO Process	GO:0072503	Cellular divalent inorganic cation homeostasis	15	473	0.54	0.0016	9606.ENSP00000216629,9606.ENSP00000245185,9606.ENSP00000257290,9606.ENSP00000264498,9606.ENSP00000264634,9606.ENSP00000265087,9606.ENSP00000284240,9606.ENSP00000307706,9606.ENSP00000340864,9606.ENSP00000352779,9606.ENSP00000355330,9606.ENSP00000363553,9606.ENSP00000368767,9606.ENSP00000378177,9606.ENSP00000378310	BDKRB1,MT2A,PDGFRA,FGF2,WNT5A,STC2,THY1,MT1E,C1QTNF1,SLC39A14,TGM2,LPAR1,ASPH,CEMIP,SLC39A8
GO Process	GO:0009725	Response to hormone	21	849	0.43	0.0017	9606.ENSP00000227507,9606.ENSP00000254722,9606.ENSP00000260356,9606.ENSP00000261623,9606.ENSP00000264832,9606.ENSP00000265087,9606.ENSP00000285930,9606.ENSP00000296585,9606.ENSP00000297350,9606.ENSP00000306100,9606.ENSP00000308208,9606.ENSP00000310170,9606.ENSP00000330658,9606.ENSP00000344741,9606.ENSP00000351905,9606.ENSP00000352779,9606.ENSP00000385451,9606.ENSP00000385675,9606.ENSP00000389631,…	CCND1,SERPINF1,THBS1,CYBA,ICAM1,STC2,AKR1B1,ITGA2,TNFRSF11B,PAM,MMP14,FOSL1,PAPPA,INSIG1,TGFBR2,SLC39A14,MDK,IL6,ARPC1B,SLIT2,APPL2
GO Process	GO:0014911	Positive regulation of smooth muscle cell migration	5	39	1.14	0.0017	9606.ENSP00000265371,9606.ENSP00000296585,9606.ENSP00000309572,9606.ENSP00000363553,9606.ENSP00000385451	NRP1,ITGA2,TERT,LPAR1,MDK
GO Process	GO:0031349	Positive regulation of defense response	13	367	0.59	0.0017	9606.ENSP00000216797,9606.ENSP00000223095,9606.ENSP00000245907,9606.ENSP00000261623,9606.ENSP00000263341,9606.ENSP00000264634,9606.ENSP00000296585,9606.ENSP00000300571,9606.ENSP00000305422,9606.ENSP00000317891,9606.ENSP00000355330,9606.ENSP00000385451,9606.ENSP00000385675	NFKBIA,SERPINE1,C3,CYBA,IL1B,WNT5A,ITGA2,GPRC5B,CEBPB,TNIP1,TGM2,MDK,IL6
GO Process	GO:0002690	Positive regulation of leukocyte chemotaxis	7	98	0.89	0.0018	9606.ENSP00000223095,9606.ENSP00000260356,9606.ENSP00000264634,9606.ENSP00000306512,9606.ENSP00000331831,9606.ENSP00000385451,9606.ENSP00000385675	SERPINE1,THBS1,WNT5A,CXCL8,GAS6,MDK,IL6
GO Process	GO:0006887	Exocytosis	20	789	0.44	0.0018	9606.ENSP00000217131,9606.ENSP00000223095,9606.ENSP00000245907,9606.ENSP00000249842,9606.ENSP00000250092,9606.ENSP00000260356,9606.ENSP00000261623,9606.ENSP00000262428,9606.ENSP00000263574,9606.ENSP00000273550,9606.ENSP00000295927,9606.ENSP00000300060,9606.ENSP00000331831,9606.ENSP00000339328,9606.ENSP00000358045,9606.ENSP00000367265,9606.ENSP00000379110,9606.ENSP00000382941,9606.ENSP00000398632,…	CTSZ,SERPINE1,C3,ISLR,CD68,THBS1,CYBA,COTL1,APLP2,FTH1,PTX3,ANPEP,GAS6,PLAUR,ECM1,CKAP4,CXCL1,SIRPA,CD44,TNFAIP2
GO Process	GO:0022617	Extracellular matrix disassembly	6	66	0.99	0.0018	9606.ENSP00000219070,9606.ENSP00000271651,9606.ENSP00000299855,9606.ENSP00000308208,9606.ENSP00000322788,9606.ENSP00000398632	MMP2,CTSK,MMP3,MMP14,MMP1,CD44
GO Process	GO:0042698	Ovulation cycle	6	66	0.99	0.0018	9606.ENSP00000254722,9606.ENSP00000257290,9606.ENSP00000295927,9606.ENSP00000306100,9606.ENSP00000385451,9606.ENSP00000422591	SERPINF1,PDGFRA,PTX3,PAM,MDK,SLIT2
GO Process	GO:0043065	Positive regulation of apoptotic process	18	660	0.47	0.0018	9606.ENSP00000188790,9606.ENSP00000217131,9606.ENSP00000225831,9606.ENSP00000260356,9606.ENSP00000264634,9606.ENSP00000310170,9606.ENSP00000322730,9606.ENSP00000332256,9606.ENSP00000339328,9606.ENSP00000355330,9606.ENSP00000363553,9606.ENSP00000363689,9606.ENSP00000367794,9606.ENSP00000368752,9606.ENSP00000374455,9606.ENSP00000385675,9606.ENSP00000422591,9606.ENSP00000446252	FAP,CTSZ,CCL2,THBS1,WNT5A,FOSL1,ITM2C,ALDH1A3,PLAUR,TGM2,LPAR1,ID3,SRPX,PRNP,SQSTM1,IL6,SLIT2,SOD2
GO Process	GO:0050769	Positive regulation of neurogenesis	15	479	0.53	0.0018	9606.ENSP00000234091,9606.ENSP00000249075,9606.ENSP00000254722,9606.ENSP00000263341,9606.ENSP00000264634,9606.ENSP00000265371,9606.ENSP00000289749,9606.ENSP00000300571,9606.ENSP00000337060,9606.ENSP00000343690,9606.ENSP00000363553,9606.ENSP00000385451,9606.ENSP00000385675,9606.ENSP00000415786,9606.ENSP00000422591	ID2,LIF,SERPINF1,IL1B,WNT5A,NRP1,NBL1,GPRC5B,NME1,DPYSL3,LPAR1,MDK,IL6,SERPINE2,SLIT2
GO Process	GO:0043542	Endothelial cell migration	6	67	0.99	0.0019	9606.ENSP00000188790,9606.ENSP00000264498,9606.ENSP00000265371,9606.ENSP00000353731,9606.ENSP00000422591,9606.ENSP00000478319	FAP,FGF2,NRP1,DPP4,SLIT2,GREM1
GO Process	GO:0070613	Regulation of protein processing	6	67	0.99	0.0019	9606.ENSP00000217131,9606.ENSP00000223095,9606.ENSP00000260356,9606.ENSP00000308208,9606.ENSP00000368752,9606.ENSP00000415786	CTSZ,SERPINE1,THBS1,MMP14,PRNP,SERPINE2
GO Process	GO:0009749	Response to glucose	8	138	0.8	0.0020	9606.ENSP00000254722,9606.ENSP00000260356,9606.ENSP00000261623,9606.ENSP00000264832,9606.ENSP00000331831,9606.ENSP00000337060,9606.ENSP00000351905,9606.ENSP00000352779	SERPINF1,THBS1,CYBA,ICAM1,GAS6,NME1,TGFBR2,SLC39A14
GO Process	GO:0051098	Regulation of binding	13	373	0.58	0.0020	9606.ENSP00000216797,9606.ENSP00000217131,9606.ENSP00000234091,9606.ENSP00000249075,9606.ENSP00000264634,9606.ENSP00000265371,9606.ENSP00000296585,9606.ENSP00000309572,9606.ENSP00000330523,9606.ENSP00000337060,9606.ENSP00000339328,9606.ENSP00000359557,9606.ENSP00000432218	NFKBIA,CTSZ,ID2,LIF,WNT5A,NRP1,ITGA2,TERT,CTHRC1,NME1,PLAUR,LDOC1,IL32
GO Process	GO:0061448	Connective tissue development	10	223	0.69	0.0020	9606.ENSP00000234091,9606.ENSP00000260128,9606.ENSP00000264498,9606.ENSP00000264634,9606.ENSP00000295550,9606.ENSP00000351905,9606.ENSP00000352779,9606.ENSP00000358045,9606.ENSP00000398632,9606.ENSP00000416330	ID2,SULF1,FGF2,WNT5A,COL6A3,TGFBR2,SLC39A14,ECM1,CD44,TGFBI
GO Process	GO:0051962	Positive regulation of nervous system development	16	547	0.5	0.0021	9606.ENSP00000234091,9606.ENSP00000249075,9606.ENSP00000254722,9606.ENSP00000263341,9606.ENSP00000264634,9606.ENSP00000265371,9606.ENSP00000289749,9606.ENSP00000300571,9606.ENSP00000337060,9606.ENSP00000343690,9606.ENSP00000358765,9606.ENSP00000363553,9606.ENSP00000385451,9606.ENSP00000385675,9606.ENSP00000415786,9606.ENSP00000422591	ID2,LIF,SERPINF1,IL1B,WNT5A,NRP1,NBL1,GPRC5B,NME1,DPYSL3,TPBG,LPAR1,MDK,IL6,SERPINE2,SLIT2
GO Process	GO:0090027	Negative regulation of monocyte chemotaxis	3	6	1.74	0.0021	9606.ENSP00000289749,9606.ENSP00000422591,9606.ENSP00000478319	NBL1,SLIT2,GREM1
GO Process	GO:1902622	Regulation of neutrophil migration	5	41	1.12	0.0021	9606.ENSP00000306512,9606.ENSP00000353731,9606.ENSP00000385451,9606.ENSP00000386380,9606.ENSP00000422591	CXCL8,DPP4,MDK,IL1R1,SLIT2
GO Process	GO:0006959	Humoral immune response	11	275	0.64	0.0022	9606.ENSP00000225831,9606.ENSP00000226317,9606.ENSP00000245907,9606.ENSP00000296026,9606.ENSP00000296027,9606.ENSP00000306512,9606.ENSP00000379110,9606.ENSP00000385675,9606.ENSP00000416561,9606.ENSP00000427279,9606.ENSP00000483599	CCL2,CXCL6,C3,CXCL3,CXCL5,CXCL8,CXCL1,IL6,CFB,CXCL2,SPON2
GO Process	GO:0031345	Negative regulation of cell projection organization	9	181	0.73	0.0022	9606.ENSP00000217131,9606.ENSP00000264634,9606.ENSP00000265371,9606.ENSP00000284240,9606.ENSP00000322730,9606.ENSP00000343690,9606.ENSP00000363553,9606.ENSP00000368752,9606.ENSP00000422591	CTSZ,WNT5A,NRP1,THY1,ITM2C,DPYSL3,LPAR1,PRNP,SLIT2
GO Process	GO:0031347	Regulation of defense response	18	674	0.46	0.0022	9606.ENSP00000216797,9606.ENSP00000223095,9606.ENSP00000226317,9606.ENSP00000245907,9606.ENSP00000254722,9606.ENSP00000261623,9606.ENSP00000263341,9606.ENSP00000264634,9606.ENSP00000296585,9606.ENSP00000300571,9606.ENSP00000305422,9606.ENSP00000317891,9606.ENSP00000355330,9606.ENSP00000382941,9606.ENSP00000385451,9606.ENSP00000385675,9606.ENSP00000386380,9606.ENSP00000446917	NFKBIA,SERPINE1,CXCL6,C3,SERPINF1,CYBA,IL1B,WNT5A,ITGA2,GPRC5B,CEBPB,TNIP1,TGM2,SIRPA,MDK,IL6,IL1R1,APPL2
GO Process	GO:0060627	Regulation of vesicle-mediated transport	16	550	0.5	0.0022	9606.ENSP00000223095,9606.ENSP00000225831,9606.ENSP00000245907,9606.ENSP00000261623,9606.ENSP00000263341,9606.ENSP00000264634,9606.ENSP00000265371,9606.ENSP00000269141,9606.ENSP00000295927,9606.ENSP00000296585,9606.ENSP00000331831,9606.ENSP00000344741,9606.ENSP00000361818,9606.ENSP00000382941,9606.ENSP00000446917,9606.ENSP00000478319	SERPINE1,CCL2,C3,CYBA,IL1B,WNT5A,NRP1,CDH2,PTX3,ITGA2,GAS6,INSIG1,SDC4,SIRPA,APPL2,GREM1
GO Process	GO:1904036	Negative regulation of epithelial cell apoptotic process	5	42	1.11	0.0023	9606.ENSP00000223095,9606.ENSP00000264832,9606.ENSP00000309572,9606.ENSP00000331831,9606.ENSP00000385451	SERPINE1,ICAM1,TERT,GAS6,MDK
GO Process	GO:0002042	Cell migration involved in sprouting angiogenesis	4	21	1.32	0.0024	9606.ENSP00000264498,9606.ENSP00000265371,9606.ENSP00000422591,9606.ENSP00000478319	FGF2,NRP1,SLIT2,GREM1
GO Process	GO:0002693	Positive regulation of cellular extravasation	4	21	1.32	0.0024	9606.ENSP00000264832,9606.ENSP00000284240,9606.ENSP00000385451,9606.ENSP00000386380	ICAM1,THY1,MDK,IL1R1
GO Process	GO:0042119	Neutrophil activation	15	497	0.52	0.0024	9606.ENSP00000217131,9606.ENSP00000226317,9606.ENSP00000245907,9606.ENSP00000250092,9606.ENSP00000261623,9606.ENSP00000262428,9606.ENSP00000273550,9606.ENSP00000295927,9606.ENSP00000300060,9606.ENSP00000306512,9606.ENSP00000339328,9606.ENSP00000367265,9606.ENSP00000379110,9606.ENSP00000382941,9606.ENSP00000398632	CTSZ,CXCL6,C3,CD68,CYBA,COTL1,FTH1,PTX3,ANPEP,CXCL8,PLAUR,CKAP4,CXCL1,SIRPA,CD44
GO Process	GO:0048545	Response to steroid hormone	12	328	0.6	0.0024	9606.ENSP00000227507,9606.ENSP00000254722,9606.ENSP00000260356,9606.ENSP00000261623,9606.ENSP00000264832,9606.ENSP00000306100,9606.ENSP00000310170,9606.ENSP00000330658,9606.ENSP00000351905,9606.ENSP00000385451,9606.ENSP00000385675,9606.ENSP00000422591	CCND1,SERPINF1,THBS1,CYBA,ICAM1,PAM,FOSL1,PAPPA,TGFBR2,MDK,IL6,SLIT2
GO Process	GO:0071333	Cellular response to glucose stimulus	6	71	0.96	0.0024	9606.ENSP00000254722,9606.ENSP00000261623,9606.ENSP00000264832,9606.ENSP00000331831,9606.ENSP00000337060,9606.ENSP00000352779	SERPINF1,CYBA,ICAM1,GAS6,NME1,SLC39A14
GO Process	GO:0002702	Positive regulation of production of molecular mediator of immune response	7	105	0.86	0.0025	9606.ENSP00000263341,9606.ENSP00000264634,9606.ENSP00000300571,9606.ENSP00000353224,9606.ENSP00000385675,9606.ENSP00000386380,9606.ENSP00000483599	IL1B,WNT5A,GPRC5B,TFRC,IL6,IL1R1,SPON2
GO Process	GO:0014015	Positive regulation of gliogenesis	6	72	0.96	0.0026	9606.ENSP00000234091,9606.ENSP00000249075,9606.ENSP00000263341,9606.ENSP00000385451,9606.ENSP00000385675,9606.ENSP00000415786	ID2,LIF,IL1B,MDK,IL6,SERPINE2
GO Process	GO:0032649	Regulation of interferon-gamma production	7	106	0.86	0.0026	9606.ENSP00000263341,9606.ENSP00000264634,9606.ENSP00000331831,9606.ENSP00000368699,9606.ENSP00000368752,9606.ENSP00000382941,9606.ENSP00000386380	IL1B,WNT5A,GAS6,ISG15,PRNP,SIRPA,IL1R1
GO Process	GO:0032970	Regulation of actin filament-based process	13	390	0.56	0.0028	9606.ENSP00000257290,9606.ENSP00000262428,9606.ENSP00000264832,9606.ENSP00000265371,9606.ENSP00000306100,9606.ENSP00000316891,9606.ENSP00000343899,9606.ENSP00000361818,9606.ENSP00000363553,9606.ENSP00000375649,9606.ENSP00000385451,9606.ENSP00000389631,9606.ENSP00000422591	PDGFRA,COTL1,ICAM1,NRP1,PAM,LIMCH1,FRMD6,SDC4,LPAR1,MYADM,MDK,ARPC1B,SLIT2
GO Process	GO:0071671	Regulation of smooth muscle cell chemotaxis	3	7	1.67	0.0028	9606.ENSP00000363553,9606.ENSP00000385451,9606.ENSP00000422591	LPAR1,MDK,SLIT2
GO Process	GO:0045668	Negative regulation of osteoblast differentiation	5	45	1.08	0.0029	9606.ENSP00000234091,9606.ENSP00000262120,9606.ENSP00000363689,9606.ENSP00000478319,9606.ENSP00000482581	ID2,TWSG1,ID3,GREM1,TWIST2
GO Process	GO:0048568	Embryonic organ development	14	448	0.53	0.0029	9606.ENSP00000234091,9606.ENSP00000249075,9606.ENSP00000257290,9606.ENSP00000264634,9606.ENSP00000305422,9606.ENSP00000306512,9606.ENSP00000308208,9606.ENSP00000330523,9606.ENSP00000332256,9606.ENSP00000344741,9606.ENSP00000351905,9606.ENSP00000363689,9606.ENSP00000364685,9606.ENSP00000424571	ID2,LIF,PDGFRA,WNT5A,CEBPB,CXCL8,MMP14,CTHRC1,ALDH1A3,INSIG1,TGFBR2,ID3,MFAP2,FBN2
GO Process	GO:0060411	Cardiac septum morphogenesis	6	74	0.95	0.0029	9606.ENSP00000234091,9606.ENSP00000264634,9606.ENSP00000265371,9606.ENSP00000351905,9606.ENSP00000422591,9606.ENSP00000480439	ID2,WNT5A,NRP1,TGFBR2,SLIT2,DHRS3
GO Process	GO:0051251	Positive regulation of lymphocyte activation	11	286	0.62	0.0030	9606.ENSP00000225831,9606.ENSP00000263341,9606.ENSP00000284240,9606.ENSP00000308208,9606.ENSP00000331831,9606.ENSP00000351905,9606.ENSP00000353224,9606.ENSP00000353731,9606.ENSP00000382941,9606.ENSP00000385451,9606.ENSP00000385675	CCL2,IL1B,THY1,MMP14,GAS6,TGFBR2,TFRC,DPP4,SIRPA,MDK,IL6
GO Process	GO:1902532	Negative regulation of intracellular signal transduction	15	508	0.51	0.0030	9606.ENSP00000249075,9606.ENSP00000260356,9606.ENSP00000263341,9606.ENSP00000317891,9606.ENSP00000331544,9606.ENSP00000339328,9606.ENSP00000363553,9606.ENSP00000368752,9606.ENSP00000369677,9606.ENSP00000375649,9606.ENSP00000382941,9606.ENSP00000398632,9606.ENSP00000415786,9606.ENSP00000422591,9606.ENSP00000446252	LIF,THBS1,IL1B,TNIP1,FBLN1,PLAUR,LPAR1,PRNP,EMILIN1,MYADM,SIRPA,CD44,SERPINE2,SLIT2,SOD2
GO Process	GO:0050679	Positive regulation of epithelial cell proliferation	9	192	0.71	0.0031	9606.ENSP00000227507,9606.ENSP00000261623,9606.ENSP00000262947,9606.ENSP00000264498,9606.ENSP00000264634,9606.ENSP00000265371,9606.ENSP00000337060,9606.ENSP00000358045,9606.ENSP00000385451	CCND1,CYBA,C19orf10,FGF2,WNT5A,NRP1,NME1,ECM1,MDK
GO Process	GO:0046660	Female sex differentiation	7	110	0.84	0.0032	9606.ENSP00000257290,9606.ENSP00000264634,9606.ENSP00000264832,9606.ENSP00000295927,9606.ENSP00000305422,9606.ENSP00000308208,9606.ENSP00000422591	PDGFRA,WNT5A,ICAM1,PTX3,CEBPB,MMP14,SLIT2
GO Process	GO:0098542	Defense response to other organism	21	900	0.4	0.0033	9606.ENSP00000223095,9606.ENSP00000225831,9606.ENSP00000226317,9606.ENSP00000245185,9606.ENSP00000245907,9606.ENSP00000261623,9606.ENSP00000262428,9606.ENSP00000264634,9606.ENSP00000264832,9606.ENSP00000295927,9606.ENSP00000305422,9606.ENSP00000342513,9606.ENSP00000360883,9606.ENSP00000368699,9606.ENSP00000382941,9606.ENSP00000383115,9606.ENSP00000385675,9606.ENSP00000386187,9606.ENSP00000398632,…	SERPINE1,CCL2,CXCL6,MT2A,C3,CYBA,COTL1,WNT5A,ICAM1,PTX3,CEBPB,IFI6,IFIT3,ISG15,SIRPA,COLEC12,IL6,IFITM1,CD44,CFB,SPON2
GO Process	GO:0010977	Negative regulation of neuron projection development	8	151	0.76	0.0034	9606.ENSP00000217131,9606.ENSP00000264634,9606.ENSP00000265371,9606.ENSP00000284240,9606.ENSP00000322730,9606.ENSP00000343690,9606.ENSP00000363553,9606.ENSP00000422591	CTSZ,WNT5A,NRP1,THY1,ITM2C,DPYSL3,LPAR1,SLIT2
GO Process	GO:0044087	Regulation of cellular component biogenesis	22	971	0.39	0.0034	9606.ENSP00000260356,9606.ENSP00000262428,9606.ENSP00000263341,9606.ENSP00000264634,9606.ENSP00000264832,9606.ENSP00000265371,9606.ENSP00000284240,9606.ENSP00000299855,9606.ENSP00000308208,9606.ENSP00000316891,9606.ENSP00000322788,9606.ENSP00000343690,9606.ENSP00000353224,9606.ENSP00000358765,9606.ENSP00000361818,9606.ENSP00000362776,9606.ENSP00000363553,9606.ENSP00000369677,9606.ENSP00000375649,…	THBS1,COTL1,IL1B,WNT5A,ICAM1,NRP1,THY1,MMP3,MMP14,LIMCH1,MMP1,DPYSL3,TFRC,TPBG,SDC4,COL16A1,LPAR1,EMILIN1,MYADM,ARPC1B,SLIT2,GREM1
GO Process	GO:0002444	Myeloid leukocyte mediated immunity	15	516	0.5	0.0035	9606.ENSP00000217131,9606.ENSP00000245907,9606.ENSP00000250092,9606.ENSP00000261623,9606.ENSP00000262428,9606.ENSP00000273550,9606.ENSP00000295927,9606.ENSP00000300060,9606.ENSP00000339328,9606.ENSP00000367265,9606.ENSP00000379110,9606.ENSP00000382941,9606.ENSP00000385675,9606.ENSP00000398632,9606.ENSP00000483599	CTSZ,C3,CD68,CYBA,COTL1,FTH1,PTX3,ANPEP,PLAUR,CKAP4,CXCL1,SIRPA,IL6,CD44,SPON2
GO Process	GO:0050731	Positive regulation of peptidyl-tyrosine phosphorylation	9	196	0.7	0.0036	9606.ENSP00000249075,9606.ENSP00000264832,9606.ENSP00000265371,9606.ENSP00000300571,9606.ENSP00000331831,9606.ENSP00000368752,9606.ENSP00000385675,9606.ENSP00000398632,9606.ENSP00000478319	LIF,ICAM1,NRP1,GPRC5B,GAS6,PRNP,IL6,CD44,GREM1
GO Process	GO:0001819	Positive regulation of cytokine production	14	461	0.52	0.0037	9606.ENSP00000223095,9606.ENSP00000245907,9606.ENSP00000260128,9606.ENSP00000260356,9606.ENSP00000261623,9606.ENSP00000263339,9606.ENSP00000263341,9606.ENSP00000264634,9606.ENSP00000300571,9606.ENSP00000305422,9606.ENSP00000385451,9606.ENSP00000385675,9606.ENSP00000386380,9606.ENSP00000483599	SERPINE1,C3,SULF1,THBS1,CYBA,IL1A,IL1B,WNT5A,GPRC5B,CEBPB,MDK,IL6,IL1R1,SPON2
GO Process	GO:0016192	Vesicle-mediated transport	33	1805	0.3	0.0037	9606.ENSP00000217131,9606.ENSP00000223095,9606.ENSP00000245907,9606.ENSP00000249842,9606.ENSP00000250092,9606.ENSP00000251047,9606.ENSP00000260356,9606.ENSP00000261623,9606.ENSP00000262428,9606.ENSP00000263574,9606.ENSP00000273550,9606.ENSP00000295927,9606.ENSP00000300060,9606.ENSP00000306512,9606.ENSP00000307513,9606.ENSP00000331831,9606.ENSP00000337060,9606.ENSP00000339328,9606.ENSP00000351905,…	CTSZ,SERPINE1,C3,ISLR,CD68,LMAN1,THBS1,CYBA,COTL1,APLP2,FTH1,PTX3,ANPEP,CXCL8,MRC2,GAS6,NME1,PLAUR,TGFBR2,TFRC,TGM2,ECM1,CKAP4,SRPX,SQSTM1,CXCL1,SIRPA,COLEC12,MCFD2,ARPC1B,CD44,TNFAIP2,SPON2
GO Process	GO:0030203	Glycosaminoglycan metabolic process	8	153	0.75	0.0037	9606.ENSP00000052754,9606.ENSP00000259056,9606.ENSP00000263341,9606.ENSP00000264498,9606.ENSP00000332151,9606.ENSP00000361818,9606.ENSP00000378177,9606.ENSP00000398632	DCN,GALNT5,IL1B,FGF2,DSE,SDC4,CEMIP,CD44
GO Process	GO:0032956	Regulation of actin cytoskeleton organization	12	348	0.57	0.0037	9606.ENSP00000257290,9606.ENSP00000262428,9606.ENSP00000264832,9606.ENSP00000265371,9606.ENSP00000306100,9606.ENSP00000316891,9606.ENSP00000361818,9606.ENSP00000363553,9606.ENSP00000375649,9606.ENSP00000385451,9606.ENSP00000389631,9606.ENSP00000422591	PDGFRA,COTL1,ICAM1,NRP1,PAM,LIMCH1,SDC4,LPAR1,MYADM,MDK,ARPC1B,SLIT2
GO Process	GO:0048846	Axon extension involved in axon guidance	3	8	1.61	0.0037	9606.ENSP00000265371,9606.ENSP00000305988,9606.ENSP00000422591	NRP1,ALCAM,SLIT2
GO Process	GO:0060324	Face development	5	48	1.05	0.0037	9606.ENSP00000219070,9606.ENSP00000257290,9606.ENSP00000264634,9606.ENSP00000332256,9606.ENSP00000368767	MMP2,PDGFRA,WNT5A,ALDH1A3,ASPH
GO Process	GO:0090092	Regulation of transmembrane receptor protein serine/threonine kinase signaling pathway	10	244	0.65	0.0037	9606.ENSP00000260128,9606.ENSP00000260356,9606.ENSP00000262120,9606.ENSP00000264634,9606.ENSP00000289749,9606.ENSP00000351905,9606.ENSP00000369677,9606.ENSP00000379762,9606.ENSP00000424571,9606.ENSP00000478319	SULF1,THBS1,TWSG1,WNT5A,NBL1,TGFBR2,EMILIN1,DKK3,FBN2,GREM1
GO Process	GO:2001239	Regulation of extrinsic apoptotic signaling pathway in absence of ligand	5	48	1.05	0.0037	9606.ENSP00000263339,9606.ENSP00000263341,9606.ENSP00000309572,9606.ENSP00000342513,9606.ENSP00000367794	IL1A,IL1B,TERT,IFI6,SRPX
GO Process	GO:1901654	Response to ketone	9	199	0.69	0.0039	9606.ENSP00000227507,9606.ENSP00000254722,9606.ENSP00000260356,9606.ENSP00000261623,9606.ENSP00000264832,9606.ENSP00000285930,9606.ENSP00000310170,9606.ENSP00000337060,9606.ENSP00000422591	CCND1,SERPINF1,THBS1,CYBA,ICAM1,AKR1B1,FOSL1,NME1,SLIT2
GO Process	GO:0022008	Neurogenesis	31	1657	0.31	0.0040	9606.ENSP00000217131,9606.ENSP00000225831,9606.ENSP00000234091,9606.ENSP00000245907,9606.ENSP00000249075,9606.ENSP00000254722,9606.ENSP00000263341,9606.ENSP00000264634,9606.ENSP00000265371,9606.ENSP00000269141,9606.ENSP00000284240,9606.ENSP00000289749,9606.ENSP00000300571,9606.ENSP00000305422,9606.ENSP00000305988,9606.ENSP00000308208,9606.ENSP00000309572,9606.ENSP00000322730,9606.ENSP00000330523,…	CTSZ,CCL2,ID2,C3,LIF,SERPINF1,IL1B,WNT5A,NRP1,CDH2,THY1,NBL1,GPRC5B,CEBPB,ALCAM,MMP14,TERT,ITM2C,CTHRC1,GAS6,NME1,DPYSL3,SGK1,SDC4,LPAR1,ID3,MDK,IL6,SERPINE2,SLIT2,APPL2
GO Process	GO:0034114	Regulation of heterotypic cell-cell adhesion	4	25	1.24	0.0040	9606.ENSP00000263341,9606.ENSP00000284240,9606.ENSP00000375649,9606.ENSP00000398632	IL1B,THY1,MYADM,CD44
GO Process	GO:0051894	Positive regulation of focal adhesion assembly	4	25	1.24	0.0040	9606.ENSP00000265371,9606.ENSP00000284240,9606.ENSP00000361818,9606.ENSP00000362776	NRP1,THY1,SDC4,COL16A1
GO Process	GO:1904645	Response to amyloid-beta	5	49	1.05	0.0040	9606.ENSP00000219070,9606.ENSP00000222553,9606.ENSP00000264832,9606.ENSP00000299855,9606.ENSP00000368752	MMP2,NAMPT,ICAM1,MMP3,PRNP
GO Process	GO:0060322	Head development	19	788	0.42	0.0045	9606.ENSP00000219070,9606.ENSP00000234091,9606.ENSP00000257290,9606.ENSP00000262120,9606.ENSP00000264634,9606.ENSP00000265371,9606.ENSP00000269141,9606.ENSP00000308208,9606.ENSP00000319281,9606.ENSP00000332256,9606.ENSP00000337060,9606.ENSP00000346829,9606.ENSP00000351905,9606.ENSP00000363553,9606.ENSP00000368767,9606.ENSP00000385451,9606.ENSP00000415786,9606.ENSP00000422591,9606.ENSP00000429216	MMP2,ID2,PDGFRA,TWSG1,WNT5A,NRP1,CDH2,MMP14,BASP1,ALDH1A3,NME1,WLS,TGFBR2,LPAR1,ASPH,MDK,SERPINE2,SLIT2,TRNP1
GO Process	GO:0061138	Morphogenesis of a branching epithelium	8	159	0.74	0.0045	9606.ENSP00000217131,9606.ENSP00000264498,9606.ENSP00000264634,9606.ENSP00000265371,9606.ENSP00000308208,9606.ENSP00000351905,9606.ENSP00000355330,9606.ENSP00000422591	CTSZ,FGF2,WNT5A,NRP1,MMP14,TGFBR2,TGM2,SLIT2
GO Process	GO:0008406	Gonad development	9	205	0.68	0.0047	9606.ENSP00000227507,9606.ENSP00000257290,9606.ENSP00000264634,9606.ENSP00000264832,9606.ENSP00000295927,9606.ENSP00000305422,9606.ENSP00000308208,9606.ENSP00000319281,9606.ENSP00000422591	CCND1,PDGFRA,WNT5A,ICAM1,PTX3,CEBPB,MMP14,BASP1,SLIT2
GO Process	GO:0071622	Regulation of granulocyte chemotaxis	5	51	1.03	0.0047	9606.ENSP00000260356,9606.ENSP00000306512,9606.ENSP00000353731,9606.ENSP00000385451,9606.ENSP00000422591	THBS1,CXCL8,DPP4,MDK,SLIT2
GO Process	GO:0010596	Negative regulation of endothelial cell migration	5	52	1.02	0.0051	9606.ENSP00000052754,9606.ENSP00000254722,9606.ENSP00000260356,9606.ENSP00000264498,9606.ENSP00000422591	DCN,SERPINF1,THBS1,FGF2,SLIT2
GO Process	GO:0001656	Metanephros development	6	84	0.89	0.0052	9606.ENSP00000234091,9606.ENSP00000257290,9606.ENSP00000285930,9606.ENSP00000319281,9606.ENSP00000363689,9606.ENSP00000478319	ID2,PDGFRA,AKR1B1,BASP1,ID3,GREM1
GO Process	GO:0002062	Chondrocyte differentiation	6	84	0.89	0.0052	9606.ENSP00000260128,9606.ENSP00000295550,9606.ENSP00000351905,9606.ENSP00000352779,9606.ENSP00000358045,9606.ENSP00000416330	SULF1,COL6A3,TGFBR2,SLC39A14,ECM1,TGFBI
GO Process	GO:0010628	Positive regulation of gene expression	39	2337	0.26	0.0052	9606.ENSP00000052754,9606.ENSP00000216797,9606.ENSP00000222553,9606.ENSP00000223095,9606.ENSP00000234091,9606.ENSP00000245907,9606.ENSP00000249075,9606.ENSP00000260128,9606.ENSP00000260356,9606.ENSP00000261623,9606.ENSP00000262947,9606.ENSP00000263339,9606.ENSP00000263341,9606.ENSP00000264498,9606.ENSP00000264634,9606.ENSP00000296585,9606.ENSP00000300571,9606.ENSP00000305422,9606.ENSP00000308208,…	DCN,NFKBIA,NAMPT,SERPINE1,ID2,C3,LIF,SULF1,THBS1,CYBA,C19orf10,IL1A,IL1B,FGF2,WNT5A,ITGA2,GPRC5B,CEBPB,MMP14,TERT,FOSL1,TNIP1,FBLN1,GAS6,C1QTNF1,INSIG1,TFRC,ID3,ASPH,EMILIN1,SQSTM1,TMEM119,MDK,IL6,IL1R1,HMGA1,IL32,GREM1,SPON2
GO Process	GO:0048710	Regulation of astrocyte differentiation	4	27	1.21	0.0052	9606.ENSP00000234091,9606.ENSP00000249075,9606.ENSP00000385675,9606.ENSP00000415786	ID2,LIF,IL6,SERPINE2
GO Process	GO:0050870	Positive regulation of T cell activation	9	209	0.67	0.0053	9606.ENSP00000225831,9606.ENSP00000263341,9606.ENSP00000284240,9606.ENSP00000351905,9606.ENSP00000353224,9606.ENSP00000353731,9606.ENSP00000382941,9606.ENSP00000385451,9606.ENSP00000385675	CCL2,IL1B,THY1,TGFBR2,TFRC,DPP4,SIRPA,MDK,IL6
GO Process	GO:0050730	Regulation of peptidyl-tyrosine phosphorylation	10	258	0.62	0.0054	9606.ENSP00000249075,9606.ENSP00000264832,9606.ENSP00000265371,9606.ENSP00000284240,9606.ENSP00000300571,9606.ENSP00000331831,9606.ENSP00000368752,9606.ENSP00000385675,9606.ENSP00000398632,9606.ENSP00000478319	LIF,ICAM1,NRP1,THY1,GPRC5B,GAS6,PRNP,IL6,CD44,GREM1
GO Process	GO:1900024	Regulation of substrate adhesion-dependent cell spreading	5	53	1.01	0.0054	9606.ENSP00000265371,9606.ENSP00000327801,9606.ENSP00000331544,9606.ENSP00000375649,9606.ENSP00000385451	NRP1,P4HB,FBLN1,MYADM,MDK
GO Process	GO:0042129	Regulation of T cell proliferation	8	165	0.72	0.0056	9606.ENSP00000262120,9606.ENSP00000263341,9606.ENSP00000305422,9606.ENSP00000351905,9606.ENSP00000353224,9606.ENSP00000361818,9606.ENSP00000368752,9606.ENSP00000385675	TWSG1,IL1B,CEBPB,TGFBR2,TFRC,SDC4,PRNP,IL6
GO Process	GO:0090025	Regulation of monocyte chemotaxis	4	28	1.19	0.0057	9606.ENSP00000223095,9606.ENSP00000289749,9606.ENSP00000422591,9606.ENSP00000478319	SERPINE1,NBL1,SLIT2,GREM1
GO Process	GO:0003006	Developmental process involved in reproduction	21	945	0.38	0.0058	9606.ENSP00000052754,9606.ENSP00000064724,9606.ENSP00000227507,9606.ENSP00000249075,9606.ENSP00000257290,9606.ENSP00000263339,9606.ENSP00000263341,9606.ENSP00000264634,9606.ENSP00000264832,9606.ENSP00000265087,9606.ENSP00000295927,9606.ENSP00000305422,9606.ENSP00000308208,9606.ENSP00000310170,9606.ENSP00000319281,9606.ENSP00000359557,9606.ENSP00000376553,9606.ENSP00000385451,9606.ENSP00000415786,…	DCN,CLDN11,CCND1,LIF,PDGFRA,IL1A,IL1B,WNT5A,ICAM1,STC2,PTX3,CEBPB,MMP14,FOSL1,BASP1,LDOC1,TMEM119,MDK,SERPINE2,SLIT2,RAI14
GO Process	GO:0035581	Sequestering of extracellular ligand from receptor	3	10	1.51	0.0058	9606.ENSP00000289749,9606.ENSP00000424571,9606.ENSP00000478319	NBL1,FBN2,GREM1
GO Process	GO:0060907	Positive regulation of macrophage cytokine production	3	10	1.51	0.0058	9606.ENSP00000264634,9606.ENSP00000300571,9606.ENSP00000483599	WNT5A,GPRC5B,SPON2
GO Process	GO:0090101	Negative regulation of transmembrane receptor protein serine/threonine kinase signaling pathway	7	124	0.79	0.0058	9606.ENSP00000262120,9606.ENSP00000264634,9606.ENSP00000289749,9606.ENSP00000351905,9606.ENSP00000369677,9606.ENSP00000424571,9606.ENSP00000478319	TWSG1,WNT5A,NBL1,TGFBR2,EMILIN1,FBN2,GREM1
GO Process	GO:0030111	Regulation of Wnt signaling pathway	12	370	0.55	0.0060	9606.ENSP00000260128,9606.ENSP00000264634,9606.ENSP00000269141,9606.ENSP00000300571,9606.ENSP00000301464,9606.ENSP00000309572,9606.ENSP00000330523,9606.ENSP00000346829,9606.ENSP00000367202,9606.ENSP00000379762,9606.ENSP00000385451,9606.ENSP00000478319	SULF1,WNT5A,CDH2,GPRC5B,IGFBP6,TERT,CTHRC1,WLS,RECK,DKK3,MDK,GREM1
GO Process	GO:0040008	Regulation of growth	17	676	0.44	0.0060	9606.ENSP00000216629,9606.ENSP00000245185,9606.ENSP00000261623,9606.ENSP00000264498,9606.ENSP00000264634,9606.ENSP00000265087,9606.ENSP00000265371,9606.ENSP00000307706,9606.ENSP00000308208,9606.ENSP00000319281,9606.ENSP00000331831,9606.ENSP00000351905,9606.ENSP00000356832,9606.ENSP00000394033,9606.ENSP00000415786,9606.ENSP00000422591,9606.ENSP00000478319	BDKRB1,MT2A,CYBA,FGF2,WNT5A,STC2,NRP1,MT1E,MMP14,BASP1,GAS6,TGFBR2,SGK1,KCNK2,SERPINE2,SLIT2,GREM1
GO Process	GO:0045860	Positive regulation of protein kinase activity	15	550	0.47	0.0062	9606.ENSP00000227507,9606.ENSP00000260356,9606.ENSP00000261183,9606.ENSP00000263341,9606.ENSP00000264498,9606.ENSP00000264634,9606.ENSP00000300571,9606.ENSP00000301464,9606.ENSP00000331831,9606.ENSP00000351905,9606.ENSP00000361818,9606.ENSP00000363553,9606.ENSP00000368752,9606.ENSP00000378177,9606.ENSP00000478319	CCND1,THBS1,OSBPL8,IL1B,FGF2,WNT5A,GPRC5B,IGFBP6,GAS6,TGFBR2,SDC4,LPAR1,PRNP,CEMIP,GREM1
GO Process	GO:0001503	Ossification	10	265	0.61	0.0063	9606.ENSP00000219070,9606.ENSP00000250340,9606.ENSP00000262120,9606.ENSP00000271651,9606.ENSP00000307513,9606.ENSP00000308208,9606.ENSP00000330523,9606.ENSP00000358045,9606.ENSP00000376553,9606.ENSP00000386187	MMP2,CLEC11A,TWSG1,CTSK,MRC2,MMP14,CTHRC1,ECM1,TMEM119,IFITM1
GO Process	GO:0050673	Epithelial cell proliferation	6	88	0.87	0.0063	9606.ENSP00000188790,9606.ENSP00000227507,9606.ENSP00000234091,9606.ENSP00000264634,9606.ENSP00000305422,9606.ENSP00000308208	FAP,CCND1,ID2,WNT5A,CEBPB,MMP14
GO Process	GO:2000177	Regulation of neural precursor cell proliferation	6	88	0.87	0.0063	9606.ENSP00000217131,9606.ENSP00000234091,9606.ENSP00000264634,9606.ENSP00000269141,9606.ENSP00000385451,9606.ENSP00000446917	CTSZ,ID2,WNT5A,CDH2,MDK,APPL2
GO Process	GO:2000352	Negative regulation of endothelial cell apoptotic process	4	29	1.18	0.0063	9606.ENSP00000223095,9606.ENSP00000264832,9606.ENSP00000309572,9606.ENSP00000331831	SERPINE1,ICAM1,TERT,GAS6
GO Process	GO:0048699	Generation of neurons	29	1551	0.31	0.0064	9606.ENSP00000217131,9606.ENSP00000234091,9606.ENSP00000245907,9606.ENSP00000249075,9606.ENSP00000254722,9606.ENSP00000263341,9606.ENSP00000264634,9606.ENSP00000265371,9606.ENSP00000269141,9606.ENSP00000284240,9606.ENSP00000289749,9606.ENSP00000300571,9606.ENSP00000305422,9606.ENSP00000305988,9606.ENSP00000309572,9606.ENSP00000322730,9606.ENSP00000330523,9606.ENSP00000331831,9606.ENSP00000337060,…	CTSZ,ID2,C3,LIF,SERPINF1,IL1B,WNT5A,NRP1,CDH2,THY1,NBL1,GPRC5B,CEBPB,ALCAM,TERT,ITM2C,CTHRC1,GAS6,NME1,DPYSL3,SGK1,SDC4,LPAR1,ID3,MDK,IL6,SERPINE2,SLIT2,APPL2
GO Process	GO:0007159	Leukocyte cell-cell adhesion	5	56	0.99	0.0066	9606.ENSP00000263341,9606.ENSP00000264832,9606.ENSP00000317891,9606.ENSP00000378310,9606.ENSP00000398632	IL1B,ICAM1,TNIP1,SLC39A8,CD44
GO Process	GO:0030324	Lung development	8	170	0.71	0.0066	9606.ENSP00000217131,9606.ENSP00000249075,9606.ENSP00000257290,9606.ENSP00000264634,9606.ENSP00000270645,9606.ENSP00000308208,9606.ENSP00000351905,9606.ENSP00000355995	CTSZ,LIF,PDGFRA,WNT5A,RCN3,MMP14,TGFBR2,HSD11B1
GO Process	GO:0110110	Positive regulation of animal organ morphogenesis	6	89	0.86	0.0066	9606.ENSP00000249075,9606.ENSP00000264634,9606.ENSP00000319281,9606.ENSP00000351905,9606.ENSP00000385451,9606.ENSP00000478319	LIF,WNT5A,BASP1,TGFBR2,MDK,GREM1
GO Process	GO:0032147	Activation of protein kinase activity	12	376	0.54	0.0067	9606.ENSP00000260356,9606.ENSP00000261183,9606.ENSP00000263341,9606.ENSP00000264498,9606.ENSP00000264634,9606.ENSP00000300571,9606.ENSP00000301464,9606.ENSP00000331831,9606.ENSP00000351905,9606.ENSP00000363553,9606.ENSP00000368752,9606.ENSP00000478319	THBS1,OSBPL8,IL1B,FGF2,WNT5A,GPRC5B,IGFBP6,GAS6,TGFBR2,LPAR1,PRNP,GREM1
GO Process	GO:0051101	Regulation of DNA binding	7	128	0.77	0.0068	9606.ENSP00000216797,9606.ENSP00000234091,9606.ENSP00000249075,9606.ENSP00000296585,9606.ENSP00000337060,9606.ENSP00000339328,9606.ENSP00000432218	NFKBIA,ID2,LIF,ITGA2,NME1,PLAUR,IL32
GO Process	GO:0002009	Morphogenesis of an epithelium	13	435	0.51	0.0069	9606.ENSP00000217131,9606.ENSP00000264498,9606.ENSP00000264634,9606.ENSP00000265371,9606.ENSP00000308208,9606.ENSP00000330523,9606.ENSP00000332256,9606.ENSP00000351905,9606.ENSP00000355330,9606.ENSP00000361818,9606.ENSP00000398632,9606.ENSP00000422591,9606.ENSP00000478319	CTSZ,FGF2,WNT5A,NRP1,MMP14,CTHRC1,ALDH1A3,TGFBR2,TGM2,SDC4,CD44,SLIT2,GREM1
GO Process	GO:0002446	Neutrophil mediated immunity	14	495	0.49	0.0069	9606.ENSP00000217131,9606.ENSP00000245907,9606.ENSP00000250092,9606.ENSP00000261623,9606.ENSP00000262428,9606.ENSP00000273550,9606.ENSP00000295927,9606.ENSP00000300060,9606.ENSP00000339328,9606.ENSP00000367265,9606.ENSP00000379110,9606.ENSP00000382941,9606.ENSP00000385675,9606.ENSP00000398632	CTSZ,C3,CD68,CYBA,COTL1,FTH1,PTX3,ANPEP,PLAUR,CKAP4,CXCL1,SIRPA,IL6,CD44
GO Process	GO:1903054	Negative regulation of extracellular matrix organization	3	11	1.47	0.0070	9606.ENSP00000188790,9606.ENSP00000353731,9606.ENSP00000369677	FAP,DPP4,EMILIN1
GO Process	GO:0051090	Regulation of DNA-binding transcription factor activity	13	437	0.51	0.0071	9606.ENSP00000216797,9606.ENSP00000234091,9606.ENSP00000263341,9606.ENSP00000264634,9606.ENSP00000264832,9606.ENSP00000310170,9606.ENSP00000331831,9606.ENSP00000353224,9606.ENSP00000356832,9606.ENSP00000363689,9606.ENSP00000368752,9606.ENSP00000385675,9606.ENSP00000478319	NFKBIA,ID2,IL1B,WNT5A,ICAM1,FOSL1,GAS6,TFRC,SGK1,ID3,PRNP,IL6,GREM1
GO Process	GO:0008585	Female gonad development	6	91	0.86	0.0072	9606.ENSP00000257290,9606.ENSP00000264832,9606.ENSP00000295927,9606.ENSP00000305422,9606.ENSP00000308208,9606.ENSP00000422591	PDGFRA,ICAM1,PTX3,CEBPB,MMP14,SLIT2
GO Process	GO:0033674	Positive regulation of kinase activity	16	624	0.45	0.0072	9606.ENSP00000227507,9606.ENSP00000257290,9606.ENSP00000260356,9606.ENSP00000261183,9606.ENSP00000263341,9606.ENSP00000264498,9606.ENSP00000264634,9606.ENSP00000300571,9606.ENSP00000301464,9606.ENSP00000331831,9606.ENSP00000351905,9606.ENSP00000361818,9606.ENSP00000363553,9606.ENSP00000368752,9606.ENSP00000378177,9606.ENSP00000478319	CCND1,PDGFRA,THBS1,OSBPL8,IL1B,FGF2,WNT5A,GPRC5B,IGFBP6,GAS6,TGFBR2,SDC4,LPAR1,PRNP,CEMIP,GREM1
GO Process	GO:0051704	Multi-organism process	22	1036	0.36	0.0072	9606.ENSP00000064724,9606.ENSP00000219070,9606.ENSP00000222553,9606.ENSP00000249075,9606.ENSP00000263341,9606.ENSP00000265087,9606.ENSP00000285930,9606.ENSP00000295927,9606.ENSP00000296585,9606.ENSP00000306100,9606.ENSP00000310170,9606.ENSP00000330658,9606.ENSP00000331544,9606.ENSP00000331831,9606.ENSP00000351905,9606.ENSP00000359557,9606.ENSP00000362776,9606.ENSP00000367202,9606.ENSP00000376553,…	CLDN11,MMP2,NAMPT,LIF,IL1B,STC2,AKR1B1,PTX3,ITGA2,PAM,FOSL1,PAPPA,FBLN1,GAS6,TGFBR2,LDOC1,COL16A1,RECK,TMEM119,MDK,SERPINE2,RAI14
GO Process	GO:0060021	Roof of mouth development	6	91	0.86	0.0072	9606.ENSP00000257290,9606.ENSP00000264634,9606.ENSP00000344741,9606.ENSP00000351905,9606.ENSP00000368767,9606.ENSP00000480439	PDGFRA,WNT5A,INSIG1,TGFBR2,ASPH,DHRS3
GO Process	GO:0043085	Positive regulation of catalytic activity	28	1489	0.31	0.0073	9606.ENSP00000223061,9606.ENSP00000225831,9606.ENSP00000227507,9606.ENSP00000257290,9606.ENSP00000260356,9606.ENSP00000261183,9606.ENSP00000261623,9606.ENSP00000263341,9606.ENSP00000264498,9606.ENSP00000264634,9606.ENSP00000264832,9606.ENSP00000265371,9606.ENSP00000270645,9606.ENSP00000284240,9606.ENSP00000296585,9606.ENSP00000300571,9606.ENSP00000301464,9606.ENSP00000309572,9606.ENSP00000331544,…	PCOLCE,CCL2,CCND1,PDGFRA,THBS1,OSBPL8,CYBA,IL1B,FGF2,WNT5A,ICAM1,NRP1,RCN3,THY1,ITGA2,GPRC5B,IGFBP6,TERT,FBLN1,GAS6,TGFBR2,SDC4,LPAR1,PRNP,ASPH,CEMIP,CXCL1,GREM1
GO Process	GO:0048511	Rhythmic process	10	271	0.6	0.0073	9606.ENSP00000222553,9606.ENSP00000223095,9606.ENSP00000234091,9606.ENSP00000254722,9606.ENSP00000257290,9606.ENSP00000295927,9606.ENSP00000306100,9606.ENSP00000363689,9606.ENSP00000385451,9606.ENSP00000422591	NAMPT,SERPINE1,ID2,SERPINF1,PDGFRA,PTX3,PAM,ID3,MDK,SLIT2
GO Process	GO:0002366	Leukocyte activation involved in immune response	16	626	0.44	0.0074	9606.ENSP00000217131,9606.ENSP00000245907,9606.ENSP00000250092,9606.ENSP00000261623,9606.ENSP00000262428,9606.ENSP00000264832,9606.ENSP00000273550,9606.ENSP00000295927,9606.ENSP00000300060,9606.ENSP00000339328,9606.ENSP00000367265,9606.ENSP00000379110,9606.ENSP00000382941,9606.ENSP00000385451,9606.ENSP00000385675,9606.ENSP00000398632	CTSZ,C3,CD68,CYBA,COTL1,ICAM1,FTH1,PTX3,ANPEP,PLAUR,CKAP4,CXCL1,SIRPA,MDK,IL6,CD44
GO Process	GO:0001101	Response to acid chemical	7	131	0.76	0.0075	9606.ENSP00000219070,9606.ENSP00000257290,9606.ENSP00000261623,9606.ENSP00000264832,9606.ENSP00000285930,9606.ENSP00000305422,9606.ENSP00000362776	MMP2,PDGFRA,CYBA,ICAM1,AKR1B1,CEBPB,COL16A1
GO Process	GO:0045665	Negative regulation of neuron differentiation	9	222	0.64	0.0075	9606.ENSP00000217131,9606.ENSP00000234091,9606.ENSP00000264634,9606.ENSP00000265371,9606.ENSP00000284240,9606.ENSP00000322730,9606.ENSP00000343690,9606.ENSP00000363553,9606.ENSP00000422591	CTSZ,ID2,WNT5A,NRP1,THY1,ITM2C,DPYSL3,LPAR1,SLIT2
GO Process	GO:0048754	Branching morphogenesis of an epithelial tube	7	131	0.76	0.0075	9606.ENSP00000217131,9606.ENSP00000264498,9606.ENSP00000264634,9606.ENSP00000265371,9606.ENSP00000308208,9606.ENSP00000351905,9606.ENSP00000422591	CTSZ,FGF2,WNT5A,NRP1,MMP14,TGFBR2,SLIT2
GO Process	GO:0030212	Hyaluronan metabolic process	4	31	1.15	0.0076	9606.ENSP00000263341,9606.ENSP00000264498,9606.ENSP00000378177,9606.ENSP00000398632	IL1B,FGF2,CEMIP,CD44
GO Process	GO:0051099	Positive regulation of binding	8	175	0.7	0.0076	9606.ENSP00000264634,9606.ENSP00000265371,9606.ENSP00000296585,9606.ENSP00000309572,9606.ENSP00000330523,9606.ENSP00000337060,9606.ENSP00000339328,9606.ENSP00000432218	WNT5A,NRP1,ITGA2,TERT,CTHRC1,NME1,PLAUR,IL32
GO Process	GO:0002699	Positive regulation of immune effector process	9	223	0.64	0.0077	9606.ENSP00000245907,9606.ENSP00000263341,9606.ENSP00000264634,9606.ENSP00000300571,9606.ENSP00000353224,9606.ENSP00000385675,9606.ENSP00000386380,9606.ENSP00000446917,9606.ENSP00000483599	C3,IL1B,WNT5A,GPRC5B,TFRC,IL6,IL1R1,APPL2,SPON2
GO Process	GO:0044703	Multi-organism reproductive process	21	971	0.37	0.0077	9606.ENSP00000064724,9606.ENSP00000219070,9606.ENSP00000222553,9606.ENSP00000249075,9606.ENSP00000263341,9606.ENSP00000265087,9606.ENSP00000285930,9606.ENSP00000295927,9606.ENSP00000296585,9606.ENSP00000306100,9606.ENSP00000310170,9606.ENSP00000330658,9606.ENSP00000331544,9606.ENSP00000351905,9606.ENSP00000359557,9606.ENSP00000362776,9606.ENSP00000367202,9606.ENSP00000376553,9606.ENSP00000385451,…	CLDN11,MMP2,NAMPT,LIF,IL1B,STC2,AKR1B1,PTX3,ITGA2,PAM,FOSL1,PAPPA,FBLN1,TGFBR2,LDOC1,COL16A1,RECK,TMEM119,MDK,SERPINE2,RAI14
GO Process	GO:0032755	Positive regulation of interleukin-6 production	6	94	0.84	0.0082	9606.ENSP00000261623,9606.ENSP00000263339,9606.ENSP00000263341,9606.ENSP00000264634,9606.ENSP00000385675,9606.ENSP00000483599	CYBA,IL1A,IL1B,WNT5A,IL6,SPON2
GO Process	GO:0006882	Cellular zinc ion homeostasis	4	32	1.13	0.0083	9606.ENSP00000245185,9606.ENSP00000307706,9606.ENSP00000352779,9606.ENSP00000378310	MT2A,MT1E,SLC39A14,SLC39A8
GO Process	GO:0048711	Positive regulation of astrocyte differentiation	3	12	1.43	0.0083	9606.ENSP00000234091,9606.ENSP00000249075,9606.ENSP00000415786	ID2,LIF,SERPINE2
GO Process	GO:0090022	Regulation of neutrophil chemotaxis	4	32	1.13	0.0083	9606.ENSP00000306512,9606.ENSP00000353731,9606.ENSP00000385451,9606.ENSP00000422591	CXCL8,DPP4,MDK,SLIT2
GO Process	GO:1901889	Negative regulation of cell junction assembly	4	32	1.13	0.0083	9606.ENSP00000260356,9606.ENSP00000263341,9606.ENSP00000264634,9606.ENSP00000308208	THBS1,IL1B,WNT5A,MMP14
GO Process	GO:0010632	Regulation of epithelial cell migration	9	227	0.63	0.0085	9606.ENSP00000052754,9606.ENSP00000254722,9606.ENSP00000260356,9606.ENSP00000264498,9606.ENSP00000264634,9606.ENSP00000265371,9606.ENSP00000296585,9606.ENSP00000351905,9606.ENSP00000422591	DCN,SERPINF1,THBS1,FGF2,WNT5A,NRP1,ITGA2,TGFBR2,SLIT2
GO Process	GO:0046718	Viral entry into host cell	6	95	0.84	0.0085	9606.ENSP00000264832,9606.ENSP00000296585,9606.ENSP00000300060,9606.ENSP00000331831,9606.ENSP00000353224,9606.ENSP00000353731	ICAM1,ITGA2,ANPEP,GAS6,TFRC,DPP4
GO Process	GO:0006027	Glycosaminoglycan catabolic process	5	61	0.95	0.0088	9606.ENSP00000052754,9606.ENSP00000264498,9606.ENSP00000361818,9606.ENSP00000378177,9606.ENSP00000398632	DCN,FGF2,SDC4,CEMIP,CD44
GO Process	GO:0010762	Regulation of fibroblast migration	4	33	1.12	0.0090	9606.ENSP00000260356,9606.ENSP00000264498,9606.ENSP00000361818,9606.ENSP00000446917	THBS1,FGF2,SDC4,APPL2
GO Process	GO:0002443	Leukocyte mediated immunity	16	641	0.43	0.0091	9606.ENSP00000217131,9606.ENSP00000245907,9606.ENSP00000250092,9606.ENSP00000261623,9606.ENSP00000262428,9606.ENSP00000264832,9606.ENSP00000273550,9606.ENSP00000295927,9606.ENSP00000300060,9606.ENSP00000339328,9606.ENSP00000367265,9606.ENSP00000379110,9606.ENSP00000382941,9606.ENSP00000385675,9606.ENSP00000398632,9606.ENSP00000483599	CTSZ,C3,CD68,CYBA,COTL1,ICAM1,FTH1,PTX3,ANPEP,PLAUR,CKAP4,CXCL1,SIRPA,IL6,CD44,SPON2
GO Process	GO:0043903	Regulation of symbiotic process	9	230	0.63	0.0092	9606.ENSP00000226317,9606.ENSP00000295927,9606.ENSP00000306512,9606.ENSP00000317891,9606.ENSP00000327801,9606.ENSP00000331544,9606.ENSP00000368699,9606.ENSP00000386187,9606.ENSP00000432218	CXCL6,PTX3,CXCL8,TNIP1,P4HB,FBLN1,ISG15,IFITM1,IL32
GO Process	GO:0008217	Regulation of blood pressure	8	182	0.68	0.0093	9606.ENSP00000216629,9606.ENSP00000217131,9606.ENSP00000222553,9606.ENSP00000234091,9606.ENSP00000261623,9606.ENSP00000331831,9606.ENSP00000356832,9606.ENSP00000446252	BDKRB1,CTSZ,NAMPT,ID2,CYBA,GAS6,SGK1,SOD2
GO Process	GO:0006915	Apoptotic process	20	918	0.37	0.0094	9606.ENSP00000188790,9606.ENSP00000216797,9606.ENSP00000258534,9606.ENSP00000259874,9606.ENSP00000260128,9606.ENSP00000262947,9606.ENSP00000263339,9606.ENSP00000263341,9606.ENSP00000297350,9606.ENSP00000305422,9606.ENSP00000331831,9606.ENSP00000342513,9606.ENSP00000351905,9606.ENSP00000356832,9606.ENSP00000374455,9606.ENSP00000385675,9606.ENSP00000409906,9606.ENSP00000422591,9606.ENSP00000446252,…	FAP,NFKBIA,DRAM1,IER3,SULF1,C19orf10,IL1A,IL1B,TNFRSF11B,CEBPB,GAS6,IFI6,TGFBR2,SGK1,SQSTM1,IL6,USP53,SLIT2,SOD2,GREM1
GO Process	GO:0022408	Negative regulation of cell-cell adhesion	8	183	0.68	0.0096	9606.ENSP00000262120,9606.ENSP00000305422,9606.ENSP00000340864,9606.ENSP00000361818,9606.ENSP00000368752,9606.ENSP00000375649,9606.ENSP00000385451,9606.ENSP00000415786	TWSG1,CEBPB,C1QTNF1,SDC4,PRNP,MYADM,MDK,SERPINE2
GO Process	GO:0060100	Positive regulation of phagocytosis, engulfment	3	13	1.4	0.0098	9606.ENSP00000245907,9606.ENSP00000296585,9606.ENSP00000446917	C3,ITGA2,APPL2
GO Process	GO:0110111	Negative regulation of animal organ morphogenesis	4	34	1.11	0.0098	9606.ENSP00000260128,9606.ENSP00000264634,9606.ENSP00000297350,9606.ENSP00000478319	SULF1,WNT5A,TNFRSF11B,GREM1
GO Process	GO:0022612	Gland morphogenesis	6	99	0.82	0.0102	9606.ENSP00000262120,9606.ENSP00000264634,9606.ENSP00000265371,9606.ENSP00000305422,9606.ENSP00000351905,9606.ENSP00000355330	TWSG1,WNT5A,NRP1,CEBPB,TGFBR2,TGM2
GO Process	GO:0055123	Digestive system development	7	140	0.74	0.0103	9606.ENSP00000234091,9606.ENSP00000257290,9606.ENSP00000264634,9606.ENSP00000306512,9606.ENSP00000346829,9606.ENSP00000351905,9606.ENSP00000405577	ID2,PDGFRA,WNT5A,CXCL8,WLS,TGFBR2,CLMP
GO Process	GO:0060135	Maternal process involved in female pregnancy	5	64	0.93	0.0106	9606.ENSP00000249075,9606.ENSP00000265087,9606.ENSP00000285930,9606.ENSP00000306100,9606.ENSP00000359557	LIF,STC2,AKR1B1,PAM,LDOC1
GO Process	GO:0010817	Regulation of hormone levels	14	524	0.46	0.0109	9606.ENSP00000217131,9606.ENSP00000249075,9606.ENSP00000257290,9606.ENSP00000263341,9606.ENSP00000265087,9606.ENSP00000271651,9606.ENSP00000285930,9606.ENSP00000332256,9606.ENSP00000340864,9606.ENSP00000352779,9606.ENSP00000353731,9606.ENSP00000379762,9606.ENSP00000385675,9606.ENSP00000480439	CTSZ,LIF,PDGFRA,IL1B,STC2,CTSK,AKR1B1,ALDH1A3,C1QTNF1,SLC39A14,DPP4,DKK3,IL6,DHRS3
GO Process	GO:0070663	Regulation of leukocyte proliferation	9	237	0.62	0.0111	9606.ENSP00000262120,9606.ENSP00000263341,9606.ENSP00000305422,9606.ENSP00000351905,9606.ENSP00000353224,9606.ENSP00000361818,9606.ENSP00000368752,9606.ENSP00000385675,9606.ENSP00000478319	TWSG1,IL1B,CEBPB,TGFBR2,TFRC,SDC4,PRNP,IL6,GREM1
GO Process	GO:0010522	Regulation of calcium ion transport into cytosol	6	101	0.81	0.0112	9606.ENSP00000216629,9606.ENSP00000261623,9606.ENSP00000284240,9606.ENSP00000368752,9606.ENSP00000368767,9606.ENSP00000378177	BDKRB1,CYBA,THY1,PRNP,ASPH,CEMIP
GO Process	GO:2000377	Regulation of reactive oxygen species metabolic process	8	188	0.67	0.0112	9606.ENSP00000260356,9606.ENSP00000261623,9606.ENSP00000263341,9606.ENSP00000264832,9606.ENSP00000295927,9606.ENSP00000299855,9606.ENSP00000351905,9606.ENSP00000382941	THBS1,CYBA,IL1B,ICAM1,PTX3,MMP3,TGFBR2,SIRPA
GO Process	GO:0060828	Regulation of canonical Wnt signaling pathway	10	291	0.57	0.0114	9606.ENSP00000264634,9606.ENSP00000269141,9606.ENSP00000300571,9606.ENSP00000301464,9606.ENSP00000330523,9606.ENSP00000346829,9606.ENSP00000367202,9606.ENSP00000379762,9606.ENSP00000385451,9606.ENSP00000478319	WNT5A,CDH2,GPRC5B,IGFBP6,CTHRC1,WLS,RECK,DKK3,MDK,GREM1
GO Process	GO:0045779	Negative regulation of bone resorption	3	14	1.37	0.0115	9606.ENSP00000297350,9606.ENSP00000376553,9606.ENSP00000385675	TNFRSF11B,TMEM119,IL6
GO Process	GO:0051917	Regulation of fibrinolysis	3	14	1.37	0.0115	9606.ENSP00000188790,9606.ENSP00000223095,9606.ENSP00000260356	FAP,SERPINE1,THBS1
GO Process	GO:0006024	Glycosaminoglycan biosynthetic process	6	102	0.81	0.0116	9606.ENSP00000052754,9606.ENSP00000259056,9606.ENSP00000263341,9606.ENSP00000332151,9606.ENSP00000361818,9606.ENSP00000378177	DCN,GALNT5,IL1B,DSE,SDC4,CEMIP
GO Process	GO:0006879	Cellular iron ion homeostasis	5	66	0.92	0.0118	9606.ENSP00000273550,9606.ENSP00000309477,9606.ENSP00000352779,9606.ENSP00000353224,9606.ENSP00000378310	FTH1,ACO1,SLC39A14,TFRC,SLC39A8
GO Process	GO:0007569	Cell aging	5	66	0.92	0.0118	9606.ENSP00000223095,9606.ENSP00000234091,9606.ENSP00000264832,9606.ENSP00000309572,9606.ENSP00000399888	SERPINE1,ID2,ICAM1,TERT,HMGA1
GO Process	GO:0048705	Skeletal system morphogenesis	9	240	0.61	0.0119	9606.ENSP00000219070,9606.ENSP00000257290,9606.ENSP00000295550,9606.ENSP00000308208,9606.ENSP00000344741,9606.ENSP00000351905,9606.ENSP00000376553,9606.ENSP00000424571,9606.ENSP00000480439	MMP2,PDGFRA,COL6A3,MMP14,INSIG1,TGFBR2,TMEM119,FBN2,DHRS3
GO Process	GO:0045807	Positive regulation of endocytosis	6	103	0.8	0.0121	9606.ENSP00000223095,9606.ENSP00000245907,9606.ENSP00000264634,9606.ENSP00000296585,9606.ENSP00000446917,9606.ENSP00000478319	SERPINE1,C3,WNT5A,ITGA2,APPL2,GREM1
GO Process	GO:2000379	Positive regulation of reactive oxygen species metabolic process	6	103	0.8	0.0121	9606.ENSP00000260356,9606.ENSP00000261623,9606.ENSP00000263341,9606.ENSP00000264832,9606.ENSP00000295927,9606.ENSP00000351905	THBS1,CYBA,IL1B,ICAM1,PTX3,TGFBR2
GO Process	GO:0001933	Negative regulation of protein phosphorylation	12	411	0.5	0.0127	9606.ENSP00000216629,9606.ENSP00000249075,9606.ENSP00000263341,9606.ENSP00000284240,9606.ENSP00000317891,9606.ENSP00000331544,9606.ENSP00000368752,9606.ENSP00000369677,9606.ENSP00000375649,9606.ENSP00000382941,9606.ENSP00000422591,9606.ENSP00000478319	BDKRB1,LIF,IL1B,THY1,TNIP1,FBLN1,PRNP,EMILIN1,MYADM,SIRPA,SLIT2,GREM1
GO Process	GO:0002437	Inflammatory response to antigenic stimulus	4	37	1.07	0.0127	9606.ENSP00000250092,9606.ENSP00000263339,9606.ENSP00000263341,9606.ENSP00000264832	CD68,IL1A,IL1B,ICAM1
GO Process	GO:0048048	Embryonic eye morphogenesis	4	37	1.07	0.0127	9606.ENSP00000264634,9606.ENSP00000332256,9606.ENSP00000364685,9606.ENSP00000424571	WNT5A,ALDH1A3,MFAP2,FBN2
GO Process	GO:2001240	Negative regulation of extrinsic apoptotic signaling pathway in absence of ligand	4	37	1.07	0.0127	9606.ENSP00000263339,9606.ENSP00000263341,9606.ENSP00000309572,9606.ENSP00000342513	IL1A,IL1B,TERT,IFI6
GO Process	GO:0048525	Negative regulation of viral process	6	105	0.79	0.0131	9606.ENSP00000295927,9606.ENSP00000317891,9606.ENSP00000331544,9606.ENSP00000368699,9606.ENSP00000386187,9606.ENSP00000432218	PTX3,TNIP1,FBLN1,ISG15,IFITM1,IL32
GO Process	GO:0043123	Positive regulation of I-kappaB kinase/NF-kappaB signaling	8	194	0.65	0.0132	9606.ENSP00000263339,9606.ENSP00000263341,9606.ENSP00000300571,9606.ENSP00000346829,9606.ENSP00000353224,9606.ENSP00000355330,9606.ENSP00000358045,9606.ENSP00000363553	IL1A,IL1B,GPRC5B,WLS,TFRC,TGM2,ECM1,LPAR1
GO Process	GO:0030968	Endoplasmic reticulum unfolded protein response	6	106	0.79	0.0137	9606.ENSP00000225831,9606.ENSP00000227507,9606.ENSP00000262947,9606.ENSP00000265087,9606.ENSP00000306512,9606.ENSP00000385385	CCL2,CCND1,C19orf10,STC2,CXCL8,PDIA6
GO Process	GO:1900026	Positive regulation of substrate adhesion-dependent cell spreading	4	38	1.06	0.0137	9606.ENSP00000265371,9606.ENSP00000327801,9606.ENSP00000375649,9606.ENSP00000385451	NRP1,P4HB,MYADM,MDK
GO Process	GO:0071230	Cellular response to amino acid stimulus	5	69	0.9	0.0138	9606.ENSP00000219070,9606.ENSP00000257290,9606.ENSP00000261623,9606.ENSP00000305422,9606.ENSP00000362776	MMP2,PDGFRA,CYBA,CEBPB,COL16A1
GO Process	GO:0048562	Embryonic organ morphogenesis	10	301	0.56	0.0140	9606.ENSP00000234091,9606.ENSP00000257290,9606.ENSP00000264634,9606.ENSP00000308208,9606.ENSP00000330523,9606.ENSP00000332256,9606.ENSP00000344741,9606.ENSP00000351905,9606.ENSP00000364685,9606.ENSP00000424571	ID2,PDGFRA,WNT5A,MMP14,CTHRC1,ALDH1A3,INSIG1,TGFBR2,MFAP2,FBN2
GO Process	GO:0044089	Positive regulation of cellular component biogenesis	14	542	0.45	0.0142	9606.ENSP00000264832,9606.ENSP00000265371,9606.ENSP00000284240,9606.ENSP00000299855,9606.ENSP00000316891,9606.ENSP00000322788,9606.ENSP00000343690,9606.ENSP00000353224,9606.ENSP00000358765,9606.ENSP00000361818,9606.ENSP00000362776,9606.ENSP00000363553,9606.ENSP00000369677,9606.ENSP00000389631	ICAM1,NRP1,THY1,MMP3,LIMCH1,MMP1,DPYSL3,TFRC,TPBG,SDC4,COL16A1,LPAR1,EMILIN1,ARPC1B
GO Process	GO:0002697	Regulation of immune effector process	12	418	0.49	0.0143	9606.ENSP00000226317,9606.ENSP00000245907,9606.ENSP00000263341,9606.ENSP00000264634,9606.ENSP00000264832,9606.ENSP00000300571,9606.ENSP00000353224,9606.ENSP00000385675,9606.ENSP00000386380,9606.ENSP00000416561,9606.ENSP00000446917,9606.ENSP00000483599	CXCL6,C3,IL1B,WNT5A,ICAM1,GPRC5B,TFRC,IL6,IL1R1,CFB,APPL2,SPON2
GO Process	GO:0070373	Negative regulation of ERK1 and ERK2 cascade	5	70	0.89	0.0145	9606.ENSP00000249075,9606.ENSP00000317891,9606.ENSP00000331544,9606.ENSP00000369677,9606.ENSP00000382941	LIF,TNIP1,FBLN1,EMILIN1,SIRPA
GO Process	GO:0030856	Regulation of epithelial cell differentiation	7	151	0.7	0.0148	9606.ENSP00000223095,9606.ENSP00000227507,9606.ENSP00000249075,9606.ENSP00000263341,9606.ENSP00000264498,9606.ENSP00000271651,9606.ENSP00000305422	SERPINE1,CCND1,LIF,IL1B,FGF2,CTSK,CEBPB
GO Process	GO:0051701	Interaction with host	7	151	0.7	0.0148	9606.ENSP00000264832,9606.ENSP00000296585,9606.ENSP00000300060,9606.ENSP00000317891,9606.ENSP00000331831,9606.ENSP00000353224,9606.ENSP00000353731	ICAM1,ITGA2,ANPEP,TNIP1,GAS6,TFRC,DPP4
GO Process	GO:1903510	Mucopolysaccharide metabolic process	6	108	0.78	0.0148	9606.ENSP00000052754,9606.ENSP00000263341,9606.ENSP00000264498,9606.ENSP00000332151,9606.ENSP00000378177,9606.ENSP00000398632	DCN,IL1B,FGF2,DSE,CEMIP,CD44
GO Process	GO:1905952	Regulation of lipid localization	7	151	0.7	0.0148	9606.ENSP00000216797,9606.ENSP00000245907,9606.ENSP00000260356,9606.ENSP00000261183,9606.ENSP00000263341,9606.ENSP00000340864,9606.ENSP00000385675	NFKBIA,C3,THBS1,OSBPL8,IL1B,C1QTNF1,IL6
GO Process	GO:1903708	Positive regulation of hemopoiesis	8	199	0.64	0.0150	9606.ENSP00000234091,9606.ENSP00000249075,9606.ENSP00000263341,9606.ENSP00000308208,9606.ENSP00000331831,9606.ENSP00000351905,9606.ENSP00000368699,9606.ENSP00000385451	ID2,LIF,IL1B,MMP14,GAS6,TGFBR2,ISG15,MDK
GO Process	GO:0010715	Regulation of extracellular matrix disassembly	3	16	1.31	0.0152	9606.ENSP00000188790,9606.ENSP00000353731,9606.ENSP00000385675	FAP,DPP4,IL6
GO Process	GO:0030214	Hyaluronan catabolic process	3	16	1.31	0.0152	9606.ENSP00000264498,9606.ENSP00000378177,9606.ENSP00000398632	FGF2,CEMIP,CD44
GO Process	GO:0032680	Regulation of tumor necrosis factor production	7	152	0.7	0.0152	9606.ENSP00000260356,9606.ENSP00000261623,9606.ENSP00000263339,9606.ENSP00000264634,9606.ENSP00000331831,9606.ENSP00000382941,9606.ENSP00000483599	THBS1,CYBA,IL1A,WNT5A,GAS6,SIRPA,SPON2
GO Process	GO:0034116	Positive regulation of heterotypic cell-cell adhesion	3	16	1.31	0.0152	9606.ENSP00000263341,9606.ENSP00000284240,9606.ENSP00000398632	IL1B,THY1,CD44
GO Process	GO:0043312	Neutrophil degranulation	13	484	0.47	0.0152	9606.ENSP00000217131,9606.ENSP00000245907,9606.ENSP00000250092,9606.ENSP00000261623,9606.ENSP00000262428,9606.ENSP00000273550,9606.ENSP00000295927,9606.ENSP00000300060,9606.ENSP00000339328,9606.ENSP00000367265,9606.ENSP00000379110,9606.ENSP00000382941,9606.ENSP00000398632	CTSZ,C3,CD68,CYBA,COTL1,FTH1,PTX3,ANPEP,PLAUR,CKAP4,CXCL1,SIRPA,CD44
GO Process	GO:0045685	Regulation of glial cell differentiation	5	71	0.88	0.0152	9606.ENSP00000234091,9606.ENSP00000249075,9606.ENSP00000385451,9606.ENSP00000385675,9606.ENSP00000415786	ID2,LIF,MDK,IL6,SERPINE2
GO Process	GO:0060349	Bone morphogenesis	6	109	0.78	0.0152	9606.ENSP00000295550,9606.ENSP00000308208,9606.ENSP00000344741,9606.ENSP00000351905,9606.ENSP00000376553,9606.ENSP00000480439	COL6A3,MMP14,INSIG1,TGFBR2,TMEM119,DHRS3
GO Process	GO:1903900	Regulation of viral life cycle	7	153	0.7	0.0155	9606.ENSP00000295927,9606.ENSP00000306512,9606.ENSP00000317891,9606.ENSP00000327801,9606.ENSP00000368699,9606.ENSP00000386187,9606.ENSP00000432218	PTX3,CXCL8,TNIP1,P4HB,ISG15,IFITM1,IL32
GO Process	GO:0060562	Epithelial tube morphogenesis	10	307	0.55	0.0157	9606.ENSP00000217131,9606.ENSP00000264498,9606.ENSP00000264634,9606.ENSP00000265371,9606.ENSP00000308208,9606.ENSP00000330523,9606.ENSP00000351905,9606.ENSP00000361818,9606.ENSP00000422591,9606.ENSP00000478319	CTSZ,FGF2,WNT5A,NRP1,MMP14,CTHRC1,TGFBR2,SDC4,SLIT2,GREM1
GO Process	GO:0010468	Regulation of gene expression	64	4813	0.16	0.0163	9606.ENSP00000052754,9606.ENSP00000216797,9606.ENSP00000217131,9606.ENSP00000222553,9606.ENSP00000223095,9606.ENSP00000226317,9606.ENSP00000227507,9606.ENSP00000234091,9606.ENSP00000245907,9606.ENSP00000249075,9606.ENSP00000254722,9606.ENSP00000257290,9606.ENSP00000260128,9606.ENSP00000260356,9606.ENSP00000261623,9606.ENSP00000262120,9606.ENSP00000262947,9606.ENSP00000263339,9606.ENSP00000263341,…	DCN,NFKBIA,CTSZ,NAMPT,SERPINE1,CXCL6,CCND1,ID2,C3,LIF,SERPINF1,PDGFRA,SULF1,THBS1,CYBA,TWSG1,C19orf10,IL1A,IL1B,FGF2,WNT5A,ICAM1,STC2,ITGA2,GPRC5B,CEBPB,PAM,MMP14,ACO1,TERT,FOSL1,TNIP1,BASP1,FBLN1,GAS6,NME1,C1QTNF1,INSIG1,TGFBR2,TFRC,SGK1,ECM1,ID3,ISG15,PRNP,ASPH,EMILIN1,SQSTM1,MYADM,TMEM119,SLC39A8,DKK3,SIRPA,MDK,IL6,IL1R1,HMGA1,SERPINE2,IL32,SOD2,APPL2,GREM1,TWIST2,SPON2
GO Process	GO:1903053	Regulation of extracellular matrix organization	4	41	1.03	0.0169	9606.ENSP00000188790,9606.ENSP00000353731,9606.ENSP00000369677,9606.ENSP00000385675	FAP,DPP4,EMILIN1,IL6
GO Process	GO:0033138	Positive regulation of peptidyl-serine phosphorylation	6	112	0.77	0.0170	9606.ENSP00000249075,9606.ENSP00000264634,9606.ENSP00000331831,9606.ENSP00000353224,9606.ENSP00000385675,9606.ENSP00000398632	LIF,WNT5A,GAS6,TFRC,IL6,CD44
GO Process	GO:0051924	Regulation of calcium ion transport	9	256	0.58	0.0170	9606.ENSP00000216629,9606.ENSP00000225831,9606.ENSP00000261623,9606.ENSP00000264832,9606.ENSP00000265087,9606.ENSP00000284240,9606.ENSP00000368752,9606.ENSP00000368767,9606.ENSP00000378177	BDKRB1,CCL2,CYBA,ICAM1,STC2,THY1,PRNP,ASPH,CEMIP
GO Process	GO:1902107	Positive regulation of leukocyte differentiation	7	156	0.69	0.0170	9606.ENSP00000234091,9606.ENSP00000249075,9606.ENSP00000263341,9606.ENSP00000308208,9606.ENSP00000331831,9606.ENSP00000351905,9606.ENSP00000385451	ID2,LIF,IL1B,MMP14,GAS6,TGFBR2,MDK
GO Process	GO:0019538	Protein metabolic process	58	4251	0.17	0.0173	9606.ENSP00000005286,9606.ENSP00000052754,9606.ENSP00000188790,9606.ENSP00000216797,9606.ENSP00000217131,9606.ENSP00000219070,9606.ENSP00000223061,9606.ENSP00000225831,9606.ENSP00000227507,9606.ENSP00000241305,9606.ENSP00000245907,9606.ENSP00000249075,9606.ENSP00000251047,9606.ENSP00000257290,9606.ENSP00000259056,9606.ENSP00000260128,9606.ENSP00000260356,9606.ENSP00000263341,9606.ENSP00000263574,…	TMEM132A,DCN,FAP,NFKBIA,CTSZ,MMP2,PCOLCE,CCL2,CCND1,CPXM2,C3,LIF,LMAN1,PDGFRA,GALNT5,SULF1,THBS1,IL1B,APLP2,FGF2,WNT5A,STC2,NRP1,CDH2,RCN3,CTSK,PLOD2,THY1,MMP3,ANPEP,IGFBP6,TPST1,PAM,MMP14,FKBP10,TNIP1,MMP1,P4HB,PAPPA,FBLN1,GAS6,DSE,TGFBR2,DPP4,TGM2,SGK1,CKAP4,ISG15,ASPH,SQSTM1,SLC39A8,PDIA6,IL6,MCFD2,USP53,TGFBI,CFB,FKBP11
GO Process	GO:2000027	Regulation of animal organ morphogenesis	9	257	0.58	0.0174	9606.ENSP00000249075,9606.ENSP00000260128,9606.ENSP00000264634,9606.ENSP00000297350,9606.ENSP00000319281,9606.ENSP00000330523,9606.ENSP00000351905,9606.ENSP00000385451,9606.ENSP00000478319	LIF,SULF1,WNT5A,TNFRSF11B,BASP1,CTHRC1,TGFBR2,MDK,GREM1
GO Process	GO:0002526	Acute inflammatory response	5	74	0.87	0.0175	9606.ENSP00000263339,9606.ENSP00000263341,9606.ENSP00000264832,9606.ENSP00000305422,9606.ENSP00000385675	IL1A,IL1B,ICAM1,CEBPB,IL6
GO Process	GO:0010827	Regulation of glucose transmembrane transport	5	74	0.87	0.0175	9606.ENSP00000245907,9606.ENSP00000261183,9606.ENSP00000263341,9606.ENSP00000309572,9606.ENSP00000446917	C3,OSBPL8,IL1B,TERT,APPL2
GO Process	GO:0043627	Response to estrogen	5	74	0.87	0.0175	9606.ENSP00000227507,9606.ENSP00000297350,9606.ENSP00000308208,9606.ENSP00000351905,9606.ENSP00000389631	CCND1,TNFRSF11B,MMP14,TGFBR2,ARPC1B
GO Process	GO:0061844	Antimicrobial humoral immune response mediated by antimicrobial peptide	6	113	0.76	0.0175	9606.ENSP00000226317,9606.ENSP00000296026,9606.ENSP00000296027,9606.ENSP00000306512,9606.ENSP00000379110,9606.ENSP00000427279	CXCL6,CXCL3,CXCL5,CXCL8,CXCL1,CXCL2
GO Process	GO:0002063	Chondrocyte development	4	42	1.02	0.0181	9606.ENSP00000260128,9606.ENSP00000295550,9606.ENSP00000351905,9606.ENSP00000358045	SULF1,COL6A3,TGFBR2,ECM1
GO Process	GO:0010712	Regulation of collagen metabolic process	4	42	1.02	0.0181	9606.ENSP00000188790,9606.ENSP00000296585,9606.ENSP00000369677,9606.ENSP00000385675	FAP,ITGA2,EMILIN1,IL6
GO Process	GO:0030500	Regulation of bone mineralization	5	75	0.86	0.0181	9606.ENSP00000358045,9606.ENSP00000368699,9606.ENSP00000376553,9606.ENSP00000424571,9606.ENSP00000478319	ECM1,ISG15,TMEM119,FBN2,GREM1
GO Process	GO:0038098	Sequestering of BMP from receptor via BMP binding	2	3	1.86	0.0181	9606.ENSP00000289749,9606.ENSP00000478319	NBL1,GREM1
GO Process	GO:0043200	Response to amino acid	6	114	0.76	0.0181	9606.ENSP00000219070,9606.ENSP00000257290,9606.ENSP00000261623,9606.ENSP00000264832,9606.ENSP00000305422,9606.ENSP00000362776	MMP2,PDGFRA,CYBA,ICAM1,CEBPB,COL16A1
GO Process	GO:0051281	Positive regulation of release of sequestered calcium ion into cytosol	4	42	1.02	0.0181	9606.ENSP00000216629,9606.ENSP00000284240,9606.ENSP00000368767,9606.ENSP00000378177	BDKRB1,THY1,ASPH,CEMIP
GO Process	GO:0052372	Modulation by symbiont of entry into host	4	42	1.02	0.0181	9606.ENSP00000295927,9606.ENSP00000306512,9606.ENSP00000327801,9606.ENSP00000386187	PTX3,CXCL8,P4HB,IFITM1
GO Process	GO:0055071	Manganese ion homeostasis	2	3	1.86	0.0181	9606.ENSP00000352779,9606.ENSP00000378310	SLC39A14,SLC39A8
GO Process	GO:0060412	Ventricular septum morphogenesis	4	42	1.02	0.0181	9606.ENSP00000234091,9606.ENSP00000264634,9606.ENSP00000351905,9606.ENSP00000422591	ID2,WNT5A,TGFBR2,SLIT2
GO Process	GO:0090024	Negative regulation of neutrophil chemotaxis	2	3	1.86	0.0181	9606.ENSP00000353731,9606.ENSP00000422591	DPP4,SLIT2
GO Process	GO:0097325	Melanocyte proliferation	2	3	1.86	0.0181	9606.ENSP00000188790,9606.ENSP00000264634	FAP,WNT5A
GO Process	GO:1905521	Regulation of macrophage migration	4	42	1.02	0.0181	9606.ENSP00000260356,9606.ENSP00000308208,9606.ENSP00000369677,9606.ENSP00000385451	THBS1,MMP14,EMILIN1,MDK
GO Process	GO:0007369	Gastrulation	7	159	0.68	0.0182	9606.ENSP00000219070,9606.ENSP00000262120,9606.ENSP00000264634,9606.ENSP00000296585,9606.ENSP00000308208,9606.ENSP00000346829,9606.ENSP00000351905	MMP2,TWSG1,WNT5A,ITGA2,MMP14,WLS,TGFBR2
GO Process	GO:0031344	Regulation of cell projection organization	16	696	0.4	0.0182	9606.ENSP00000217131,9606.ENSP00000254722,9606.ENSP00000264634,9606.ENSP00000264832,9606.ENSP00000265371,9606.ENSP00000269141,9606.ENSP00000284240,9606.ENSP00000296585,9606.ENSP00000322730,9606.ENSP00000337060,9606.ENSP00000343690,9606.ENSP00000363553,9606.ENSP00000368752,9606.ENSP00000385451,9606.ENSP00000398632,9606.ENSP00000422591	CTSZ,SERPINF1,WNT5A,ICAM1,NRP1,CDH2,THY1,ITGA2,ITM2C,NME1,DPYSL3,LPAR1,PRNP,MDK,CD44,SLIT2
GO Process	GO:0034764	Positive regulation of transmembrane transport	8	208	0.62	0.0183	9606.ENSP00000216629,9606.ENSP00000225831,9606.ENSP00000245907,9606.ENSP00000261183,9606.ENSP00000284240,9606.ENSP00000309572,9606.ENSP00000368767,9606.ENSP00000378177	BDKRB1,CCL2,C3,OSBPL8,THY1,TERT,ASPH,CEMIP
GO Process	GO:0022604	Regulation of cell morphogenesis	13	498	0.45	0.0184	9606.ENSP00000225831,9606.ENSP00000264634,9606.ENSP00000264832,9606.ENSP00000265371,9606.ENSP00000269141,9606.ENSP00000284240,9606.ENSP00000327801,9606.ENSP00000331544,9606.ENSP00000363553,9606.ENSP00000375649,9606.ENSP00000385451,9606.ENSP00000398632,9606.ENSP00000422591	CCL2,WNT5A,ICAM1,NRP1,CDH2,THY1,P4HB,FBLN1,LPAR1,MYADM,MDK,CD44,SLIT2
GO Process	GO:0007423	Sensory organ development	14	563	0.43	0.0185	9606.ENSP00000254722,9606.ENSP00000257290,9606.ENSP00000262120,9606.ENSP00000264634,9606.ENSP00000265371,9606.ENSP00000284240,9606.ENSP00000330523,9606.ENSP00000332256,9606.ENSP00000344741,9606.ENSP00000351905,9606.ENSP00000361818,9606.ENSP00000364685,9606.ENSP00000394033,9606.ENSP00000424571	SERPINF1,PDGFRA,TWSG1,WNT5A,NRP1,THY1,CTHRC1,ALDH1A3,INSIG1,TGFBR2,SDC4,MFAP2,KCNK2,FBN2
GO Process	GO:0019730	Antimicrobial humoral response	7	160	0.68	0.0187	9606.ENSP00000226317,9606.ENSP00000296026,9606.ENSP00000296027,9606.ENSP00000306512,9606.ENSP00000379110,9606.ENSP00000427279,9606.ENSP00000483599	CXCL6,CXCL3,CXCL5,CXCL8,CXCL1,CXCL2,SPON2
GO Process	GO:1901214	Regulation of neuron death	10	317	0.54	0.0187	9606.ENSP00000217131,9606.ENSP00000225831,9606.ENSP00000254722,9606.ENSP00000264634,9606.ENSP00000265371,9606.ENSP00000305422,9606.ENSP00000309572,9606.ENSP00000368752,9606.ENSP00000385451,9606.ENSP00000446252	CTSZ,CCL2,SERPINF1,WNT5A,NRP1,CEBPB,TERT,PRNP,MDK,SOD2
GO Process	GO:0031290	Retinal ganglion cell axon guidance	3	18	1.26	0.0189	9606.ENSP00000265371,9606.ENSP00000305988,9606.ENSP00000422591	NRP1,ALCAM,SLIT2
GO Process	GO:0045124	Regulation of bone resorption	4	43	1.0	0.0189	9606.ENSP00000297350,9606.ENSP00000353224,9606.ENSP00000376553,9606.ENSP00000385675	TNFRSF11B,TFRC,TMEM119,IL6
GO Process	GO:0045687	Positive regulation of glial cell differentiation	4	43	1.0	0.0189	9606.ENSP00000234091,9606.ENSP00000249075,9606.ENSP00000385451,9606.ENSP00000415786	ID2,LIF,MDK,SERPINE2
GO Process	GO:0001704	Formation of primary germ layer	6	116	0.75	0.0191	9606.ENSP00000219070,9606.ENSP00000262120,9606.ENSP00000264634,9606.ENSP00000296585,9606.ENSP00000308208,9606.ENSP00000346829	MMP2,TWSG1,WNT5A,ITGA2,MMP14,WLS
GO Process	GO:0006909	Phagocytosis	8	210	0.62	0.0192	9606.ENSP00000260356,9606.ENSP00000295927,9606.ENSP00000331831,9606.ENSP00000355330,9606.ENSP00000367794,9606.ENSP00000383115,9606.ENSP00000389631,9606.ENSP00000483599	THBS1,PTX3,GAS6,TGM2,SRPX,COLEC12,ARPC1B,SPON2
GO Process	GO:0016525	Negative regulation of angiogenesis	6	117	0.75	0.0198	9606.ENSP00000052754,9606.ENSP00000223095,9606.ENSP00000254722,9606.ENSP00000260128,9606.ENSP00000260356,9606.ENSP00000369677	DCN,SERPINE1,SERPINF1,SULF1,THBS1,EMILIN1
GO Process	GO:0045087	Innate immune response	16	703	0.39	0.0198	9606.ENSP00000225831,9606.ENSP00000245185,9606.ENSP00000245907,9606.ENSP00000261623,9606.ENSP00000264634,9606.ENSP00000264832,9606.ENSP00000295927,9606.ENSP00000342513,9606.ENSP00000360883,9606.ENSP00000368699,9606.ENSP00000382941,9606.ENSP00000383115,9606.ENSP00000386187,9606.ENSP00000398632,9606.ENSP00000416561,9606.ENSP00000483599	CCL2,MT2A,C3,CYBA,WNT5A,ICAM1,PTX3,IFI6,IFIT3,ISG15,SIRPA,COLEC12,IFITM1,CD44,CFB,SPON2
GO Process	GO:1903827	Regulation of cellular protein localization	14	568	0.43	0.0198	9606.ENSP00000249075,9606.ENSP00000251047,9606.ENSP00000263341,9606.ENSP00000264634,9606.ENSP00000269141,9606.ENSP00000308208,9606.ENSP00000309572,9606.ENSP00000331831,9606.ENSP00000344741,9606.ENSP00000353224,9606.ENSP00000368752,9606.ENSP00000368767,9606.ENSP00000374455,9606.ENSP00000378177	LIF,LMAN1,IL1B,WNT5A,CDH2,MMP14,TERT,GAS6,INSIG1,TFRC,PRNP,ASPH,SQSTM1,CEMIP
GO Process	GO:0006953	Acute-phase response	4	44	0.99	0.0202	9606.ENSP00000263339,9606.ENSP00000263341,9606.ENSP00000305422,9606.ENSP00000385675	IL1A,IL1B,CEBPB,IL6
GO Process	GO:0022602	Ovulation cycle process	4	44	0.99	0.0202	9606.ENSP00000257290,9606.ENSP00000295927,9606.ENSP00000306100,9606.ENSP00000422591	PDGFRA,PTX3,PAM,SLIT2
GO Process	GO:0043523	Regulation of neuron apoptotic process	8	212	0.61	0.0202	9606.ENSP00000217131,9606.ENSP00000225831,9606.ENSP00000265371,9606.ENSP00000305422,9606.ENSP00000309572,9606.ENSP00000368752,9606.ENSP00000385451,9606.ENSP00000446252	CTSZ,CCL2,NRP1,CEBPB,TERT,PRNP,MDK,SOD2
GO Process	GO:0098609	Cell-cell adhesion	13	505	0.45	0.0203	9606.ENSP00000064724,9606.ENSP00000257290,9606.ENSP00000263341,9606.ENSP00000264832,9606.ENSP00000269141,9606.ENSP00000284240,9606.ENSP00000305988,9606.ENSP00000317891,9606.ENSP00000351905,9606.ENSP00000362776,9606.ENSP00000378310,9606.ENSP00000382941,9606.ENSP00000398632	CLDN11,PDGFRA,IL1B,ICAM1,CDH2,THY1,ALCAM,TNIP1,TGFBR2,COL16A1,SLC39A8,SIRPA,CD44
GO Process	GO:0010594	Regulation of endothelial cell migration	7	164	0.67	0.0210	9606.ENSP00000052754,9606.ENSP00000254722,9606.ENSP00000260356,9606.ENSP00000264498,9606.ENSP00000264634,9606.ENSP00000265371,9606.ENSP00000422591	DCN,SERPINF1,THBS1,FGF2,WNT5A,NRP1,SLIT2
GO Process	GO:0010544	Negative regulation of platelet activation	3	19	1.23	0.0212	9606.ENSP00000257290,9606.ENSP00000340864,9606.ENSP00000415786	PDGFRA,C1QTNF1,SERPINE2
GO Process	GO:0032026	Response to magnesium ion	3	19	1.23	0.0212	9606.ENSP00000227507,9606.ENSP00000260356,9606.ENSP00000297350	CCND1,THBS1,TNFRSF11B
GO Process	GO:0051279	Regulation of release of sequestered calcium ion into cytosol	5	79	0.84	0.0215	9606.ENSP00000216629,9606.ENSP00000261623,9606.ENSP00000284240,9606.ENSP00000368767,9606.ENSP00000378177	BDKRB1,CYBA,THY1,ASPH,CEMIP
GO Process	GO:0050792	Regulation of viral process	8	215	0.61	0.0217	9606.ENSP00000295927,9606.ENSP00000306512,9606.ENSP00000317891,9606.ENSP00000327801,9606.ENSP00000331544,9606.ENSP00000368699,9606.ENSP00000386187,9606.ENSP00000432218	PTX3,CXCL8,TNIP1,P4HB,FBLN1,ISG15,IFITM1,IL32
GO Process	GO:0033043	Regulation of organelle organization	24	1306	0.3	0.0218	9606.ENSP00000052754,9606.ENSP00000249075,9606.ENSP00000251047,9606.ENSP00000257290,9606.ENSP00000262428,9606.ENSP00000263339,9606.ENSP00000263341,9606.ENSP00000264634,9606.ENSP00000264832,9606.ENSP00000265371,9606.ENSP00000269141,9606.ENSP00000306100,9606.ENSP00000316891,9606.ENSP00000339328,9606.ENSP00000344741,9606.ENSP00000353224,9606.ENSP00000361818,9606.ENSP00000363553,9606.ENSP00000374455,…	DCN,LIF,LMAN1,PDGFRA,COTL1,IL1A,IL1B,WNT5A,ICAM1,NRP1,CDH2,PAM,LIMCH1,PLAUR,INSIG1,TFRC,SDC4,LPAR1,SQSTM1,MYADM,MDK,ARPC1B,HMGA1,SLIT2
GO Process	GO:0006986	Response to unfolded protein	7	166	0.66	0.0222	9606.ENSP00000225831,9606.ENSP00000227507,9606.ENSP00000260356,9606.ENSP00000262947,9606.ENSP00000265087,9606.ENSP00000306512,9606.ENSP00000385385	CCL2,CCND1,THBS1,C19orf10,STC2,CXCL8,PDIA6
GO Process	GO:0048468	Cell development	28	1629	0.27	0.0223	9606.ENSP00000234091,9606.ENSP00000245907,9606.ENSP00000249075,9606.ENSP00000257290,9606.ENSP00000260128,9606.ENSP00000263339,9606.ENSP00000263341,9606.ENSP00000264634,9606.ENSP00000264832,9606.ENSP00000265371,9606.ENSP00000284240,9606.ENSP00000285930,9606.ENSP00000289749,9606.ENSP00000295550,9606.ENSP00000295927,9606.ENSP00000305988,9606.ENSP00000330523,9606.ENSP00000343690,9606.ENSP00000343899,…	ID2,C3,LIF,PDGFRA,SULF1,IL1A,IL1B,WNT5A,ICAM1,NRP1,THY1,AKR1B1,NBL1,COL6A3,PTX3,ALCAM,CTHRC1,DPYSL3,FRMD6,TGFBR2,SGK1,ECM1,SDC4,LPAR1,MYADM,MDK,IL6,SLIT2
GO Process	GO:1901699	Cellular response to nitrogen compound	15	645	0.4	0.0225	9606.ENSP00000219070,9606.ENSP00000222553,9606.ENSP00000257290,9606.ENSP00000261623,9606.ENSP00000264832,9606.ENSP00000285930,9606.ENSP00000299855,9606.ENSP00000305422,9606.ENSP00000344741,9606.ENSP00000352779,9606.ENSP00000359557,9606.ENSP00000362776,9606.ENSP00000368752,9606.ENSP00000383115,9606.ENSP00000422591	MMP2,NAMPT,PDGFRA,CYBA,ICAM1,AKR1B1,MMP3,CEBPB,INSIG1,SLC39A14,LDOC1,COL16A1,PRNP,COLEC12,SLIT2
GO Process	GO:0035272	Exocrine system development	4	46	0.98	0.0229	9606.ENSP00000262120,9606.ENSP00000265371,9606.ENSP00000346829,9606.ENSP00000355330	TWSG1,NRP1,WLS,TGM2
GO Process	GO:1905953	Negative regulation of lipid localization	4	46	0.98	0.0229	9606.ENSP00000216797,9606.ENSP00000260356,9606.ENSP00000261183,9606.ENSP00000385675	NFKBIA,THBS1,OSBPL8,IL6
GO Process	GO:0007613	Memory	6	122	0.73	0.0235	9606.ENSP00000254722,9606.ENSP00000305422,9606.ENSP00000356832,9606.ENSP00000368752,9606.ENSP00000385451,9606.ENSP00000394033	SERPINF1,CEBPB,SGK1,PRNP,MDK,KCNK2
GO Process	GO:0002726	Positive regulation of T cell cytokine production	3	20	1.21	0.0237	9606.ENSP00000263341,9606.ENSP00000385675,9606.ENSP00000386380	IL1B,IL6,IL1R1
GO Process	GO:0007350	Blastoderm segmentation	3	20	1.21	0.0237	9606.ENSP00000264634,9606.ENSP00000265371,9606.ENSP00000319281	WNT5A,NRP1,BASP1
GO Process	GO:0032880	Regulation of protein localization	19	934	0.34	0.0237	9606.ENSP00000249075,9606.ENSP00000251047,9606.ENSP00000263339,9606.ENSP00000263341,9606.ENSP00000264634,9606.ENSP00000269141,9606.ENSP00000306100,9606.ENSP00000308208,9606.ENSP00000309572,9606.ENSP00000331831,9606.ENSP00000344741,9606.ENSP00000346829,9606.ENSP00000353224,9606.ENSP00000353731,9606.ENSP00000368752,9606.ENSP00000368767,9606.ENSP00000374455,9606.ENSP00000378177,9606.ENSP00000385675	LIF,LMAN1,IL1A,IL1B,WNT5A,CDH2,PAM,MMP14,TERT,GAS6,INSIG1,WLS,TFRC,DPP4,PRNP,ASPH,SQSTM1,CEMIP,IL6
GO Process	GO:0042730	Fibrinolysis	3	20	1.21	0.0237	9606.ENSP00000223095,9606.ENSP00000339328,9606.ENSP00000401645	SERPINE1,PLAUR,SERPINB2
GO Process	GO:0110053	Regulation of actin filament organization	9	273	0.55	0.0237	9606.ENSP00000262428,9606.ENSP00000264832,9606.ENSP00000265371,9606.ENSP00000316891,9606.ENSP00000361818,9606.ENSP00000363553,9606.ENSP00000375649,9606.ENSP00000389631,9606.ENSP00000422591	COTL1,ICAM1,NRP1,LIMCH1,SDC4,LPAR1,MYADM,ARPC1B,SLIT2
GO Process	GO:1904996	Positive regulation of leukocyte adhesion to vascular endothelial cell	3	20	1.21	0.0237	9606.ENSP00000264832,9606.ENSP00000385451,9606.ENSP00000385675	ICAM1,MDK,IL6
GO Process	GO:0010718	Positive regulation of epithelial to mesenchymal transition	4	47	0.97	0.0243	9606.ENSP00000263341,9606.ENSP00000351905,9606.ENSP00000385451,9606.ENSP00000385675	IL1B,TGFBR2,MDK,IL6
GO Process	GO:0001660	Fever generation	2	4	1.74	0.0245	9606.ENSP00000263339,9606.ENSP00000263341	IL1A,IL1B
GO Process	GO:0002605	Negative regulation of dendritic cell antigen processing and presentation	2	4	1.74	0.0245	9606.ENSP00000250092,9606.ENSP00000260356	CD68,THBS1
GO Process	GO:0010716	Negative regulation of extracellular matrix disassembly	2	4	1.74	0.0245	9606.ENSP00000188790,9606.ENSP00000353731	FAP,DPP4
GO Process	GO:0014805	Smooth muscle adaptation	2	4	1.74	0.0245	9606.ENSP00000261623,9606.ENSP00000263341	CYBA,IL1B
GO Process	GO:0045917	Positive regulation of complement activation	2	4	1.74	0.0245	9606.ENSP00000245907,9606.ENSP00000263341	C3,IL1B
GO Process	GO:0051897	Positive regulation of protein kinase B signaling	7	170	0.65	0.0245	9606.ENSP00000257290,9606.ENSP00000260356,9606.ENSP00000261183,9606.ENSP00000262947,9606.ENSP00000264498,9606.ENSP00000331831,9606.ENSP00000340864	PDGFRA,THBS1,OSBPL8,C19orf10,FGF2,GAS6,C1QTNF1
GO Process	GO:0060244	Negative regulation of cell proliferation involved in contact inhibition	2	4	1.74	0.0245	9606.ENSP00000188790,9606.ENSP00000367794	FAP,SRPX
GO Process	GO:0060355	Positive regulation of cell adhesion molecule production	2	4	1.74	0.0245	9606.ENSP00000263341,9606.ENSP00000383115	IL1B,COLEC12
GO Process	GO:0060686	Negative regulation of prostatic bud formation	2	4	1.74	0.0245	9606.ENSP00000260128,9606.ENSP00000264634	SULF1,WNT5A
GO Process	GO:0070487	Monocyte aggregation	2	4	1.74	0.0245	9606.ENSP00000263341,9606.ENSP00000398632	IL1B,CD44
GO Process	GO:0071673	Positive regulation of smooth muscle cell chemotaxis	2	4	1.74	0.0245	9606.ENSP00000363553,9606.ENSP00000385451	LPAR1,MDK
GO Process	GO:1901329	Regulation of odontoblast differentiation	2	4	1.74	0.0245	9606.ENSP00000223095,9606.ENSP00000305422	SERPINE1,CEBPB
GO Process	GO:0006979	Response to oxidative stress	11	393	0.48	0.0246	9606.ENSP00000219070,9606.ENSP00000257290,9606.ENSP00000261623,9606.ENSP00000265087,9606.ENSP00000299855,9606.ENSP00000308208,9606.ENSP00000310170,9606.ENSP00000368752,9606.ENSP00000382941,9606.ENSP00000385675,9606.ENSP00000446252	MMP2,PDGFRA,CYBA,STC2,MMP3,MMP14,FOSL1,PRNP,SIRPA,IL6,SOD2
GO Process	GO:0008219	Cell death	21	1091	0.32	0.0248	9606.ENSP00000188790,9606.ENSP00000216797,9606.ENSP00000222553,9606.ENSP00000258534,9606.ENSP00000259874,9606.ENSP00000260128,9606.ENSP00000262947,9606.ENSP00000263339,9606.ENSP00000263341,9606.ENSP00000297350,9606.ENSP00000305422,9606.ENSP00000331831,9606.ENSP00000342513,9606.ENSP00000351905,9606.ENSP00000356832,9606.ENSP00000374455,9606.ENSP00000385675,9606.ENSP00000409906,9606.ENSP00000422591,…	FAP,NFKBIA,NAMPT,DRAM1,IER3,SULF1,C19orf10,IL1A,IL1B,TNFRSF11B,CEBPB,GAS6,IFI6,TGFBR2,SGK1,SQSTM1,IL6,USP53,SLIT2,SOD2,GREM1
GO Process	GO:0003205	Cardiac chamber development	7	171	0.65	0.0249	9606.ENSP00000234091,9606.ENSP00000264634,9606.ENSP00000265371,9606.ENSP00000351905,9606.ENSP00000394033,9606.ENSP00000422591,9606.ENSP00000480439	ID2,WNT5A,NRP1,TGFBR2,KCNK2,SLIT2,DHRS3
GO Process	GO:0071241	Cellular response to inorganic substance	8	222	0.59	0.0249	9606.ENSP00000234091,9606.ENSP00000245185,9606.ENSP00000254722,9606.ENSP00000264634,9606.ENSP00000299855,9606.ENSP00000307706,9606.ENSP00000368752,9606.ENSP00000368767	ID2,MT2A,SERPINF1,WNT5A,MMP3,MT1E,PRNP,ASPH
GO Process	GO:0048145	Regulation of fibroblast proliferation	5	83	0.82	0.0250	9606.ENSP00000257290,9606.ENSP00000264634,9606.ENSP00000273550,9606.ENSP00000331544,9606.ENSP00000331831	PDGFRA,WNT5A,FTH1,FBLN1,GAS6
GO Process	GO:0033628	Regulation of cell adhesion mediated by integrin	4	48	0.96	0.0253	9606.ENSP00000223095,9606.ENSP00000249075,9606.ENSP00000353731,9606.ENSP00000431284	SERPINE1,LIF,DPP4,LPXN
GO Process	GO:0070169	Positive regulation of biomineral tissue development	4	48	0.96	0.0253	9606.ENSP00000305422,9606.ENSP00000368699,9606.ENSP00000376553,9606.ENSP00000424571	CEBPB,ISG15,TMEM119,FBN2
GO Process	GO:0010888	Negative regulation of lipid storage	3	21	1.19	0.0256	9606.ENSP00000216797,9606.ENSP00000261183,9606.ENSP00000385675	NFKBIA,OSBPL8,IL6
GO Process	GO:1905562	Regulation of vascular endothelial cell proliferation	3	21	1.19	0.0256	9606.ENSP00000225831,9606.ENSP00000264498,9606.ENSP00000385451	CCL2,FGF2,MDK
GO Process	GO:0032642	Regulation of chemokine production	5	84	0.81	0.0259	9606.ENSP00000226317,9606.ENSP00000263341,9606.ENSP00000264634,9606.ENSP00000382941,9606.ENSP00000385675	CXCL6,IL1B,WNT5A,SIRPA,IL6
GO Process	GO:0070848	Response to growth factor	13	524	0.43	0.0259	9606.ENSP00000217939,9606.ENSP00000225831,9606.ENSP00000257290,9606.ENSP00000260356,9606.ENSP00000262120,9606.ENSP00000264498,9606.ENSP00000264634,9606.ENSP00000265371,9606.ENSP00000306512,9606.ENSP00000331831,9606.ENSP00000351905,9606.ENSP00000398632,9606.ENSP00000446917	MXRA5,CCL2,PDGFRA,THBS1,TWSG1,FGF2,WNT5A,NRP1,CXCL8,GAS6,TGFBR2,CD44,APPL2
GO Process	GO:0001667	Ameboidal-type cell migration	7	173	0.64	0.0260	9606.ENSP00000188790,9606.ENSP00000264498,9606.ENSP00000264634,9606.ENSP00000265371,9606.ENSP00000353731,9606.ENSP00000422591,9606.ENSP00000478319	FAP,FGF2,WNT5A,NRP1,DPP4,SLIT2,GREM1
GO Process	GO:0001818	Negative regulation of cytokine production	9	280	0.54	0.0267	9606.ENSP00000260356,9606.ENSP00000262120,9606.ENSP00000331544,9606.ENSP00000331831,9606.ENSP00000368699,9606.ENSP00000368752,9606.ENSP00000382941,9606.ENSP00000385675,9606.ENSP00000446917	THBS1,TWSG1,FBLN1,GAS6,ISG15,PRNP,SIRPA,IL6,APPL2
GO Process	GO:0071349	Cellular response to interleukin-12	4	49	0.95	0.0268	9606.ENSP00000327801,9606.ENSP00000382941,9606.ENSP00000401645,9606.ENSP00000446252	P4HB,SIRPA,SERPINB2,SOD2
GO Process	GO:0043154	Negative regulation of cysteine-type endopeptidase activity involved in apoptotic process	5	85	0.81	0.0271	9606.ENSP00000260356,9606.ENSP00000331831,9606.ENSP00000339328,9606.ENSP00000342513,9606.ENSP00000398632	THBS1,GAS6,PLAUR,IFI6,CD44
GO Process	GO:0051896	Regulation of protein kinase B signaling	8	226	0.59	0.0272	9606.ENSP00000257290,9606.ENSP00000260356,9606.ENSP00000261183,9606.ENSP00000262947,9606.ENSP00000264498,9606.ENSP00000270645,9606.ENSP00000331831,9606.ENSP00000340864	PDGFRA,THBS1,OSBPL8,C19orf10,FGF2,RCN3,GAS6,C1QTNF1
GO Process	GO:0048565	Digestive tract development	6	128	0.71	0.0278	9606.ENSP00000234091,9606.ENSP00000257290,9606.ENSP00000264634,9606.ENSP00000306512,9606.ENSP00000351905,9606.ENSP00000405577	ID2,PDGFRA,WNT5A,CXCL8,TGFBR2,CLMP
GO Process	GO:0051480	Regulation of cytosolic calcium ion concentration	10	340	0.5	0.0278	9606.ENSP00000216629,9606.ENSP00000257290,9606.ENSP00000264498,9606.ENSP00000264634,9606.ENSP00000284240,9606.ENSP00000340864,9606.ENSP00000355330,9606.ENSP00000363553,9606.ENSP00000368767,9606.ENSP00000378177	BDKRB1,PDGFRA,FGF2,WNT5A,THY1,C1QTNF1,TGM2,LPAR1,ASPH,CEMIP
GO Process	GO:0071495	Cellular response to endogenous stimulus	22	1181	0.31	0.0278	9606.ENSP00000219070,9606.ENSP00000222553,9606.ENSP00000225831,9606.ENSP00000254722,9606.ENSP00000257290,9606.ENSP00000261623,9606.ENSP00000262120,9606.ENSP00000264498,9606.ENSP00000264634,9606.ENSP00000264832,9606.ENSP00000285930,9606.ENSP00000305422,9606.ENSP00000306512,9606.ENSP00000344741,9606.ENSP00000351905,9606.ENSP00000352779,9606.ENSP00000359557,9606.ENSP00000362776,9606.ENSP00000368752,…	MMP2,NAMPT,CCL2,SERPINF1,PDGFRA,CYBA,TWSG1,FGF2,WNT5A,ICAM1,AKR1B1,CEBPB,CXCL8,INSIG1,TGFBR2,SLC39A14,LDOC1,COL16A1,PRNP,CD44,SLIT2,APPL2
GO Process	GO:0045664	Regulation of neuron differentiation	15	665	0.39	0.0279	9606.ENSP00000217131,9606.ENSP00000234091,9606.ENSP00000254722,9606.ENSP00000264634,9606.ENSP00000265371,9606.ENSP00000269141,9606.ENSP00000284240,9606.ENSP00000289749,9606.ENSP00000300571,9606.ENSP00000322730,9606.ENSP00000337060,9606.ENSP00000343690,9606.ENSP00000363553,9606.ENSP00000385451,9606.ENSP00000422591	CTSZ,ID2,SERPINF1,WNT5A,NRP1,CDH2,THY1,NBL1,GPRC5B,ITM2C,NME1,DPYSL3,LPAR1,MDK,SLIT2
GO Process	GO:0010469	Regulation of signaling receptor activity	7	176	0.64	0.0282	9606.ENSP00000223095,9606.ENSP00000225831,9606.ENSP00000265371,9606.ENSP00000359557,9606.ENSP00000379762,9606.ENSP00000428572,9606.ENSP00000478319	SERPINE1,CCL2,NRP1,LDOC1,DKK3,LY6E,GREM1
GO Process	GO:1903901	Negative regulation of viral life cycle	5	86	0.8	0.0282	9606.ENSP00000295927,9606.ENSP00000317891,9606.ENSP00000368699,9606.ENSP00000386187,9606.ENSP00000432218	PTX3,TNIP1,ISG15,IFITM1,IL32
GO Process	GO:0010883	Regulation of lipid storage	4	50	0.94	0.0283	9606.ENSP00000216797,9606.ENSP00000245907,9606.ENSP00000261183,9606.ENSP00000385675	NFKBIA,C3,OSBPL8,IL6
GO Process	GO:0030514	Negative regulation of BMP signaling pathway	4	50	0.94	0.0283	9606.ENSP00000262120,9606.ENSP00000264634,9606.ENSP00000289749,9606.ENSP00000478319	TWSG1,WNT5A,NBL1,GREM1
GO Process	GO:0002576	Platelet degranulation	6	129	0.7	0.0286	9606.ENSP00000223095,9606.ENSP00000249842,9606.ENSP00000260356,9606.ENSP00000263574,9606.ENSP00000331831,9606.ENSP00000358045	SERPINE1,ISLR,THBS1,APLP2,GAS6,ECM1
GO Process	GO:0016043	Cellular component organization	69	5447	0.14	0.0293	9606.ENSP00000052754,9606.ENSP00000064724,9606.ENSP00000217131,9606.ENSP00000219070,9606.ENSP00000223095,9606.ENSP00000225831,9606.ENSP00000230538,9606.ENSP00000251047,9606.ENSP00000257290,9606.ENSP00000260128,9606.ENSP00000260356,9606.ENSP00000261623,9606.ENSP00000262428,9606.ENSP00000264498,9606.ENSP00000264634,9606.ENSP00000264832,9606.ENSP00000265371,9606.ENSP00000269141,9606.ENSP00000271651,…	DCN,CLDN11,CTSZ,MMP2,SERPINE1,CCL2,LAMA4,LMAN1,PDGFRA,SULF1,THBS1,CYBA,COTL1,FGF2,WNT5A,ICAM1,NRP1,CDH2,CTSK,THY1,NBL1,COL6A3,PTX3,ITGA2,TNFRSF11B,MMP3,ALCAM,MMP14,TERT,FOSL1,LIMCH1,MMP1,P4HB,CTHRC1,FBLN1,GAS6,ALDH1A3,IFI6,DPYSL3,FRMD6,TFRC,SGK1,SDC4,COL16A1,LPAR1,MFAP2,KCTD12,RECK,SRPX,PRNP,EMILIN1,SQSTM1,MYADM,SLC39A8,CXCL1,MDK,IL6,MCFD2,ARPC1B,CD44,HMGA1,SERPINE2,TGFBI,SLIT2,FBN2,LPXN,SOD2,APP…
GO Process	GO:0070664	Negative regulation of leukocyte proliferation	5	87	0.8	0.0293	9606.ENSP00000262120,9606.ENSP00000305422,9606.ENSP00000361818,9606.ENSP00000368752,9606.ENSP00000478319	TWSG1,CEBPB,SDC4,PRNP,GREM1
GO Process	GO:1902105	Regulation of leukocyte differentiation	9	285	0.54	0.0293	9606.ENSP00000234091,9606.ENSP00000249075,9606.ENSP00000263341,9606.ENSP00000305422,9606.ENSP00000308208,9606.ENSP00000331831,9606.ENSP00000337060,9606.ENSP00000351905,9606.ENSP00000385451	ID2,LIF,IL1B,CEBPB,MMP14,GAS6,NME1,TGFBR2,MDK
GO Process	GO:0031400	Negative regulation of protein modification process	14	602	0.4	0.0299	9606.ENSP00000216629,9606.ENSP00000249075,9606.ENSP00000263341,9606.ENSP00000284240,9606.ENSP00000317891,9606.ENSP00000331544,9606.ENSP00000368699,9606.ENSP00000368752,9606.ENSP00000369677,9606.ENSP00000374455,9606.ENSP00000375649,9606.ENSP00000382941,9606.ENSP00000422591,9606.ENSP00000478319	BDKRB1,LIF,IL1B,THY1,TNIP1,FBLN1,ISG15,PRNP,EMILIN1,SQSTM1,MYADM,SIRPA,SLIT2,GREM1
GO Process	GO:0032760	Positive regulation of tumor necrosis factor production	5	88	0.79	0.0305	9606.ENSP00000260356,9606.ENSP00000261623,9606.ENSP00000263339,9606.ENSP00000264634,9606.ENSP00000483599	THBS1,CYBA,IL1A,WNT5A,SPON2
GO Process	GO:0035455	Response to interferon-alpha	3	23	1.15	0.0312	9606.ENSP00000331831,9606.ENSP00000360883,9606.ENSP00000386187	GAS6,IFIT3,IFITM1
GO Process	GO:0033212	Iron import into cell	2	5	1.64	0.0316	9606.ENSP00000352779,9606.ENSP00000378310	SLC39A14,SLC39A8
GO Process	GO:0046813	Receptor-mediated virion attachment to host cell	2	5	1.64	0.0316	9606.ENSP00000264832,9606.ENSP00000331831	ICAM1,GAS6
GO Process	GO:0048146	Positive regulation of fibroblast proliferation	4	52	0.92	0.0316	9606.ENSP00000257290,9606.ENSP00000264634,9606.ENSP00000331544,9606.ENSP00000331831	PDGFRA,WNT5A,FBLN1,GAS6
GO Process	GO:0048263	Determination of dorsal identity	2	5	1.64	0.0316	9606.ENSP00000289749,9606.ENSP00000478319	NBL1,GREM1
GO Process	GO:0070574	Cadmium ion transmembrane transport	2	5	1.64	0.0316	9606.ENSP00000352779,9606.ENSP00000378310	SLC39A14,SLC39A8
GO Process	GO:0090259	Regulation of retinal ganglion cell axon guidance	2	5	1.64	0.0316	9606.ENSP00000265371,9606.ENSP00000422591	NRP1,SLIT2
GO Process	GO:1904705	Regulation of vascular associated smooth muscle cell proliferation	4	52	0.92	0.0316	9606.ENSP00000219070,9606.ENSP00000264498,9606.ENSP00000309572,9606.ENSP00000446252	MMP2,FGF2,TERT,SOD2
GO Process	GO:2000556	Positive regulation of T-helper 1 cell cytokine production	2	5	1.64	0.0316	9606.ENSP00000263341,9606.ENSP00000386380	IL1B,IL1R1
GO Process	GO:0034614	Cellular response to reactive oxygen species	6	133	0.69	0.0322	9606.ENSP00000219070,9606.ENSP00000257290,9606.ENSP00000299855,9606.ENSP00000382941,9606.ENSP00000385675,9606.ENSP00000446252	MMP2,PDGFRA,MMP3,SIRPA,IL6,SOD2
GO Process	GO:0045598	Regulation of fat cell differentiation	6	133	0.69	0.0322	9606.ENSP00000234091,9606.ENSP00000264634,9606.ENSP00000305422,9606.ENSP00000344741,9606.ENSP00000385675,9606.ENSP00000430897	ID2,WNT5A,CEBPB,INSIG1,IL6,CCDC71L
GO Process	GO:0031589	Cell-substrate adhesion	7	182	0.62	0.0326	9606.ENSP00000265371,9606.ENSP00000284240,9606.ENSP00000296585,9606.ENSP00000331831,9606.ENSP00000362776,9606.ENSP00000369677,9606.ENSP00000398632	NRP1,THY1,ITGA2,GAS6,COL16A1,EMILIN1,CD44
GO Process	GO:0034341	Response to interferon-gamma	7	182	0.62	0.0326	9606.ENSP00000225831,9606.ENSP00000245185,9606.ENSP00000264634,9606.ENSP00000264832,9606.ENSP00000382941,9606.ENSP00000386187,9606.ENSP00000398632	CCL2,MT2A,WNT5A,ICAM1,SIRPA,IFITM1,CD44
GO Process	GO:0010717	Regulation of epithelial to mesenchymal transition	5	90	0.78	0.0327	9606.ENSP00000263341,9606.ENSP00000351905,9606.ENSP00000385451,9606.ENSP00000385675,9606.ENSP00000478319	IL1B,TGFBR2,MDK,IL6,GREM1
GO Process	GO:0030510	Regulation of BMP signaling pathway	5	90	0.78	0.0327	9606.ENSP00000260128,9606.ENSP00000262120,9606.ENSP00000264634,9606.ENSP00000289749,9606.ENSP00000478319	SULF1,TWSG1,WNT5A,NBL1,GREM1
GO Process	GO:0050776	Regulation of immune response	18	896	0.34	0.0327	9606.ENSP00000245907,9606.ENSP00000263341,9606.ENSP00000264634,9606.ENSP00000264832,9606.ENSP00000284240,9606.ENSP00000300571,9606.ENSP00000353224,9606.ENSP00000358045,9606.ENSP00000368752,9606.ENSP00000383115,9606.ENSP00000385675,9606.ENSP00000386187,9606.ENSP00000386380,9606.ENSP00000389631,9606.ENSP00000416561,9606.ENSP00000431284,9606.ENSP00000446917,9606.ENSP00000483599	C3,IL1B,WNT5A,ICAM1,THY1,GPRC5B,TFRC,ECM1,PRNP,COLEC12,IL6,IFITM1,IL1R1,ARPC1B,CFB,LPXN,APPL2,SPON2
GO Process	GO:1901652	Response to peptide	12	476	0.44	0.0327	9606.ENSP00000216797,9606.ENSP00000219070,9606.ENSP00000222553,9606.ENSP00000261623,9606.ENSP00000264832,9606.ENSP00000265087,9606.ENSP00000285930,9606.ENSP00000299855,9606.ENSP00000344741,9606.ENSP00000352779,9606.ENSP00000359557,9606.ENSP00000368752	NFKBIA,MMP2,NAMPT,CYBA,ICAM1,STC2,AKR1B1,MMP3,INSIG1,SLC39A14,LDOC1,PRNP
GO Process	GO:0001541	Ovarian follicle development	4	53	0.91	0.0330	9606.ENSP00000264832,9606.ENSP00000295927,9606.ENSP00000305422,9606.ENSP00000308208	ICAM1,PTX3,CEBPB,MMP14
GO Process	GO:0051282	Regulation of sequestering of calcium ion	6	134	0.69	0.0330	9606.ENSP00000216629,9606.ENSP00000261623,9606.ENSP00000264498,9606.ENSP00000284240,9606.ENSP00000368767,9606.ENSP00000378177	BDKRB1,CYBA,FGF2,THY1,ASPH,CEMIP
GO Process	GO:0051496	Positive regulation of stress fiber assembly	4	53	0.91	0.0330	9606.ENSP00000265371,9606.ENSP00000316891,9606.ENSP00000361818,9606.ENSP00000363553	NRP1,LIMCH1,SDC4,LPAR1
GO Process	GO:0090090	Negative regulation of canonical Wnt signaling pathway	7	183	0.62	0.0332	9606.ENSP00000264634,9606.ENSP00000269141,9606.ENSP00000301464,9606.ENSP00000330523,9606.ENSP00000379762,9606.ENSP00000385451,9606.ENSP00000478319	WNT5A,CDH2,IGFBP6,CTHRC1,DKK3,MDK,GREM1
GO Process	GO:0030325	Adrenal gland development	3	24	1.13	0.0337	9606.ENSP00000257290,9606.ENSP00000379762,9606.ENSP00000385451	PDGFRA,DKK3,MDK
GO Process	GO:0033627	Cell adhesion mediated by integrin	3	24	1.13	0.0337	9606.ENSP00000264832,9606.ENSP00000296585,9606.ENSP00000362776	ICAM1,ITGA2,COL16A1
GO Process	GO:0033688	Regulation of osteoblast proliferation	3	24	1.13	0.0337	9606.ENSP00000330523,9606.ENSP00000376553,9606.ENSP00000478319	CTHRC1,TMEM119,GREM1
GO Process	GO:0120035	Regulation of plasma membrane bounded cell projection organization	15	687	0.38	0.0358	9606.ENSP00000217131,9606.ENSP00000254722,9606.ENSP00000264634,9606.ENSP00000264832,9606.ENSP00000265371,9606.ENSP00000269141,9606.ENSP00000284240,9606.ENSP00000322730,9606.ENSP00000337060,9606.ENSP00000343690,9606.ENSP00000363553,9606.ENSP00000368752,9606.ENSP00000385451,9606.ENSP00000398632,9606.ENSP00000422591	CTSZ,SERPINF1,WNT5A,ICAM1,NRP1,CDH2,THY1,ITM2C,NME1,DPYSL3,LPAR1,PRNP,MDK,CD44,SLIT2
GO Process	GO:0009991	Response to extracellular stimulus	12	483	0.43	0.0361	9606.ENSP00000222553,9606.ENSP00000227507,9606.ENSP00000250092,9606.ENSP00000264832,9606.ENSP00000265087,9606.ENSP00000296585,9606.ENSP00000297350,9606.ENSP00000310170,9606.ENSP00000331831,9606.ENSP00000351905,9606.ENSP00000436455,9606.ENSP00000446917	NAMPT,CCND1,CD68,ICAM1,STC2,ITGA2,TNFRSF11B,FOSL1,GAS6,TGFBR2,NUCB2,APPL2
GO Process	GO:0007204	Positive regulation of cytosolic calcium ion concentration	9	297	0.52	0.0366	9606.ENSP00000216629,9606.ENSP00000257290,9606.ENSP00000264498,9606.ENSP00000284240,9606.ENSP00000340864,9606.ENSP00000355330,9606.ENSP00000363553,9606.ENSP00000368767,9606.ENSP00000378177	BDKRB1,PDGFRA,FGF2,THY1,C1QTNF1,TGM2,LPAR1,ASPH,CEMIP
GO Process	GO:0006929	Substrate-dependent cell migration	3	25	1.12	0.0370	9606.ENSP00000265371,9606.ENSP00000296585,9606.ENSP00000422591	NRP1,ITGA2,SLIT2
GO Process	GO:0042593	Glucose homeostasis	7	188	0.61	0.0378	9606.ENSP00000254722,9606.ENSP00000261623,9606.ENSP00000264832,9606.ENSP00000331831,9606.ENSP00000337060,9606.ENSP00000352779,9606.ENSP00000446917	SERPINF1,CYBA,ICAM1,GAS6,NME1,SLC39A14,APPL2
GO Process	GO:0007229	Integrin-mediated signaling pathway	5	94	0.76	0.0381	9606.ENSP00000265371,9606.ENSP00000284240,9606.ENSP00000296585,9606.ENSP00000362776,9606.ENSP00000368699	NRP1,THY1,ITGA2,COL16A1,ISG15
GO Process	GO:0043687	Post-translational protein modification	10	360	0.48	0.0386	9606.ENSP00000005286,9606.ENSP00000245907,9606.ENSP00000263574,9606.ENSP00000265087,9606.ENSP00000269141,9606.ENSP00000327801,9606.ENSP00000331831,9606.ENSP00000367265,9606.ENSP00000385385,9606.ENSP00000385675	TMEM132A,C3,APLP2,STC2,CDH2,P4HB,GAS6,CKAP4,PDIA6,IL6
GO Process	GO:0060688	Regulation of morphogenesis of a branching structure	4	56	0.89	0.0389	9606.ENSP00000260128,9606.ENSP00000264634,9606.ENSP00000385451,9606.ENSP00000478319	SULF1,WNT5A,MDK,GREM1
GO Process	GO:1903428	Positive regulation of reactive oxygen species biosynthetic process	4	56	0.89	0.0389	9606.ENSP00000261623,9606.ENSP00000263341,9606.ENSP00000264832,9606.ENSP00000295927	CYBA,IL1B,ICAM1,PTX3
GO Process	GO:0001957	Intramembranous ossification	2	6	1.56	0.0395	9606.ENSP00000219070,9606.ENSP00000271651	MMP2,CTSK
GO Process	GO:0043615	Astrocyte cell migration	2	6	1.56	0.0395	9606.ENSP00000225831,9606.ENSP00000308208	CCL2,MMP14
GO Process	GO:1903426	Regulation of reactive oxygen species biosynthetic process	5	95	0.76	0.0395	9606.ENSP00000261623,9606.ENSP00000263341,9606.ENSP00000264832,9606.ENSP00000295927,9606.ENSP00000382941	CYBA,IL1B,ICAM1,PTX3,SIRPA
GO Process	GO:0021884	Forebrain neuron development	3	26	1.1	0.0401	9606.ENSP00000264634,9606.ENSP00000265371,9606.ENSP00000422591	WNT5A,NRP1,SLIT2
GO Process	GO:0060384	Innervation	3	26	1.1	0.0401	9606.ENSP00000260128,9606.ENSP00000265371,9606.ENSP00000415786	SULF1,NRP1,SERPINE2
GO Process	GO:0007596	Blood coagulation	9	303	0.51	0.0405	9606.ENSP00000222543,9606.ENSP00000251047,9606.ENSP00000257290,9606.ENSP00000296585,9606.ENSP00000331544,9606.ENSP00000331831,9606.ENSP00000339328,9606.ENSP00000385675,9606.ENSP00000415786	TFPI2,LMAN1,PDGFRA,ITGA2,FBLN1,GAS6,PLAUR,IL6,SERPINE2
GO Process	GO:0070498	interleukin-1-mediated signaling pathway	5	96	0.75	0.0406	9606.ENSP00000216797,9606.ENSP00000263339,9606.ENSP00000263341,9606.ENSP00000374455,9606.ENSP00000386380	NFKBIA,IL1A,IL1B,SQSTM1,IL1R1
GO Process	GO:0034762	Regulation of transmembrane transport	13	560	0.4	0.0409	9606.ENSP00000216629,9606.ENSP00000225831,9606.ENSP00000245907,9606.ENSP00000260356,9606.ENSP00000261183,9606.ENSP00000261623,9606.ENSP00000263341,9606.ENSP00000284240,9606.ENSP00000309572,9606.ENSP00000368752,9606.ENSP00000368767,9606.ENSP00000378177,9606.ENSP00000446917	BDKRB1,CCL2,C3,THBS1,OSBPL8,CYBA,IL1B,THY1,TERT,PRNP,ASPH,CEMIP,APPL2
GO Process	GO:1903706	Regulation of hemopoiesis	12	493	0.42	0.0410	9606.ENSP00000216797,9606.ENSP00000234091,9606.ENSP00000249075,9606.ENSP00000260356,9606.ENSP00000263341,9606.ENSP00000305422,9606.ENSP00000308208,9606.ENSP00000331831,9606.ENSP00000337060,9606.ENSP00000351905,9606.ENSP00000368699,9606.ENSP00000385451	NFKBIA,ID2,LIF,THBS1,IL1B,CEBPB,MMP14,GAS6,NME1,TGFBR2,ISG15,MDK
GO Process	GO:0001654	Eye development	10	365	0.47	0.0413	9606.ENSP00000254722,9606.ENSP00000257290,9606.ENSP00000262120,9606.ENSP00000264634,9606.ENSP00000265371,9606.ENSP00000284240,9606.ENSP00000332256,9606.ENSP00000351905,9606.ENSP00000364685,9606.ENSP00000424571	SERPINF1,PDGFRA,TWSG1,WNT5A,NRP1,THY1,ALDH1A3,TGFBR2,MFAP2,FBN2
GO Process	GO:0071363	Cellular response to growth factor stimulus	12	494	0.42	0.0415	9606.ENSP00000225831,9606.ENSP00000257290,9606.ENSP00000260356,9606.ENSP00000262120,9606.ENSP00000264498,9606.ENSP00000264634,9606.ENSP00000265371,9606.ENSP00000306512,9606.ENSP00000331831,9606.ENSP00000351905,9606.ENSP00000398632,9606.ENSP00000446917	CCL2,PDGFRA,THBS1,TWSG1,FGF2,WNT5A,NRP1,CXCL8,GAS6,TGFBR2,CD44,APPL2
GO Process	GO:0071248	Cellular response to metal ion	7	193	0.6	0.0420	9606.ENSP00000234091,9606.ENSP00000245185,9606.ENSP00000254722,9606.ENSP00000264634,9606.ENSP00000307706,9606.ENSP00000368752,9606.ENSP00000368767	ID2,MT2A,SERPINF1,WNT5A,MT1E,PRNP,ASPH
GO Process	GO:2000242	Negative regulation of reproductive process	4	58	0.87	0.0425	9606.ENSP00000249075,9606.ENSP00000254722,9606.ENSP00000260128,9606.ENSP00000264634	LIF,SERPINF1,SULF1,WNT5A
GO Process	GO:1901564	Organonitrogen compound metabolic process	66	5244	0.14	0.0427	9606.ENSP00000005286,9606.ENSP00000052754,9606.ENSP00000188790,9606.ENSP00000216797,9606.ENSP00000217131,9606.ENSP00000219070,9606.ENSP00000222553,9606.ENSP00000223061,9606.ENSP00000225831,9606.ENSP00000227507,9606.ENSP00000241305,9606.ENSP00000245907,9606.ENSP00000249075,9606.ENSP00000251047,9606.ENSP00000257290,9606.ENSP00000259056,9606.ENSP00000260128,9606.ENSP00000260356,9606.ENSP00000261183,…	TMEM132A,DCN,FAP,NFKBIA,CTSZ,MMP2,NAMPT,PCOLCE,CCL2,CCND1,CPXM2,C3,LIF,LMAN1,PDGFRA,GALNT5,SULF1,THBS1,OSBPL8,IL1B,APLP2,FGF2,WNT5A,STC2,NRP1,CDH2,RCN3,CTSK,PLOD2,THY1,AKR1B1,MMP3,ANPEP,IGFBP6,TPST1,PAM,MMP14,FKBP10,TNIP1,MMP1,P4HB,PAPPA,FBLN1,GAS6,DSE,NME1,TGFBR2,DPP4,TGM2,SGK1,MOXD1,SDC4,CKAP4,ISG15,ASPH,SQSTM1,CEMIP,SLC39A8,PDIA6,IL6,MCFD2,CD44,USP53,TGFBI,CFB,FKBP11
GO Process	GO:0010771	Negative regulation of cell morphogenesis involved in differentiation	5	98	0.74	0.0433	9606.ENSP00000264634,9606.ENSP00000265371,9606.ENSP00000284240,9606.ENSP00000331544,9606.ENSP00000422591	WNT5A,NRP1,THY1,FBLN1,SLIT2
GO Process	GO:0018126	Protein hydroxylation	3	27	1.08	0.0433	9606.ENSP00000282903,9606.ENSP00000327801,9606.ENSP00000368767	PLOD2,P4HB,ASPH
GO Process	GO:0061097	Regulation of protein tyrosine kinase activity	5	98	0.74	0.0433	9606.ENSP00000284240,9606.ENSP00000300571,9606.ENSP00000331831,9606.ENSP00000368752,9606.ENSP00000478319	THY1,GPRC5B,GAS6,PRNP,GREM1
GO Process	GO:0071280	Cellular response to copper ion	3	27	1.08	0.0433	9606.ENSP00000245185,9606.ENSP00000307706,9606.ENSP00000368752	MT2A,MT1E,PRNP
GO Process	GO:1902668	Negative regulation of axon guidance	3	27	1.08	0.0433	9606.ENSP00000264634,9606.ENSP00000265371,9606.ENSP00000422591	WNT5A,NRP1,SLIT2
GO Process	GO:1902903	Regulation of supramolecular fiber organization	10	368	0.47	0.0433	9606.ENSP00000262428,9606.ENSP00000264832,9606.ENSP00000265371,9606.ENSP00000316891,9606.ENSP00000361818,9606.ENSP00000363553,9606.ENSP00000369677,9606.ENSP00000375649,9606.ENSP00000389631,9606.ENSP00000422591	COTL1,ICAM1,NRP1,LIMCH1,SDC4,LPAR1,EMILIN1,MYADM,ARPC1B,SLIT2
GO Process	GO:1905523	Positive regulation of macrophage migration	3	27	1.08	0.0433	9606.ENSP00000260356,9606.ENSP00000308208,9606.ENSP00000385451	THBS1,MMP14,MDK
GO Process	GO:0043388	Positive regulation of DNA binding	4	59	0.87	0.0445	9606.ENSP00000296585,9606.ENSP00000337060,9606.ENSP00000339328,9606.ENSP00000432218	ITGA2,NME1,PLAUR,IL32
GO Process	GO:0010769	Regulation of cell morphogenesis involved in differentiation	9	309	0.5	0.0447	9606.ENSP00000264634,9606.ENSP00000265371,9606.ENSP00000269141,9606.ENSP00000284240,9606.ENSP00000327801,9606.ENSP00000331544,9606.ENSP00000375649,9606.ENSP00000385451,9606.ENSP00000422591	WNT5A,NRP1,CDH2,THY1,P4HB,FBLN1,MYADM,MDK,SLIT2
GO Process	GO:0045454	Cell redox homeostasis	4	60	0.86	0.0469	9606.ENSP00000261623,9606.ENSP00000286091,9606.ENSP00000327801,9606.ENSP00000385385	CYBA,PDIA4,P4HB,PDIA6
GO Process	GO:0070168	Negative regulation of biomineral tissue development	3	28	1.07	0.0469	9606.ENSP00000331831,9606.ENSP00000358045,9606.ENSP00000478319	GAS6,ECM1,GREM1
GO Process	GO:0000302	Response to reactive oxygen species	7	198	0.58	0.0471	9606.ENSP00000219070,9606.ENSP00000257290,9606.ENSP00000299855,9606.ENSP00000310170,9606.ENSP00000382941,9606.ENSP00000385675,9606.ENSP00000446252	MMP2,PDGFRA,MMP3,FOSL1,SIRPA,IL6,SOD2
GO Process	GO:0010634	Positive regulation of epithelial cell migration	6	147	0.65	0.0475	9606.ENSP00000260356,9606.ENSP00000264498,9606.ENSP00000264634,9606.ENSP00000265371,9606.ENSP00000296585,9606.ENSP00000351905	THBS1,FGF2,WNT5A,NRP1,ITGA2,TGFBR2
GO Process	GO:0002824	Positive regulation of adaptive immune response based on somatic recombination of immune receptors built from immunoglobulin superfamily domains	5	101	0.73	0.0479	9606.ENSP00000245907,9606.ENSP00000263341,9606.ENSP00000353224,9606.ENSP00000385675,9606.ENSP00000386380	C3,IL1B,TFRC,IL6,IL1R1
GO Process	GO:0021891	Olfactory bulb interneuron development	2	7	1.49	0.0479	9606.ENSP00000264634,9606.ENSP00000422591	WNT5A,SLIT2
GO Process	GO:0030213	Hyaluronan biosynthetic process	2	7	1.49	0.0479	9606.ENSP00000263341,9606.ENSP00000378177	IL1B,CEMIP
GO Process	GO:0035234	Ectopic germ cell programmed cell death	2	7	1.49	0.0479	9606.ENSP00000263339,9606.ENSP00000263341	IL1A,IL1B
GO Process	GO:0060348	Bone development	7	199	0.58	0.0479	9606.ENSP00000260128,9606.ENSP00000295550,9606.ENSP00000308208,9606.ENSP00000344741,9606.ENSP00000351905,9606.ENSP00000376553,9606.ENSP00000480439	SULF1,COL6A3,MMP14,INSIG1,TGFBR2,TMEM119,DHRS3
GO Process	GO:0060463	Lung lobe morphogenesis	2	7	1.49	0.0479	9606.ENSP00000249075,9606.ENSP00000351905	LIF,TGFBR2
GO Process	GO:0071578	Zinc ion import across plasma membrane	2	7	1.49	0.0479	9606.ENSP00000352779,9606.ENSP00000378310	SLC39A14,SLC39A8
GO Process	GO:0071694	Maintenance of protein location in extracellular region	2	7	1.49	0.0479	9606.ENSP00000289749,9606.ENSP00000424571	NBL1,FBN2
GO Process	GO:1900020	Positive regulation of protein kinase C activity	2	7	1.49	0.0479	9606.ENSP00000264634,9606.ENSP00000378177	WNT5A,CEMIP
GO Process	GO:2000391	Positive regulation of neutrophil extravasation	2	7	1.49	0.0479	9606.ENSP00000385451,9606.ENSP00000386380	MDK,IL1R1
GO Process	GO:0043524	Negative regulation of neuron apoptotic process	6	148	0.64	0.0482	9606.ENSP00000225831,9606.ENSP00000265371,9606.ENSP00000305422,9606.ENSP00000309572,9606.ENSP00000385451,9606.ENSP00000446252	CCL2,NRP1,CEBPB,TERT,MDK,SOD2
GO Process	GO:0001960	Negative regulation of cytokine-mediated signaling pathway	4	61	0.85	0.0484	9606.ENSP00000331831,9606.ENSP00000358045,9606.ENSP00000385675,9606.ENSP00000422591	GAS6,ECM1,IL6,SLIT2
GO Process	GO:0045428	Regulation of nitric oxide biosynthetic process	4	61	0.85	0.0484	9606.ENSP00000263341,9606.ENSP00000264832,9606.ENSP00000295927,9606.ENSP00000382941	IL1B,ICAM1,PTX3,SIRPA
GO Process	GO:0045621	Positive regulation of lymphocyte differentiation	5	102	0.73	0.0492	9606.ENSP00000263341,9606.ENSP00000308208,9606.ENSP00000331831,9606.ENSP00000351905,9606.ENSP00000385451	IL1B,MMP14,GAS6,TGFBR2,MDK
GO Process	GO:0045666	Positive regulation of neuron differentiation	10	377	0.46	0.0492	9606.ENSP00000254722,9606.ENSP00000264634,9606.ENSP00000265371,9606.ENSP00000289749,9606.ENSP00000300571,9606.ENSP00000337060,9606.ENSP00000343690,9606.ENSP00000363553,9606.ENSP00000385451,9606.ENSP00000422591	SERPINF1,WNT5A,NRP1,NBL1,GPRC5B,NME1,DPYSL3,LPAR1,MDK,SLIT2
GO Process	GO:1901890	Positive regulation of cell junction assembly	5	102	0.73	0.0492	9606.ENSP00000265371,9606.ENSP00000284240,9606.ENSP00000358765,9606.ENSP00000361818,9606.ENSP00000362776	NRP1,THY1,TPBG,SDC4,COL16A1
GO Process	GO:0006874	Cellular calcium ion homeostasis	11	442	0.43	0.0495	9606.ENSP00000216629,9606.ENSP00000257290,9606.ENSP00000264498,9606.ENSP00000264634,9606.ENSP00000265087,9606.ENSP00000284240,9606.ENSP00000340864,9606.ENSP00000355330,9606.ENSP00000363553,9606.ENSP00000368767,9606.ENSP00000378177	BDKRB1,PDGFRA,FGF2,WNT5A,STC2,THY1,C1QTNF1,TGM2,LPAR1,ASPH,CEMIP
GO Process	GO:0002675	Positive regulation of acute inflammatory response	3	29	1.05	0.0498	9606.ENSP00000245907,9606.ENSP00000263341,9606.ENSP00000385675	C3,IL1B,IL6
GO Process	GO:0021537	Telencephalon development	8	257	0.53	0.0498	9606.ENSP00000234091,9606.ENSP00000264634,9606.ENSP00000269141,9606.ENSP00000332256,9606.ENSP00000337060,9606.ENSP00000363553,9606.ENSP00000385451,9606.ENSP00000422591	ID2,WNT5A,CDH2,ALDH1A3,NME1,LPAR1,MDK,SLIT2
GO Process	GO:0034110	Regulation of homotypic cell-cell adhesion	3	29	1.05	0.0498	9606.ENSP00000339328,9606.ENSP00000340864,9606.ENSP00000415786	PLAUR,C1QTNF1,SERPINE2
GO Function	GO:0005102	Signaling receptor binding	56	1581	0.59	2.59e-15	9606.ENSP00000188790,9606.ENSP00000222553,9606.ENSP00000223095,9606.ENSP00000225831,9606.ENSP00000226317,9606.ENSP00000230538,9606.ENSP00000245907,9606.ENSP00000249075,9606.ENSP00000250340,9606.ENSP00000257290,9606.ENSP00000260356,9606.ENSP00000263339,9606.ENSP00000263341,9606.ENSP00000264498,9606.ENSP00000264634,9606.ENSP00000264832,9606.ENSP00000265087,9606.ENSP00000284240,9606.ENSP00000289749,…	FAP,NAMPT,SERPINE1,CCL2,CXCL6,LAMA4,C3,LIF,CLEC11A,PDGFRA,THBS1,IL1A,IL1B,FGF2,WNT5A,ICAM1,STC2,THY1,NBL1,CXCL3,CXCL5,ITGA2,TNFRSF11B,GPRC5B,IGFBP6,CEBPB,ALCAM,CXCL8,MMP14,P4HB,CTHRC1,FBLN1,GAS6,PLAUR,WLS,TGFBR2,DPP4,ECM1,COL16A1,ISG15,PRNP,EMILIN1,ESM1,SQSTM1,CXCL1,DKK3,MDK,IL6,IL1R1,HMGA1,SERPINE2,TGFBI,SLIT2,CXCL2,IL32,GREM1
GO Function	GO:0005178	Integrin binding	15	147	1.05	3.81e-08	9606.ENSP00000188790,9606.ENSP00000260356,9606.ENSP00000263341,9606.ENSP00000264498,9606.ENSP00000264832,9606.ENSP00000284240,9606.ENSP00000296585,9606.ENSP00000308208,9606.ENSP00000327801,9606.ENSP00000331544,9606.ENSP00000362776,9606.ENSP00000368699,9606.ENSP00000369677,9606.ENSP00000370812,9606.ENSP00000416330	FAP,THBS1,IL1B,FGF2,ICAM1,THY1,ITGA2,MMP14,P4HB,FBLN1,COL16A1,ISG15,EMILIN1,ESM1,TGFBI
GO Function	GO:0005539	Glycosaminoglycan binding	18	240	0.91	3.81e-08	9606.ENSP00000052754,9606.ENSP00000223061,9606.ENSP00000226317,9606.ENSP00000260128,9606.ENSP00000260356,9606.ENSP00000263574,9606.ENSP00000264265,9606.ENSP00000264498,9606.ENSP00000265371,9606.ENSP00000343690,9606.ENSP00000351905,9606.ENSP00000362776,9606.ENSP00000368752,9606.ENSP00000378177,9606.ENSP00000385451,9606.ENSP00000398632,9606.ENSP00000415786,9606.ENSP00000422591	DCN,PCOLCE,CXCL6,SULF1,THBS1,APLP2,LXN,FGF2,NRP1,DPYSL3,TGFBR2,COL16A1,PRNP,CEMIP,MDK,CD44,SERPINE2,SLIT2
GO Function	GO:0030545	Receptor regulator activity	25	536	0.71	4.62e-08	9606.ENSP00000222553,9606.ENSP00000225831,9606.ENSP00000226317,9606.ENSP00000249075,9606.ENSP00000250340,9606.ENSP00000263339,9606.ENSP00000263341,9606.ENSP00000264498,9606.ENSP00000264634,9606.ENSP00000265087,9606.ENSP00000289749,9606.ENSP00000296026,9606.ENSP00000296027,9606.ENSP00000297350,9606.ENSP00000306512,9606.ENSP00000331831,9606.ENSP00000353731,9606.ENSP00000379110,9606.ENSP00000379762,…	NAMPT,CCL2,CXCL6,LIF,CLEC11A,IL1A,IL1B,FGF2,WNT5A,STC2,NBL1,CXCL3,CXCL5,TNFRSF11B,CXCL8,GAS6,DPP4,CXCL1,DKK3,MDK,IL6,CXCL2,LY6E,IL32,GREM1
GO Function	GO:0005125	Cytokine activity	17	233	0.9	9.32e-08	9606.ENSP00000222553,9606.ENSP00000225831,9606.ENSP00000226317,9606.ENSP00000249075,9606.ENSP00000263339,9606.ENSP00000263341,9606.ENSP00000264498,9606.ENSP00000264634,9606.ENSP00000296026,9606.ENSP00000296027,9606.ENSP00000297350,9606.ENSP00000306512,9606.ENSP00000379110,9606.ENSP00000385675,9606.ENSP00000427279,9606.ENSP00000432218,9606.ENSP00000478319	NAMPT,CCL2,CXCL6,LIF,IL1A,IL1B,FGF2,WNT5A,CXCL3,CXCL5,TNFRSF11B,CXCL8,CXCL1,IL6,CXCL2,IL32,GREM1
GO Function	GO:0048018	Receptor ligand activity	23	490	0.71	1.72e-07	9606.ENSP00000222553,9606.ENSP00000225831,9606.ENSP00000226317,9606.ENSP00000249075,9606.ENSP00000250340,9606.ENSP00000263339,9606.ENSP00000263341,9606.ENSP00000264498,9606.ENSP00000264634,9606.ENSP00000265087,9606.ENSP00000289749,9606.ENSP00000296026,9606.ENSP00000296027,9606.ENSP00000297350,9606.ENSP00000306512,9606.ENSP00000331831,9606.ENSP00000353731,9606.ENSP00000379110,9606.ENSP00000385451,…	NAMPT,CCL2,CXCL6,LIF,CLEC11A,IL1A,IL1B,FGF2,WNT5A,STC2,NBL1,CXCL3,CXCL5,TNFRSF11B,CXCL8,GAS6,DPP4,CXCL1,MDK,IL6,CXCL2,IL32,GREM1
GO Function	GO:0005515	Protein binding	103	7026	0.2	2.31e-06	9606.ENSP00000052754,9606.ENSP00000064724,9606.ENSP00000188790,9606.ENSP00000216797,9606.ENSP00000222553,9606.ENSP00000223095,9606.ENSP00000225831,9606.ENSP00000226317,9606.ENSP00000227507,9606.ENSP00000230538,9606.ENSP00000234091,9606.ENSP00000238721,9606.ENSP00000245907,9606.ENSP00000248564,9606.ENSP00000249075,9606.ENSP00000250340,9606.ENSP00000251047,9606.ENSP00000257290,9606.ENSP00000260356,…	DCN,CLDN11,FAP,NFKBIA,NAMPT,SERPINE1,CCL2,CXCL6,CCND1,LAMA4,ID2,TP53I3,C3,GNG11,LIF,CLEC11A,LMAN1,PDGFRA,THBS1,CYBA,TWSG1,COTL1,IL1A,IL1B,APLP2,FGF2,WNT5A,ICAM1,STC2,NRP1,CDH2,CTSK,THY1,NBL1,PTX3,CXCL3,CXCL5,ITGA2,TNFRSF11B,GPRC5B,IGFBP6,TPST1,CEBPB,ALCAM,PAM,CXCL8,MMP14,TERT,LIMCH1,TNIP1,BASP1,P4HB,CTHRC1,FBLN1,GAS6,ALDH1A3,NME1,PLAUR,C1QTNF1,DPYSL3,WLS,TGFBR2,TFRC,DPP4,TGM2,HSD11B1,ECM1,IFIT3,S…
GO Function	GO:0005201	Extracellular matrix structural constituent	11	119	1.0	1.02e-05	9606.ENSP00000052754,9606.ENSP00000217939,9606.ENSP00000222543,9606.ENSP00000230538,9606.ENSP00000260356,9606.ENSP00000295550,9606.ENSP00000331544,9606.ENSP00000362776,9606.ENSP00000369677,9606.ENSP00000416330,9606.ENSP00000424571	DCN,MXRA5,TFPI2,LAMA4,THBS1,COL6A3,FBLN1,COL16A1,EMILIN1,TGFBI,FBN2
GO Function	GO:0005518	Collagen binding	9	68	1.16	1.02e-05	9606.ENSP00000052754,9606.ENSP00000223061,9606.ENSP00000260356,9606.ENSP00000271651,9606.ENSP00000296585,9606.ENSP00000307513,9606.ENSP00000340864,9606.ENSP00000398632,9606.ENSP00000416330	DCN,PCOLCE,THBS1,CTSK,ITGA2,MRC2,C1QTNF1,CD44,TGFBI
GO Function	GO:0044877	Protein-containing complex binding	33	1216	0.47	1.02e-05	9606.ENSP00000052754,9606.ENSP00000188790,9606.ENSP00000223061,9606.ENSP00000227507,9606.ENSP00000257290,9606.ENSP00000260356,9606.ENSP00000262428,9606.ENSP00000263341,9606.ENSP00000264498,9606.ENSP00000264832,9606.ENSP00000271651,9606.ENSP00000284240,9606.ENSP00000295927,9606.ENSP00000296585,9606.ENSP00000307513,9606.ENSP00000308208,9606.ENSP00000327801,9606.ENSP00000331544,9606.ENSP00000337060,…	DCN,FAP,PCOLCE,CCND1,PDGFRA,THBS1,COTL1,IL1B,FGF2,ICAM1,CTSK,THY1,PTX3,ITGA2,MRC2,MMP14,P4HB,FBLN1,NME1,C1QTNF1,TGFBR2,TFRC,COL16A1,ISG15,PRNP,EMILIN1,ESM1,SQSTM1,COLEC12,ARPC1B,CD44,TGFBI,APPL2
GO Function	GO:0061134	Peptidase regulator activity	14	226	0.83	1.22e-05	9606.ENSP00000222543,9606.ENSP00000223061,9606.ENSP00000223095,9606.ENSP00000245907,9606.ENSP00000254722,9606.ENSP00000263574,9606.ENSP00000264265,9606.ENSP00000295550,9606.ENSP00000331544,9606.ENSP00000331831,9606.ENSP00000367202,9606.ENSP00000368752,9606.ENSP00000401645,9606.ENSP00000415786	TFPI2,PCOLCE,SERPINE1,C3,SERPINF1,APLP2,LXN,COL6A3,FBLN1,GAS6,RECK,PRNP,SERPINB2,SERPINE2
GO Function	GO:0045236	CXCR chemokine receptor binding	6	18	1.56	1.54e-05	9606.ENSP00000226317,9606.ENSP00000296026,9606.ENSP00000296027,9606.ENSP00000306512,9606.ENSP00000379110,9606.ENSP00000427279	CXCL6,CXCL3,CXCL5,CXCL8,CXCL1,CXCL2
GO Function	GO:0004866	Endopeptidase inhibitor activity	12	181	0.86	4.96e-05	9606.ENSP00000222543,9606.ENSP00000223095,9606.ENSP00000245907,9606.ENSP00000254722,9606.ENSP00000263574,9606.ENSP00000264265,9606.ENSP00000295550,9606.ENSP00000331831,9606.ENSP00000367202,9606.ENSP00000368752,9606.ENSP00000401645,9606.ENSP00000415786	TFPI2,SERPINE1,C3,SERPINF1,APLP2,LXN,COL6A3,GAS6,RECK,PRNP,SERPINB2,SERPINE2
GO Function	GO:0005126	Cytokine receptor binding	14	264	0.76	5.95e-05	9606.ENSP00000225831,9606.ENSP00000226317,9606.ENSP00000249075,9606.ENSP00000263339,9606.ENSP00000263341,9606.ENSP00000296026,9606.ENSP00000296027,9606.ENSP00000306512,9606.ENSP00000351905,9606.ENSP00000358045,9606.ENSP00000379110,9606.ENSP00000385675,9606.ENSP00000427279,9606.ENSP00000478319	CCL2,CXCL6,LIF,IL1A,IL1B,CXCL3,CXCL5,CXCL8,TGFBR2,ECM1,CXCL1,IL6,CXCL2,GREM1
GO Function	GO:0008009	Chemokine activity	7	48	1.2	0.00012	9606.ENSP00000225831,9606.ENSP00000226317,9606.ENSP00000296026,9606.ENSP00000296027,9606.ENSP00000306512,9606.ENSP00000379110,9606.ENSP00000427279	CCL2,CXCL6,CXCL3,CXCL5,CXCL8,CXCL1,CXCL2
GO Function	GO:0008201	Heparin binding	11	172	0.84	0.00017	9606.ENSP00000223061,9606.ENSP00000226317,9606.ENSP00000260356,9606.ENSP00000263574,9606.ENSP00000264265,9606.ENSP00000264498,9606.ENSP00000265371,9606.ENSP00000362776,9606.ENSP00000385451,9606.ENSP00000415786,9606.ENSP00000422591	PCOLCE,CXCL6,THBS1,APLP2,LXN,FGF2,NRP1,COL16A1,MDK,SERPINE2,SLIT2
GO Function	GO:0042802	Identical protein binding	39	1896	0.35	0.00025	9606.ENSP00000064724,9606.ENSP00000188790,9606.ENSP00000216797,9606.ENSP00000222553,9606.ENSP00000238721,9606.ENSP00000257290,9606.ENSP00000260356,9606.ENSP00000263574,9606.ENSP00000264498,9606.ENSP00000265087,9606.ENSP00000269141,9606.ENSP00000289749,9606.ENSP00000295927,9606.ENSP00000296027,9606.ENSP00000302413,9606.ENSP00000305422,9606.ENSP00000305988,9606.ENSP00000306100,9606.ENSP00000309572,…	CLDN11,FAP,NFKBIA,NAMPT,TP53I3,PDGFRA,THBS1,APLP2,FGF2,STC2,CDH2,NBL1,PTX3,CXCL5,TPST1,CEBPB,ALCAM,PAM,TERT,TNIP1,FBLN1,ALDH1A3,NME1,C1QTNF1,DPYSL3,TFRC,DPP4,TGM2,HSD11B1,IFIT3,SDC4,KCTD12,PRNP,EMILIN1,SQSTM1,SLIT2,SOD2,APPL2,GREM1
GO Function	GO:1901681	Sulfur compound binding	13	262	0.73	0.00025	9606.ENSP00000223061,9606.ENSP00000226317,9606.ENSP00000260356,9606.ENSP00000263574,9606.ENSP00000264265,9606.ENSP00000264498,9606.ENSP00000265371,9606.ENSP00000296585,9606.ENSP00000343690,9606.ENSP00000362776,9606.ENSP00000385451,9606.ENSP00000415786,9606.ENSP00000422591	PCOLCE,CXCL6,THBS1,APLP2,LXN,FGF2,NRP1,ITGA2,DPYSL3,COL16A1,MDK,SERPINE2,SLIT2
GO Function	GO:0001664	G protein-coupled receptor binding	13	294	0.68	0.00075	9606.ENSP00000225831,9606.ENSP00000226317,9606.ENSP00000245907,9606.ENSP00000264634,9606.ENSP00000296026,9606.ENSP00000296027,9606.ENSP00000300571,9606.ENSP00000306512,9606.ENSP00000330523,9606.ENSP00000346829,9606.ENSP00000368752,9606.ENSP00000379110,9606.ENSP00000427279	CCL2,CXCL6,C3,WNT5A,CXCL3,CXCL5,GPRC5B,CXCL8,CTHRC1,WLS,PRNP,CXCL1,CXCL2
GO Function	GO:0004867	Serine-type endopeptidase inhibitor activity	8	98	0.95	0.00081	9606.ENSP00000222543,9606.ENSP00000223095,9606.ENSP00000254722,9606.ENSP00000263574,9606.ENSP00000295550,9606.ENSP00000367202,9606.ENSP00000401645,9606.ENSP00000415786	TFPI2,SERPINE1,SERPINF1,APLP2,COL6A3,RECK,SERPINB2,SERPINE2
GO Function	GO:0070851	Growth factor receptor binding	9	138	0.85	0.0011	9606.ENSP00000257290,9606.ENSP00000263339,9606.ENSP00000263341,9606.ENSP00000264498,9606.ENSP00000358045,9606.ENSP00000370812,9606.ENSP00000385675,9606.ENSP00000386380,9606.ENSP00000478319	PDGFRA,IL1A,IL1B,FGF2,ECM1,ESM1,IL6,IL1R1,GREM1
GO Function	GO:0001968	Fibronectin binding	5	27	1.3	0.0012	9606.ENSP00000260356,9606.ENSP00000271651,9606.ENSP00000301464,9606.ENSP00000331544,9606.ENSP00000361818	THBS1,CTSK,IGFBP6,FBLN1,SDC4
GO Function	GO:0050839	Cell adhesion molecule binding	17	538	0.54	0.0016	9606.ENSP00000188790,9606.ENSP00000260356,9606.ENSP00000263341,9606.ENSP00000264498,9606.ENSP00000264832,9606.ENSP00000269141,9606.ENSP00000284240,9606.ENSP00000296585,9606.ENSP00000308208,9606.ENSP00000327801,9606.ENSP00000331544,9606.ENSP00000362776,9606.ENSP00000368699,9606.ENSP00000369677,9606.ENSP00000370812,9606.ENSP00000382941,9606.ENSP00000416330	FAP,THBS1,IL1B,FGF2,ICAM1,CDH2,THY1,ITGA2,MMP14,P4HB,FBLN1,COL16A1,ISG15,EMILIN1,ESM1,SIRPA,TGFBI
GO Function	GO:0098772	Molecular function regulator	55	3422	0.24	0.0017	9606.ENSP00000222543,9606.ENSP00000222553,9606.ENSP00000223061,9606.ENSP00000223095,9606.ENSP00000225831,9606.ENSP00000226317,9606.ENSP00000227507,9606.ENSP00000234091,9606.ENSP00000245907,9606.ENSP00000249075,9606.ENSP00000250340,9606.ENSP00000254722,9606.ENSP00000263339,9606.ENSP00000263341,9606.ENSP00000263574,9606.ENSP00000264265,9606.ENSP00000264498,9606.ENSP00000264634,9606.ENSP00000265087,…	TFPI2,NAMPT,PCOLCE,SERPINE1,CCL2,CXCL6,CCND1,ID2,C3,LIF,CLEC11A,SERPINF1,IL1A,IL1B,APLP2,LXN,FGF2,WNT5A,STC2,NRP1,THY1,NBL1,COL6A3,CXCL3,CXCL5,TNFRSF11B,GPRC5B,CEBPB,CXCL8,FOSL1,BASP1,FBLN1,GAS6,DPP4,SGK1,ID3,RECK,PRNP,CXCL1,DKK3,SIRPA,MDK,IL6,KCNK2,HMGA1,SERPINB2,SERPINE2,SLIT2,CXCL2,LY6E,LPXN,IL32,NUCB2,GREM1,TWIST2
GO Function	GO:0050840	Extracellular matrix binding	6	56	1.07	0.0024	9606.ENSP00000052754,9606.ENSP00000260356,9606.ENSP00000296585,9606.ENSP00000358045,9606.ENSP00000416330,9606.ENSP00000422591	DCN,THBS1,ITGA2,ECM1,TGFBI,SLIT2
GO Function	GO:0019955	Cytokine binding	8	134	0.81	0.0052	9606.ENSP00000260356,9606.ENSP00000262120,9606.ENSP00000264498,9606.ENSP00000265371,9606.ENSP00000289749,9606.ENSP00000351905,9606.ENSP00000386380,9606.ENSP00000478319	THBS1,TWSG1,FGF2,NRP1,NBL1,TGFBR2,IL1R1,GREM1
GO Function	GO:0019838	Growth factor binding	8	136	0.81	0.0056	9606.ENSP00000257290,9606.ENSP00000260356,9606.ENSP00000262120,9606.ENSP00000265371,9606.ENSP00000301464,9606.ENSP00000351905,9606.ENSP00000370812,9606.ENSP00000386380	PDGFRA,THBS1,TWSG1,NRP1,IGFBP6,TGFBR2,ESM1,IL1R1
GO Function	GO:0004857	Enzyme inhibitor activity	13	377	0.57	0.0063	9606.ENSP00000222543,9606.ENSP00000223095,9606.ENSP00000245907,9606.ENSP00000254722,9606.ENSP00000263574,9606.ENSP00000264265,9606.ENSP00000295550,9606.ENSP00000331831,9606.ENSP00000367202,9606.ENSP00000368752,9606.ENSP00000401645,9606.ENSP00000415786,9606.ENSP00000422591	TFPI2,SERPINE1,C3,SERPINF1,APLP2,LXN,COL6A3,GAS6,RECK,PRNP,SERPINB2,SERPINE2,SLIT2
GO Function	GO:0005488	Binding	138	12516	0.08	0.0180	9606.ENSP00000052754,9606.ENSP00000064724,9606.ENSP00000188790,9606.ENSP00000216629,9606.ENSP00000216797,9606.ENSP00000219070,9606.ENSP00000222553,9606.ENSP00000223061,9606.ENSP00000223095,9606.ENSP00000225831,9606.ENSP00000226317,9606.ENSP00000227507,9606.ENSP00000230538,9606.ENSP00000234091,9606.ENSP00000238721,9606.ENSP00000241305,9606.ENSP00000245185,9606.ENSP00000245907,9606.ENSP00000248564,…	DCN,CLDN11,FAP,BDKRB1,NFKBIA,MMP2,NAMPT,PCOLCE,SERPINE1,CCL2,CXCL6,CCND1,LAMA4,ID2,TP53I3,CPXM2,MT2A,C3,GNG11,LIF,CLEC11A,LMAN1,PDGFRA,GALNT5,SULF1,THBS1,OSBPL8,CYBA,TWSG1,COTL1,IL1A,IL1B,APLP2,LXN,FGF2,WNT5A,ICAM1,STC2,NRP1,CDH2,RCN3,CTSK,FTH1,PLOD2,THY1,PDIA4,NBL1,PTX3,CXCL3,CXCL5,ITGA2,TNFRSF11B,MMP3,ANPEP,GPRC5B,IGFBP6,TPST1,CEBPB,ALCAM,PAM,CXCL8,MRC2,MT1E,MMP14,ACO1,TERT,FOSL1,LIMCH1,FKBP10,…
GO Function	GO:0043236	Laminin binding	4	29	1.18	0.0212	9606.ENSP00000260356,9606.ENSP00000296585,9606.ENSP00000358045,9606.ENSP00000422591	THBS1,ITGA2,ECM1,SLIT2
GO Function	GO:0030234	Enzyme regulator activity	22	1044	0.36	0.0269	9606.ENSP00000222543,9606.ENSP00000223061,9606.ENSP00000223095,9606.ENSP00000227507,9606.ENSP00000245907,9606.ENSP00000254722,9606.ENSP00000263574,9606.ENSP00000264265,9606.ENSP00000265371,9606.ENSP00000284240,9606.ENSP00000295550,9606.ENSP00000300571,9606.ENSP00000331544,9606.ENSP00000331831,9606.ENSP00000367202,9606.ENSP00000368752,9606.ENSP00000379110,9606.ENSP00000382941,9606.ENSP00000401645,…	TFPI2,PCOLCE,SERPINE1,CCND1,C3,SERPINF1,APLP2,LXN,NRP1,THY1,COL6A3,GPRC5B,FBLN1,GAS6,RECK,PRNP,CXCL1,SIRPA,SERPINB2,SERPINE2,SLIT2,GREM1
GO Function	GO:0008238	Exopeptidase activity	6	97	0.83	0.0327	9606.ENSP00000188790,9606.ENSP00000217131,9606.ENSP00000241305,9606.ENSP00000300060,9606.ENSP00000308208,9606.ENSP00000353731	FAP,CTSZ,CPXM2,ANPEP,MMP14,DPP4
GO Function	GO:0015037	Peptide disulfide oxidoreductase activity	3	13	1.4	0.0334	9606.ENSP00000286091,9606.ENSP00000327801,9606.ENSP00000385385	PDIA4,P4HB,PDIA6
GO Function	GO:0043394	Proteoglycan binding	4	37	1.07	0.0443	9606.ENSP00000260356,9606.ENSP00000271651,9606.ENSP00000296585,9606.ENSP00000422591	THBS1,CTSK,ITGA2,SLIT2
GO Component	GO:0005576	Extracellular region	115	4166	0.48	3.95e-31	9606.ENSP00000005286,9606.ENSP00000052754,9606.ENSP00000188790,9606.ENSP00000217131,9606.ENSP00000217939,9606.ENSP00000219070,9606.ENSP00000222543,9606.ENSP00000222553,9606.ENSP00000223061,9606.ENSP00000223095,9606.ENSP00000225831,9606.ENSP00000226317,9606.ENSP00000230538,9606.ENSP00000241305,9606.ENSP00000245907,9606.ENSP00000249075,9606.ENSP00000249842,9606.ENSP00000250340,9606.ENSP00000251047,…	TMEM132A,DCN,FAP,CTSZ,MXRA5,MMP2,TFPI2,NAMPT,PCOLCE,SERPINE1,CCL2,CXCL6,LAMA4,CPXM2,C3,LIF,ISLR,CLEC11A,LMAN1,SERPINF1,TTYH3,SULF1,THBS1,TWSG1,COTL1,C19orf10,IL1A,IL1B,APLP2,LXN,FGF2,WNT5A,ICAM1,STC2,NRP1,CDH2,CTSK,FTH1,PLOD2,THY1,AKR1B1,PDIA4,NBL1,COL6A3,PTX3,CXCL3,CXCL5,TNFRSF11B,MMP3,ANPEP,GPRC5B,IGFBP6,ALCAM,PAM,CXCL8,MMP14,ACO1,BASP1,OLFML3,ITM2C,MMP1,P4HB,CTHRC1,PAPPA,FBLN1,GAS6,ALDH1A3,NME…
GO Component	GO:0005615	Extracellular space	101	3195	0.54	1.54e-30	9606.ENSP00000005286,9606.ENSP00000052754,9606.ENSP00000188790,9606.ENSP00000217131,9606.ENSP00000217939,9606.ENSP00000219070,9606.ENSP00000222543,9606.ENSP00000222553,9606.ENSP00000223061,9606.ENSP00000223095,9606.ENSP00000225831,9606.ENSP00000226317,9606.ENSP00000230538,9606.ENSP00000241305,9606.ENSP00000245907,9606.ENSP00000249075,9606.ENSP00000249842,9606.ENSP00000250340,9606.ENSP00000251047,…	TMEM132A,DCN,FAP,CTSZ,MXRA5,MMP2,TFPI2,NAMPT,PCOLCE,SERPINE1,CCL2,CXCL6,LAMA4,CPXM2,C3,LIF,ISLR,CLEC11A,LMAN1,SERPINF1,TTYH3,SULF1,THBS1,TWSG1,COTL1,C19orf10,IL1A,IL1B,APLP2,LXN,FGF2,WNT5A,ICAM1,STC2,NRP1,CTSK,FTH1,PLOD2,THY1,AKR1B1,PDIA4,NBL1,COL6A3,PTX3,CXCL3,CXCL5,TNFRSF11B,MMP3,ANPEP,GPRC5B,IGFBP6,ALCAM,PAM,CXCL8,MMP14,ACO1,BASP1,ITM2C,P4HB,CTHRC1,PAPPA,FBLN1,GAS6,ALDH1A3,NME1,C1QTNF1,DPYSL3,…
GO Component	GO:0031012	Extracellular matrix	33	527	0.83	5.39e-15	9606.ENSP00000052754,9606.ENSP00000217131,9606.ENSP00000217939,9606.ENSP00000219070,9606.ENSP00000222543,9606.ENSP00000223095,9606.ENSP00000230538,9606.ENSP00000251047,9606.ENSP00000254722,9606.ENSP00000260356,9606.ENSP00000264634,9606.ENSP00000264832,9606.ENSP00000269141,9606.ENSP00000295550,9606.ENSP00000295927,9606.ENSP00000297350,9606.ENSP00000299855,9606.ENSP00000308208,9606.ENSP00000322788,…	DCN,CTSZ,MXRA5,MMP2,TFPI2,SERPINE1,LAMA4,LMAN1,SERPINF1,THBS1,WNT5A,ICAM1,CDH2,COL6A3,PTX3,TNFRSF11B,MMP3,MMP14,MMP1,CTHRC1,FBLN1,TGM2,ECM1,COL16A1,MFAP2,SRPX,EMILIN1,COLEC12,SERPINE2,TGFBI,FBN2,GREM1,SPON2
GO Component	GO:0009986	Cell surface	36	824	0.68	5.16e-12	9606.ENSP00000188790,9606.ENSP00000217131,9606.ENSP00000245907,9606.ENSP00000257290,9606.ENSP00000260128,9606.ENSP00000260356,9606.ENSP00000264634,9606.ENSP00000264832,9606.ENSP00000265371,9606.ENSP00000269141,9606.ENSP00000271651,9606.ENSP00000284240,9606.ENSP00000286091,9606.ENSP00000296585,9606.ENSP00000300060,9606.ENSP00000300571,9606.ENSP00000305988,9606.ENSP00000306100,9606.ENSP00000327801,…	FAP,CTSZ,C3,PDGFRA,SULF1,THBS1,WNT5A,ICAM1,NRP1,CDH2,CTSK,THY1,PDIA4,ITGA2,ANPEP,GPRC5B,ALCAM,PAM,P4HB,PLAUR,TGFBR2,TFRC,DPP4,TPBG,SDC4,LPAR1,SRPX,PRNP,SIRPA,IL1R1,KCNK2,CD44,CLMP,SERPINE2,SLIT2,GREM1
GO Component	GO:1903561	Extracellular vesicle	58	2121	0.47	5.24e-12	9606.ENSP00000005286,9606.ENSP00000217131,9606.ENSP00000217939,9606.ENSP00000222553,9606.ENSP00000223061,9606.ENSP00000223095,9606.ENSP00000230538,9606.ENSP00000245907,9606.ENSP00000249842,9606.ENSP00000251047,9606.ENSP00000254722,9606.ENSP00000258796,9606.ENSP00000260356,9606.ENSP00000262428,9606.ENSP00000263574,9606.ENSP00000264634,9606.ENSP00000264832,9606.ENSP00000273550,9606.ENSP00000282903,…	TMEM132A,CTSZ,MXRA5,NAMPT,PCOLCE,SERPINE1,LAMA4,C3,ISLR,LMAN1,SERPINF1,TTYH3,THBS1,COTL1,APLP2,WNT5A,ICAM1,FTH1,PLOD2,THY1,AKR1B1,COL6A3,ANPEP,GPRC5B,ALCAM,PAM,ACO1,BASP1,OLFML3,ITM2C,P4HB,FBLN1,GAS6,ALDH1A3,NME1,WLS,TFRC,DPP4,TGM2,ECM1,SDC4,MARCKSL1,CKAP4,PRNP,EMILIN1,SQSTM1,SIRPA,PDIA6,ARPC1B,CD44,SERPINE2,TGFBI,CFB,SLIT2,NUCB2,SOD2,APPL2,SPON2
GO Component	GO:0070062	Extracellular exosome	56	2099	0.46	3.51e-11	9606.ENSP00000005286,9606.ENSP00000217131,9606.ENSP00000217939,9606.ENSP00000222553,9606.ENSP00000223061,9606.ENSP00000223095,9606.ENSP00000230538,9606.ENSP00000245907,9606.ENSP00000249842,9606.ENSP00000251047,9606.ENSP00000254722,9606.ENSP00000258796,9606.ENSP00000260356,9606.ENSP00000262428,9606.ENSP00000263574,9606.ENSP00000264634,9606.ENSP00000264832,9606.ENSP00000273550,9606.ENSP00000282903,…	TMEM132A,CTSZ,MXRA5,NAMPT,PCOLCE,SERPINE1,LAMA4,C3,ISLR,LMAN1,SERPINF1,TTYH3,THBS1,COTL1,APLP2,WNT5A,ICAM1,FTH1,PLOD2,THY1,AKR1B1,COL6A3,ANPEP,GPRC5B,ALCAM,PAM,ACO1,BASP1,ITM2C,P4HB,FBLN1,GAS6,ALDH1A3,NME1,WLS,TFRC,DPP4,TGM2,ECM1,SDC4,MARCKSL1,CKAP4,PRNP,EMILIN1,SQSTM1,SIRPA,PDIA6,ARPC1B,CD44,TGFBI,CFB,SLIT2,NUCB2,SOD2,APPL2,SPON2
GO Component	GO:0062023	Collagen-containing extracellular matrix	24	396	0.82	1.68e-10	9606.ENSP00000052754,9606.ENSP00000217131,9606.ENSP00000217939,9606.ENSP00000219070,9606.ENSP00000223095,9606.ENSP00000230538,9606.ENSP00000251047,9606.ENSP00000254722,9606.ENSP00000260356,9606.ENSP00000264832,9606.ENSP00000269141,9606.ENSP00000295550,9606.ENSP00000330523,9606.ENSP00000331544,9606.ENSP00000355330,9606.ENSP00000358045,9606.ENSP00000362776,9606.ENSP00000364685,9606.ENSP00000367794,…	DCN,CTSZ,MXRA5,MMP2,SERPINE1,LAMA4,LMAN1,SERPINF1,THBS1,ICAM1,CDH2,COL6A3,CTHRC1,FBLN1,TGM2,ECM1,COL16A1,MFAP2,SRPX,EMILIN1,SERPINE2,TGFBI,FBN2,GREM1
GO Component	GO:0005788	Endoplasmic reticulum lumen	21	308	0.87	5.50e-10	9606.ENSP00000005286,9606.ENSP00000217131,9606.ENSP00000245907,9606.ENSP00000260356,9606.ENSP00000262947,9606.ENSP00000263574,9606.ENSP00000264634,9606.ENSP00000265087,9606.ENSP00000269141,9606.ENSP00000270645,9606.ENSP00000286091,9606.ENSP00000295550,9606.ENSP00000317232,9606.ENSP00000327801,9606.ENSP00000331831,9606.ENSP00000339328,9606.ENSP00000362776,9606.ENSP00000367265,9606.ENSP00000368767,…	TMEM132A,CTSZ,C3,THBS1,C19orf10,APLP2,WNT5A,STC2,CDH2,RCN3,PDIA4,COL6A3,FKBP10,P4HB,GAS6,PLAUR,COL16A1,CKAP4,ASPH,PDIA6,IL6
GO Component	GO:0031982	Vesicle	75	3879	0.32	4.07e-09	9606.ENSP00000005286,9606.ENSP00000217131,9606.ENSP00000217939,9606.ENSP00000222553,9606.ENSP00000223061,9606.ENSP00000223095,9606.ENSP00000230538,9606.ENSP00000245907,9606.ENSP00000249842,9606.ENSP00000250092,9606.ENSP00000251047,9606.ENSP00000254722,9606.ENSP00000258796,9606.ENSP00000260356,9606.ENSP00000261623,9606.ENSP00000262428,9606.ENSP00000263341,9606.ENSP00000263574,9606.ENSP00000264634,…	TMEM132A,CTSZ,MXRA5,NAMPT,PCOLCE,SERPINE1,LAMA4,C3,ISLR,CD68,LMAN1,SERPINF1,TTYH3,THBS1,CYBA,COTL1,IL1B,APLP2,WNT5A,ICAM1,NRP1,CTSK,FTH1,PLOD2,THY1,AKR1B1,PDIA4,COL6A3,PTX3,ANPEP,GPRC5B,ALCAM,PAM,MMP14,ACO1,BASP1,OLFML3,ITM2C,P4HB,FBLN1,GAS6,ALDH1A3,NME1,PLAUR,DPYSL3,WLS,SLC39A14,TFRC,DPP4,TGM2,MOXD1,ECM1,SDC4,MARCKSL1,LPAR1,CKAP4,PRNP,EMILIN1,SQSTM1,CEMIP,CXCL1,SIRPA,COLEC12,PDIA6,MCFD2,ARPC1B,C…
GO Component	GO:0005783	Endoplasmic reticulum	39	1438	0.47	1.85e-07	9606.ENSP00000005286,9606.ENSP00000216629,9606.ENSP00000217131,9606.ENSP00000245907,9606.ENSP00000260128,9606.ENSP00000260356,9606.ENSP00000261183,9606.ENSP00000261623,9606.ENSP00000262947,9606.ENSP00000263574,9606.ENSP00000264634,9606.ENSP00000265087,9606.ENSP00000269141,9606.ENSP00000270645,9606.ENSP00000282903,9606.ENSP00000284240,9606.ENSP00000286091,9606.ENSP00000295550,9606.ENSP00000309477,…	TMEM132A,BDKRB1,CTSZ,C3,SULF1,THBS1,OSBPL8,CYBA,C19orf10,APLP2,WNT5A,STC2,CDH2,RCN3,PLOD2,THY1,PDIA4,COL6A3,ACO1,FKBP10,P4HB,GAS6,DSE,PLAUR,INSIG1,WLS,TGM2,TPBG,COL16A1,CKAP4,SRPX,PRNP,ASPH,SQSTM1,CEMIP,PDIA6,IL6,KCNK2,NUCB2
GO Component	GO:0012505	Endomembrane system	78	4542	0.27	3.46e-07	9606.ENSP00000005286,9606.ENSP00000052754,9606.ENSP00000216629,9606.ENSP00000217131,9606.ENSP00000223095,9606.ENSP00000227507,9606.ENSP00000245907,9606.ENSP00000249842,9606.ENSP00000250092,9606.ENSP00000251047,9606.ENSP00000257290,9606.ENSP00000259056,9606.ENSP00000260128,9606.ENSP00000260356,9606.ENSP00000261183,9606.ENSP00000261623,9606.ENSP00000262428,9606.ENSP00000262947,9606.ENSP00000263341,…	TMEM132A,DCN,BDKRB1,CTSZ,SERPINE1,CCND1,C3,ISLR,CD68,LMAN1,PDGFRA,GALNT5,SULF1,THBS1,OSBPL8,CYBA,COTL1,C19orf10,IL1B,APLP2,WNT5A,STC2,NRP1,CDH2,RCN3,CTSK,FTH1,PLOD2,THY1,PDIA4,COL6A3,PTX3,ANPEP,IGFBP6,TPST1,PAM,MMP14,ACO1,FKBP10,ITM2C,P4HB,GAS6,DSE,PLAUR,DPYSL3,INSIG1,WLS,SLC39A14,TFRC,TGM2,HSD11B1,SGK1,MOXD1,ECM1,TPBG,SDC4,COL16A1,LPAR1,CKAP4,SRPX,PRNP,ASPH,SQSTM1,TMEM119,CEMIP,CXCL1,SIRPA,PDIA6…
GO Component	GO:0071944	Cell periphery	87	5432	0.24	6.00e-07	9606.ENSP00000064724,9606.ENSP00000188790,9606.ENSP00000216629,9606.ENSP00000216797,9606.ENSP00000217131,9606.ENSP00000219070,9606.ENSP00000222553,9606.ENSP00000223095,9606.ENSP00000245907,9606.ENSP00000248564,9606.ENSP00000250092,9606.ENSP00000257290,9606.ENSP00000258796,9606.ENSP00000259254,9606.ENSP00000260128,9606.ENSP00000260356,9606.ENSP00000261183,9606.ENSP00000261623,9606.ENSP00000262428,…	CLDN11,FAP,BDKRB1,NFKBIA,CTSZ,MMP2,NAMPT,SERPINE1,C3,GNG11,CD68,PDGFRA,TTYH3,GYPC,SULF1,THBS1,OSBPL8,CYBA,COTL1,APLP2,WNT5A,ICAM1,NRP1,CDH2,CTSK,THY1,COL6A3,ITGA2,TNFRSF11B,ANPEP,GPRC5B,TM4SF1,ALCAM,PAM,MMP14,TERT,FOSL1,BASP1,ITM2C,P4HB,NME1,PLAUR,C1QTNF1,IFI6,FRMD6,WLS,TGFBR2,SLC39A14,TFRC,DPP4,TGM2,SGK1,TPBG,SDC4,MARCKSL1,LPAR1,KCTD12,RECK,CKAP4,PRNP,ASPH,EMILIN1,MYADM,TMEM119,CEMIP,SLC39A8,SIR…
GO Component	GO:0005925	Focal adhesion	19	405	0.71	1.50e-06	9606.ENSP00000188790,9606.ENSP00000261623,9606.ENSP00000264832,9606.ENSP00000265371,9606.ENSP00000269141,9606.ENSP00000284240,9606.ENSP00000296585,9606.ENSP00000305988,9606.ENSP00000307513,9606.ENSP00000308208,9606.ENSP00000327801,9606.ENSP00000339328,9606.ENSP00000353731,9606.ENSP00000355330,9606.ENSP00000361818,9606.ENSP00000389631,9606.ENSP00000398632,9606.ENSP00000399888,9606.ENSP00000431284	FAP,CYBA,ICAM1,NRP1,CDH2,THY1,ITGA2,ALCAM,MRC2,MMP14,P4HB,PLAUR,DPP4,TGM2,SDC4,ARPC1B,CD44,HMGA1,LPXN
GO Component	GO:0070161	Anchoring junction	27	820	0.55	1.59e-06	9606.ENSP00000064724,9606.ENSP00000188790,9606.ENSP00000227507,9606.ENSP00000261623,9606.ENSP00000264832,9606.ENSP00000265371,9606.ENSP00000269141,9606.ENSP00000284240,9606.ENSP00000285930,9606.ENSP00000296585,9606.ENSP00000305988,9606.ENSP00000307513,9606.ENSP00000308208,9606.ENSP00000327801,9606.ENSP00000339328,9606.ENSP00000343899,9606.ENSP00000353731,9606.ENSP00000355330,9606.ENSP00000361818,…	CLDN11,FAP,CCND1,CYBA,ICAM1,NRP1,CDH2,THY1,AKR1B1,ITGA2,ALCAM,MRC2,MMP14,P4HB,PLAUR,FRMD6,DPP4,TGM2,SDC4,COL16A1,MYADM,ARPC1B,CD44,HMGA1,CLMP,USP53,LPXN
GO Component	GO:0005886	Plasma membrane	84	5314	0.24	2.12e-06	9606.ENSP00000064724,9606.ENSP00000188790,9606.ENSP00000216629,9606.ENSP00000216797,9606.ENSP00000217131,9606.ENSP00000219070,9606.ENSP00000222553,9606.ENSP00000223095,9606.ENSP00000245907,9606.ENSP00000248564,9606.ENSP00000250092,9606.ENSP00000257290,9606.ENSP00000258796,9606.ENSP00000259254,9606.ENSP00000260128,9606.ENSP00000260356,9606.ENSP00000261623,9606.ENSP00000262428,9606.ENSP00000263574,…	CLDN11,FAP,BDKRB1,NFKBIA,CTSZ,MMP2,NAMPT,SERPINE1,C3,GNG11,CD68,PDGFRA,TTYH3,GYPC,SULF1,THBS1,CYBA,COTL1,APLP2,WNT5A,ICAM1,NRP1,CDH2,CTSK,THY1,COL6A3,ITGA2,TNFRSF11B,ANPEP,GPRC5B,TM4SF1,ALCAM,PAM,MMP14,TERT,FOSL1,BASP1,ITM2C,P4HB,NME1,PLAUR,C1QTNF1,IFI6,FRMD6,WLS,TGFBR2,SLC39A14,TFRC,DPP4,TGM2,SGK1,TPBG,SDC4,MARCKSL1,LPAR1,KCTD12,RECK,CKAP4,PRNP,ASPH,EMILIN1,MYADM,TMEM119,CEMIP,SLC39A8,SIRPA,COLE…
GO Component	GO:0009897	External side of plasma membrane	14	331	0.66	0.00034	9606.ENSP00000257290,9606.ENSP00000260356,9606.ENSP00000264832,9606.ENSP00000271651,9606.ENSP00000284240,9606.ENSP00000296585,9606.ENSP00000300060,9606.ENSP00000305988,9606.ENSP00000327801,9606.ENSP00000351905,9606.ENSP00000353224,9606.ENSP00000368752,9606.ENSP00000386380,9606.ENSP00000415786	PDGFRA,THBS1,ICAM1,CTSK,THY1,ITGA2,ANPEP,ALCAM,P4HB,TGFBR2,TFRC,PRNP,IL1R1,SERPINE2
GO Component	GO:0030141	Secretory granule	23	845	0.47	0.00039	9606.ENSP00000217131,9606.ENSP00000223095,9606.ENSP00000245907,9606.ENSP00000249842,9606.ENSP00000250092,9606.ENSP00000260356,9606.ENSP00000261623,9606.ENSP00000262428,9606.ENSP00000263341,9606.ENSP00000263574,9606.ENSP00000273550,9606.ENSP00000295927,9606.ENSP00000300060,9606.ENSP00000306100,9606.ENSP00000331831,9606.ENSP00000339328,9606.ENSP00000356940,9606.ENSP00000358045,9606.ENSP00000367265,…	CTSZ,SERPINE1,C3,ISLR,CD68,THBS1,CYBA,COTL1,IL1B,APLP2,FTH1,PTX3,ANPEP,PAM,GAS6,PLAUR,MOXD1,ECM1,CKAP4,CXCL1,SIRPA,CD44,SERPINE2
GO Component	GO:0031410	Cytoplasmic vesicle	44	2386	0.3	0.00043	9606.ENSP00000217131,9606.ENSP00000223095,9606.ENSP00000245907,9606.ENSP00000249842,9606.ENSP00000250092,9606.ENSP00000251047,9606.ENSP00000254722,9606.ENSP00000260356,9606.ENSP00000261623,9606.ENSP00000262428,9606.ENSP00000263341,9606.ENSP00000263574,9606.ENSP00000264634,9606.ENSP00000265371,9606.ENSP00000271651,9606.ENSP00000273550,9606.ENSP00000286091,9606.ENSP00000295927,9606.ENSP00000300060,…	CTSZ,SERPINE1,C3,ISLR,CD68,LMAN1,SERPINF1,THBS1,CYBA,COTL1,IL1B,APLP2,WNT5A,NRP1,CTSK,FTH1,PDIA4,PTX3,ANPEP,GPRC5B,PAM,MMP14,P4HB,GAS6,PLAUR,DPYSL3,WLS,SLC39A14,TFRC,DPP4,MOXD1,ECM1,LPAR1,CKAP4,SQSTM1,CEMIP,CXCL1,SIRPA,COLEC12,PDIA6,MCFD2,CD44,SERPINE2,APPL2
GO Component	GO:0110165	Cellular anatomical entity	178	17788	0.04	0.00053	9606.ENSP00000005286,9606.ENSP00000052754,9606.ENSP00000064724,9606.ENSP00000188790,9606.ENSP00000216629,9606.ENSP00000216797,9606.ENSP00000217131,9606.ENSP00000217939,9606.ENSP00000219070,9606.ENSP00000222543,9606.ENSP00000222553,9606.ENSP00000223061,9606.ENSP00000223095,9606.ENSP00000225831,9606.ENSP00000226317,9606.ENSP00000227507,9606.ENSP00000230538,9606.ENSP00000234091,9606.ENSP00000237853,…	TMEM132A,DCN,CLDN11,FAP,BDKRB1,NFKBIA,CTSZ,MXRA5,MMP2,TFPI2,NAMPT,PCOLCE,SERPINE1,CCL2,CXCL6,CCND1,LAMA4,ID2,ELL2,TP53I3,CPXM2,MT2A,C3,GNG11,LIF,ISLR,CD68,CLEC11A,LMAN1,SERPINF1,PDGFRA,DRAM1,TTYH3,GALNT5,GYPC,IER3,SULF1,THBS1,OSBPL8,CYBA,TWSG1,COTL1,C19orf10,IL1A,IL1B,APLP2,LXN,FGF2,WNT5A,ICAM1,STC2,NRP1,CDH2,RCN3,CTSK,FTH1,PLOD2,THY1,AKR1B1,PDIA4,NBL1,COL6A3,PTX3,CXCL3,CXCL5,ITGA2,TNFRSF11B,MMP3…
GO Component	GO:0030054	Cell junction	39	2075	0.31	0.00098	9606.ENSP00000064724,9606.ENSP00000188790,9606.ENSP00000222553,9606.ENSP00000227507,9606.ENSP00000257290,9606.ENSP00000261623,9606.ENSP00000264634,9606.ENSP00000264832,9606.ENSP00000265371,9606.ENSP00000269141,9606.ENSP00000284240,9606.ENSP00000285930,9606.ENSP00000296585,9606.ENSP00000305988,9606.ENSP00000307513,9606.ENSP00000308208,9606.ENSP00000310170,9606.ENSP00000319281,9606.ENSP00000327801,…	CLDN11,FAP,NAMPT,CCND1,PDGFRA,CYBA,WNT5A,ICAM1,NRP1,CDH2,THY1,AKR1B1,ITGA2,ALCAM,MRC2,MMP14,FOSL1,BASP1,P4HB,PLAUR,DPYSL3,FRMD6,DPP4,TGM2,SDC4,COL16A1,LPAR1,KCTD12,PRNP,MYADM,ARPC1B,KCNK2,CD44,HMGA1,CLMP,USP53,SERPINE2,RAI14,LPXN
GO Component	GO:0099503	Secretory vesicle	24	1010	0.41	0.0017	9606.ENSP00000217131,9606.ENSP00000223095,9606.ENSP00000245907,9606.ENSP00000249842,9606.ENSP00000250092,9606.ENSP00000260356,9606.ENSP00000261623,9606.ENSP00000262428,9606.ENSP00000263341,9606.ENSP00000263574,9606.ENSP00000273550,9606.ENSP00000295927,9606.ENSP00000300060,9606.ENSP00000306100,9606.ENSP00000331831,9606.ENSP00000339328,9606.ENSP00000343690,9606.ENSP00000356940,9606.ENSP00000358045,…	CTSZ,SERPINE1,C3,ISLR,CD68,THBS1,CYBA,COTL1,IL1B,APLP2,FTH1,PTX3,ANPEP,PAM,GAS6,PLAUR,DPYSL3,MOXD1,ECM1,CKAP4,CXCL1,SIRPA,CD44,SERPINE2
GO Component	GO:0005581	Collagen trimer	7	88	0.94	0.0018	9606.ENSP00000052754,9606.ENSP00000295550,9606.ENSP00000330523,9606.ENSP00000340864,9606.ENSP00000362776,9606.ENSP00000369677,9606.ENSP00000383115	DCN,COL6A3,CTHRC1,C1QTNF1,COL16A1,EMILIN1,COLEC12
GO Component	GO:0005793	Endoplasmic reticulum-Golgi intermediate compartment	8	129	0.83	0.0025	9606.ENSP00000217131,9606.ENSP00000251047,9606.ENSP00000262947,9606.ENSP00000300060,9606.ENSP00000327801,9606.ENSP00000385385,9606.ENSP00000386651,9606.ENSP00000436455	CTSZ,LMAN1,C19orf10,ANPEP,P4HB,PDIA6,MCFD2,NUCB2
GO Component	GO:0098805	Whole membrane	33	1715	0.32	0.0028	9606.ENSP00000250092,9606.ENSP00000251047,9606.ENSP00000258534,9606.ENSP00000260128,9606.ENSP00000261623,9606.ENSP00000263574,9606.ENSP00000264634,9606.ENSP00000264832,9606.ENSP00000269141,9606.ENSP00000284240,9606.ENSP00000300060,9606.ENSP00000306100,9606.ENSP00000322730,9606.ENSP00000337060,9606.ENSP00000339328,9606.ENSP00000346829,9606.ENSP00000351905,9606.ENSP00000352779,9606.ENSP00000353224,…	CD68,LMAN1,DRAM1,SULF1,CYBA,APLP2,WNT5A,ICAM1,CDH2,THY1,ANPEP,PAM,ITM2C,NME1,PLAUR,WLS,TGFBR2,SLC39A14,TFRC,DPP4,MOXD1,SDC4,CKAP4,PRNP,MYADM,CEMIP,SLC39A8,SIRPA,COLEC12,MCFD2,CD44,NUCB2,APPL2
GO Component	GO:0071438	Invadopodium membrane	3	6	1.74	0.0036	9606.ENSP00000188790,9606.ENSP00000339328,9606.ENSP00000353731	FAP,PLAUR,DPP4
GO Component	GO:0030659	Cytoplasmic vesicle membrane	19	770	0.43	0.0066	9606.ENSP00000250092,9606.ENSP00000251047,9606.ENSP00000261623,9606.ENSP00000263574,9606.ENSP00000264634,9606.ENSP00000300060,9606.ENSP00000300571,9606.ENSP00000306100,9606.ENSP00000339328,9606.ENSP00000346829,9606.ENSP00000353224,9606.ENSP00000356940,9606.ENSP00000367265,9606.ENSP00000378177,9606.ENSP00000382941,9606.ENSP00000383115,9606.ENSP00000386651,9606.ENSP00000398632,9606.ENSP00000446917	CD68,LMAN1,CYBA,APLP2,WNT5A,ANPEP,GPRC5B,PAM,PLAUR,WLS,TFRC,MOXD1,CKAP4,CEMIP,SIRPA,COLEC12,MCFD2,CD44,APPL2
GO Component	GO:0098552	Side of membrane	15	531	0.49	0.0085	9606.ENSP00000248564,9606.ENSP00000257290,9606.ENSP00000260356,9606.ENSP00000264832,9606.ENSP00000271651,9606.ENSP00000284240,9606.ENSP00000296585,9606.ENSP00000300060,9606.ENSP00000305988,9606.ENSP00000327801,9606.ENSP00000351905,9606.ENSP00000353224,9606.ENSP00000368752,9606.ENSP00000386380,9606.ENSP00000415786	GNG11,PDGFRA,THBS1,ICAM1,CTSK,THY1,ITGA2,ANPEP,ALCAM,P4HB,TGFBR2,TFRC,PRNP,IL1R1,SERPINE2
GO Component	GO:0031091	Platelet alpha granule	6	91	0.86	0.0139	9606.ENSP00000223095,9606.ENSP00000249842,9606.ENSP00000260356,9606.ENSP00000263574,9606.ENSP00000331831,9606.ENSP00000415786	SERPINE1,ISLR,THBS1,APLP2,GAS6,SERPINE2
GO Component	GO:0005737	Cytoplasm	128	11428	0.09	0.0155	9606.ENSP00000005286,9606.ENSP00000052754,9606.ENSP00000064724,9606.ENSP00000188790,9606.ENSP00000216629,9606.ENSP00000216797,9606.ENSP00000217131,9606.ENSP00000219070,9606.ENSP00000222553,9606.ENSP00000223095,9606.ENSP00000227507,9606.ENSP00000234091,9606.ENSP00000238721,9606.ENSP00000245185,9606.ENSP00000245907,9606.ENSP00000248564,9606.ENSP00000249075,9606.ENSP00000249842,9606.ENSP00000250092,…	TMEM132A,DCN,CLDN11,FAP,BDKRB1,NFKBIA,CTSZ,MMP2,NAMPT,SERPINE1,CCND1,ID2,TP53I3,MT2A,C3,GNG11,LIF,ISLR,CD68,CLEC11A,LMAN1,SERPINF1,PDGFRA,DRAM1,GALNT5,GYPC,IER3,SULF1,THBS1,OSBPL8,CYBA,COTL1,C19orf10,IL1A,IL1B,APLP2,LXN,WNT5A,STC2,NRP1,CDH2,RCN3,CTSK,FTH1,PLOD2,THY1,AKR1B1,PDIA4,COL6A3,PTX3,ITGA2,ANPEP,GPRC5B,IGFBP6,TPST1,CEBPB,PAM,MT1E,MMP14,ACO1,TERT,FOSL1,LIMCH1,FKBP10,TNIP1,BASP1,ITM2C,P4HB,C…
GO Component	GO:0005764	Lysosome	17	698	0.42	0.0155	9606.ENSP00000052754,9606.ENSP00000217131,9606.ENSP00000245907,9606.ENSP00000250092,9606.ENSP00000258534,9606.ENSP00000263341,9606.ENSP00000271651,9606.ENSP00000273550,9606.ENSP00000285930,9606.ENSP00000300060,9606.ENSP00000322730,9606.ENSP00000352779,9606.ENSP00000353731,9606.ENSP00000361818,9606.ENSP00000367265,9606.ENSP00000374455,9606.ENSP00000378310	DCN,CTSZ,C3,CD68,DRAM1,IL1B,CTSK,FTH1,AKR1B1,ANPEP,ITM2C,SLC39A14,DPP4,SDC4,CKAP4,SQSTM1,SLC39A8
GO Component	GO:0005773	Vacuole	18	792	0.39	0.0213	9606.ENSP00000052754,9606.ENSP00000217131,9606.ENSP00000245907,9606.ENSP00000250092,9606.ENSP00000258534,9606.ENSP00000263341,9606.ENSP00000271651,9606.ENSP00000273550,9606.ENSP00000285930,9606.ENSP00000300060,9606.ENSP00000322730,9606.ENSP00000352779,9606.ENSP00000353731,9606.ENSP00000361818,9606.ENSP00000367265,9606.ENSP00000367794,9606.ENSP00000374455,9606.ENSP00000378310	DCN,CTSZ,C3,CD68,DRAM1,IL1B,CTSK,FTH1,AKR1B1,ANPEP,ITM2C,SLC39A14,DPP4,SDC4,CKAP4,SRPX,SQSTM1,SLC39A8
GO Component	GO:0042470	Melanosome	6	104	0.8	0.0237	9606.ENSP00000254722,9606.ENSP00000286091,9606.ENSP00000308208,9606.ENSP00000327801,9606.ENSP00000353224,9606.ENSP00000385385	SERPINF1,PDIA4,MMP14,P4HB,TFRC,PDIA6
GO Component	GO:0030667	Secretory granule membrane	10	300	0.56	0.0250	9606.ENSP00000250092,9606.ENSP00000261623,9606.ENSP00000263574,9606.ENSP00000300060,9606.ENSP00000306100,9606.ENSP00000339328,9606.ENSP00000356940,9606.ENSP00000367265,9606.ENSP00000382941,9606.ENSP00000398632	CD68,CYBA,APLP2,ANPEP,PAM,PLAUR,MOXD1,CKAP4,SIRPA,CD44
GO Component	GO:0005589	Collagen type VI trimer	2	3	1.86	0.0336	9606.ENSP00000052754,9606.ENSP00000295550	DCN,COL6A3
GO Component	GO:0016020	Membrane	105	9072	0.1	0.0349	9606.ENSP00000005286,9606.ENSP00000064724,9606.ENSP00000188790,9606.ENSP00000216629,9606.ENSP00000216797,9606.ENSP00000217131,9606.ENSP00000219070,9606.ENSP00000222553,9606.ENSP00000223095,9606.ENSP00000227507,9606.ENSP00000245907,9606.ENSP00000248564,9606.ENSP00000250092,9606.ENSP00000251047,9606.ENSP00000257290,9606.ENSP00000258534,9606.ENSP00000258796,9606.ENSP00000259056,9606.ENSP00000259254,…	TMEM132A,CLDN11,FAP,BDKRB1,NFKBIA,CTSZ,MMP2,NAMPT,SERPINE1,CCND1,C3,GNG11,CD68,LMAN1,PDGFRA,DRAM1,TTYH3,GALNT5,GYPC,IER3,SULF1,THBS1,OSBPL8,CYBA,COTL1,APLP2,WNT5A,ICAM1,NRP1,CDH2,CTSK,PLOD2,THY1,COL6A3,ITGA2,TNFRSF11B,ANPEP,GPRC5B,TPST1,TM4SF1,ALCAM,PAM,MRC2,MMP14,TERT,FOSL1,BASP1,ITM2C,P4HB,DSE,NME1,PLAUR,C1QTNF1,IFI6,FRMD6,INSIG1,WLS,TGFBR2,SLC39A14,TFRC,DPP4,TGM2,HSD11B1,SGK1,MOXD1,TPBG,SDC4,M…
GO Component	GO:0098588	Bounding membrane of organelle	34	2107	0.24	0.0349	9606.ENSP00000005286,9606.ENSP00000217131,9606.ENSP00000250092,9606.ENSP00000251047,9606.ENSP00000258534,9606.ENSP00000259056,9606.ENSP00000261623,9606.ENSP00000263574,9606.ENSP00000264634,9606.ENSP00000282903,9606.ENSP00000300060,9606.ENSP00000302413,9606.ENSP00000306100,9606.ENSP00000322730,9606.ENSP00000332151,9606.ENSP00000337060,9606.ENSP00000339328,9606.ENSP00000346829,9606.ENSP00000352779,…	TMEM132A,CTSZ,CD68,LMAN1,DRAM1,GALNT5,CYBA,APLP2,WNT5A,PLOD2,ANPEP,TPST1,PAM,ITM2C,DSE,NME1,PLAUR,WLS,SLC39A14,TFRC,DPP4,MOXD1,CKAP4,PRNP,ASPH,CEMIP,SLC39A8,SIRPA,COLEC12,MCFD2,CD44,NUCB2,APPL2,DHRS3
GO Component	GO:0031226	Intrinsic component of plasma membrane	29	1703	0.27	0.0378	9606.ENSP00000216629,9606.ENSP00000257290,9606.ENSP00000259254,9606.ENSP00000261623,9606.ENSP00000264832,9606.ENSP00000265371,9606.ENSP00000269141,9606.ENSP00000284240,9606.ENSP00000296585,9606.ENSP00000304277,9606.ENSP00000305988,9606.ENSP00000308208,9606.ENSP00000339328,9606.ENSP00000340864,9606.ENSP00000351905,9606.ENSP00000352779,9606.ENSP00000353224,9606.ENSP00000355330,9606.ENSP00000358765,…	BDKRB1,PDGFRA,GYPC,CYBA,ICAM1,NRP1,CDH2,THY1,ITGA2,TM4SF1,ALCAM,MMP14,PLAUR,C1QTNF1,TGFBR2,SLC39A14,TFRC,TGM2,TPBG,SDC4,LPAR1,PRNP,EMILIN1,SLC39A8,SIRPA,IL6,IL1R1,KCNK2,CD44
GO Component	GO:0034774	Secretory granule lumen	10	324	0.53	0.0378	9606.ENSP00000217131,9606.ENSP00000223095,9606.ENSP00000245907,9606.ENSP00000249842,9606.ENSP00000260356,9606.ENSP00000262428,9606.ENSP00000295927,9606.ENSP00000331831,9606.ENSP00000358045,9606.ENSP00000379110	CTSZ,SERPINE1,C3,ISLR,THBS1,COTL1,PTX3,GAS6,ECM1,CXCL1
GO Component	GO:0031256	Leading edge membrane	7	174	0.64	0.0480	9606.ENSP00000188790,9606.ENSP00000284240,9606.ENSP00000337060,9606.ENSP00000346829,9606.ENSP00000353731,9606.ENSP00000398632,9606.ENSP00000446917	FAP,THY1,NME1,WLS,DPP4,CD44,APPL2
STRING clusters	CL:16428	Mixed, incl. Collagen formation, and Defective B3GALTL causes Peters-plus syndrome (PpS)	25	187	1.16	4.07e-17	9606.ENSP00000052754,9606.ENSP00000219070,9606.ENSP00000223061,9606.ENSP00000223095,9606.ENSP00000254722,9606.ENSP00000260356,9606.ENSP00000261183,9606.ENSP00000282903,9606.ENSP00000295550,9606.ENSP00000299855,9606.ENSP00000308208,9606.ENSP00000317232,9606.ENSP00000322788,9606.ENSP00000331544,9606.ENSP00000339328,9606.ENSP00000358045,9606.ENSP00000362776,9606.ENSP00000364685,9606.ENSP00000367202,…	DCN,MMP2,PCOLCE,SERPINE1,SERPINF1,THBS1,OSBPL8,PLOD2,COL6A3,MMP3,MMP14,FKBP10,MMP1,FBLN1,PLAUR,ECM1,COL16A1,MFAP2,RECK,CD44,SERPINB2,SERPINE2,FBN2,FKBP11,SPON2
STRING clusters	CL:16429	Collagen formation, and Defective B3GALTL causes Peters-plus syndrome (PpS)	24	168	1.19	4.07e-17	9606.ENSP00000052754,9606.ENSP00000219070,9606.ENSP00000223061,9606.ENSP00000223095,9606.ENSP00000254722,9606.ENSP00000260356,9606.ENSP00000282903,9606.ENSP00000295550,9606.ENSP00000299855,9606.ENSP00000308208,9606.ENSP00000317232,9606.ENSP00000322788,9606.ENSP00000331544,9606.ENSP00000339328,9606.ENSP00000358045,9606.ENSP00000362776,9606.ENSP00000364685,9606.ENSP00000367202,9606.ENSP00000398632,…	DCN,MMP2,PCOLCE,SERPINE1,SERPINF1,THBS1,PLOD2,COL6A3,MMP3,MMP14,FKBP10,MMP1,FBLN1,PLAUR,ECM1,COL16A1,MFAP2,RECK,CD44,SERPINB2,SERPINE2,FBN2,FKBP11,SPON2
STRING clusters	CL:16430	Collagen formation, and Matrix metalloproteinases	22	129	1.27	4.07e-17	9606.ENSP00000052754,9606.ENSP00000219070,9606.ENSP00000223061,9606.ENSP00000223095,9606.ENSP00000254722,9606.ENSP00000282903,9606.ENSP00000295550,9606.ENSP00000299855,9606.ENSP00000308208,9606.ENSP00000317232,9606.ENSP00000322788,9606.ENSP00000331544,9606.ENSP00000339328,9606.ENSP00000358045,9606.ENSP00000362776,9606.ENSP00000364685,9606.ENSP00000367202,9606.ENSP00000398632,9606.ENSP00000401645,…	DCN,MMP2,PCOLCE,SERPINE1,SERPINF1,PLOD2,COL6A3,MMP3,MMP14,FKBP10,MMP1,FBLN1,PLAUR,ECM1,COL16A1,MFAP2,RECK,CD44,SERPINB2,SERPINE2,FBN2,FKBP11
STRING clusters	CL:16569	Mixed, incl. Elastic fibre formation, and Matrix metalloproteinases	15	58	1.45	1.44e-13	9606.ENSP00000052754,9606.ENSP00000219070,9606.ENSP00000223095,9606.ENSP00000299855,9606.ENSP00000308208,9606.ENSP00000322788,9606.ENSP00000331544,9606.ENSP00000339328,9606.ENSP00000358045,9606.ENSP00000364685,9606.ENSP00000367202,9606.ENSP00000398632,9606.ENSP00000401645,9606.ENSP00000415786,9606.ENSP00000424571	DCN,MMP2,SERPINE1,MMP3,MMP14,MMP1,FBLN1,PLAUR,ECM1,MFAP2,RECK,CD44,SERPINB2,SERPINE2,FBN2
STRING clusters	CL:16570	Mixed, incl. Matrix metalloproteinases, and Dissolution of Fibrin Clot	11	36	1.52	3.16e-10	9606.ENSP00000219070,9606.ENSP00000223095,9606.ENSP00000299855,9606.ENSP00000308208,9606.ENSP00000322788,9606.ENSP00000339328,9606.ENSP00000358045,9606.ENSP00000367202,9606.ENSP00000398632,9606.ENSP00000401645,9606.ENSP00000415786	MMP2,SERPINE1,MMP3,MMP14,MMP1,PLAUR,ECM1,RECK,CD44,SERPINB2,SERPINE2
STRING clusters	CL:16571	Mixed, incl. Dissolution of Fibrin Clot, and negative regulation of metallopeptidase activity	9	20	1.69	2.30e-09	9606.ENSP00000219070,9606.ENSP00000223095,9606.ENSP00000299855,9606.ENSP00000322788,9606.ENSP00000339328,9606.ENSP00000367202,9606.ENSP00000398632,9606.ENSP00000401645,9606.ENSP00000415786	MMP2,SERPINE1,MMP3,MMP1,PLAUR,RECK,CD44,SERPINB2,SERPINE2
STRING clusters	CL:18277	Chemokine receptors bind chemokines	7	20	1.58	2.30e-06	9606.ENSP00000225831,9606.ENSP00000226317,9606.ENSP00000296026,9606.ENSP00000296027,9606.ENSP00000306512,9606.ENSP00000379110,9606.ENSP00000427279	CCL2,CXCL6,CXCL3,CXCL5,CXCL8,CXCL1,CXCL2
STRING clusters	CL:16572	Peptidase M10A, cysteine switch, zinc binding site, and negative regulation of metallopeptidase activity	5	12	1.66	0.00014	9606.ENSP00000219070,9606.ENSP00000299855,9606.ENSP00000322788,9606.ENSP00000367202,9606.ENSP00000398632	MMP2,MMP3,MMP1,RECK,CD44
STRING clusters	CL:18300	CXC chemokine receptor 1/2, and CXC chemokine	4	6	1.86	0.00051	9606.ENSP00000296026,9606.ENSP00000306512,9606.ENSP00000379110,9606.ENSP00000427279	CXCL3,CXCL8,CXCL1,CXCL2
STRING clusters	CL:16595	Dissolution of Fibrin Clot, and positive regulation of sterol import	4	8	1.74	0.00095	9606.ENSP00000223095,9606.ENSP00000339328,9606.ENSP00000401645,9606.ENSP00000415786	SERPINE1,PLAUR,SERPINB2,SERPINE2
STRING clusters	CL:18264	Chemokine receptors bind chemokines, and Intercrine alpha family (small cytokine C-X-C) (chemokine CXC).	8	93	0.97	0.0011	9606.ENSP00000225831,9606.ENSP00000226317,9606.ENSP00000296026,9606.ENSP00000296027,9606.ENSP00000306512,9606.ENSP00000346829,9606.ENSP00000379110,9606.ENSP00000427279	CCL2,CXCL6,CXCL3,CXCL5,CXCL8,WLS,CXCL1,CXCL2
STRING clusters	CL:16432	Collagen biosynthesis and modifying enzymes	7	66	1.06	0.0012	9606.ENSP00000223061,9606.ENSP00000254722,9606.ENSP00000282903,9606.ENSP00000295550,9606.ENSP00000317232,9606.ENSP00000362776,9606.ENSP00000449751	PCOLCE,SERPINF1,PLOD2,COL6A3,FKBP10,COL16A1,FKBP11
STRING clusters	CL:19546	Mixed, incl. apoptotic cell clearance, and TMEM119 family	4	19	1.36	0.0124	9606.ENSP00000322273,9606.ENSP00000331831,9606.ENSP00000376553,9606.ENSP00000405577	OLFML3,GAS6,TMEM119,CLMP
STRING clusters	CL:18595	Interleukin-1 conserved site, and interleukin-1 receptor activity	3	6	1.74	0.0137	9606.ENSP00000263339,9606.ENSP00000263341,9606.ENSP00000386380	IL1A,IL1B,IL1R1
STRING clusters	CL:19544	Mixed, incl. LRRC8, pannexin-like TM region, and apoptotic cell clearance	5	43	1.1	0.0161	9606.ENSP00000307513,9606.ENSP00000322273,9606.ENSP00000331831,9606.ENSP00000376553,9606.ENSP00000405577	MRC2,OLFML3,GAS6,TMEM119,CLMP
STRING clusters	CL:16643	Mixed, incl. Fibrillin 1, unique N-terminal domain, and elastic fiber	3	10	1.51	0.0411	9606.ENSP00000331544,9606.ENSP00000364685,9606.ENSP00000424571	FBLN1,MFAP2,FBN2
STRING clusters	CL:16980	Mixed, incl. Insulin-like growth factor-binding protein family 1-6, chordata, and Pappalysin-1/2	4	30	1.16	0.0474	9606.ENSP00000222543,9606.ENSP00000265087,9606.ENSP00000301464,9606.ENSP00000330658	TFPI2,STC2,IGFBP6,PAPPA
KEGG	hsa05323	Rheumatoid arthritis	14	85	1.25	1.07e-10	9606.ENSP00000225831,9606.ENSP00000226317,9606.ENSP00000263339,9606.ENSP00000263341,9606.ENSP00000264832,9606.ENSP00000271651,9606.ENSP00000296026,9606.ENSP00000296027,9606.ENSP00000299855,9606.ENSP00000306512,9606.ENSP00000322788,9606.ENSP00000379110,9606.ENSP00000385675,9606.ENSP00000427279	CCL2,CXCL6,IL1A,IL1B,ICAM1,CTSK,CXCL3,CXCL5,MMP3,CXCL8,MMP1,CXCL1,IL6,CXCL2
KEGG	hsa04657	IL-17 signaling pathway	14	92	1.22	1.41e-10	9606.ENSP00000216797,9606.ENSP00000225831,9606.ENSP00000226317,9606.ENSP00000263341,9606.ENSP00000296026,9606.ENSP00000296027,9606.ENSP00000299855,9606.ENSP00000305422,9606.ENSP00000306512,9606.ENSP00000310170,9606.ENSP00000322788,9606.ENSP00000379110,9606.ENSP00000385675,9606.ENSP00000427279	NFKBIA,CCL2,CXCL6,IL1B,CXCL3,CXCL5,MMP3,CEBPB,CXCL8,FOSL1,MMP1,CXCL1,IL6,CXCL2
KEGG	hsa04668	TNF signaling pathway	14	112	1.13	1.04e-09	9606.ENSP00000216797,9606.ENSP00000225831,9606.ENSP00000226317,9606.ENSP00000249075,9606.ENSP00000263341,9606.ENSP00000264832,9606.ENSP00000296026,9606.ENSP00000296027,9606.ENSP00000299855,9606.ENSP00000305422,9606.ENSP00000308208,9606.ENSP00000379110,9606.ENSP00000385675,9606.ENSP00000427279	NFKBIA,CCL2,CXCL6,LIF,IL1B,ICAM1,CXCL3,CXCL5,MMP3,CEBPB,MMP14,CXCL1,IL6,CXCL2
KEGG	hsa04380	Osteoclast differentiation	11	122	0.99	3.22e-06	9606.ENSP00000216797,9606.ENSP00000261623,9606.ENSP00000263339,9606.ENSP00000263341,9606.ENSP00000271651,9606.ENSP00000297350,9606.ENSP00000310170,9606.ENSP00000351905,9606.ENSP00000374455,9606.ENSP00000382941,9606.ENSP00000386380	NFKBIA,CYBA,IL1A,IL1B,CTSK,TNFRSF11B,FOSL1,TGFBR2,SQSTM1,SIRPA,IL1R1
KEGG	hsa04933	AGE-RAGE signaling pathway in diabetic complications	10	98	1.05	3.71e-06	9606.ENSP00000219070,9606.ENSP00000223095,9606.ENSP00000225831,9606.ENSP00000227507,9606.ENSP00000263339,9606.ENSP00000263341,9606.ENSP00000264832,9606.ENSP00000306512,9606.ENSP00000351905,9606.ENSP00000385675	MMP2,SERPINE1,CCL2,CCND1,IL1A,IL1B,ICAM1,CXCL8,TGFBR2,IL6
KEGG	hsa05134	Legionellosis	8	55	1.2	5.77e-06	9606.ENSP00000216797,9606.ENSP00000245907,9606.ENSP00000263341,9606.ENSP00000296026,9606.ENSP00000306512,9606.ENSP00000379110,9606.ENSP00000385675,9606.ENSP00000427279	NFKBIA,C3,IL1B,CXCL3,CXCL8,CXCL1,IL6,CXCL2
KEGG	hsa05144	Malaria	7	46	1.22	2.42e-05	9606.ENSP00000225831,9606.ENSP00000259254,9606.ENSP00000260356,9606.ENSP00000263341,9606.ENSP00000264832,9606.ENSP00000306512,9606.ENSP00000385675	CCL2,GYPC,THBS1,IL1B,ICAM1,CXCL8,IL6
KEGG	hsa04060	Cytokine-cytokine receptor interaction	14	282	0.73	2.47e-05	9606.ENSP00000225831,9606.ENSP00000226317,9606.ENSP00000249075,9606.ENSP00000263339,9606.ENSP00000263341,9606.ENSP00000296026,9606.ENSP00000296027,9606.ENSP00000297350,9606.ENSP00000306512,9606.ENSP00000351905,9606.ENSP00000379110,9606.ENSP00000385675,9606.ENSP00000386380,9606.ENSP00000427279	CCL2,CXCL6,LIF,IL1A,IL1B,CXCL3,CXCL5,TNFRSF11B,CXCL8,TGFBR2,CXCL1,IL6,IL1R1,CXCL2
KEGG	hsa05167	Kaposi sarcoma-associated herpesvirus infection	11	187	0.81	7.87e-05	9606.ENSP00000216797,9606.ENSP00000227507,9606.ENSP00000245907,9606.ENSP00000248564,9606.ENSP00000264498,9606.ENSP00000264832,9606.ENSP00000296026,9606.ENSP00000306512,9606.ENSP00000379110,9606.ENSP00000385675,9606.ENSP00000427279	NFKBIA,CCND1,C3,GNG11,FGF2,ICAM1,CXCL3,CXCL8,CXCL1,IL6,CXCL2
KEGG	hsa04640	Hematopoietic cell lineage	8	91	0.98	0.00011	9606.ENSP00000263339,9606.ENSP00000263341,9606.ENSP00000296585,9606.ENSP00000300060,9606.ENSP00000353224,9606.ENSP00000385675,9606.ENSP00000386380,9606.ENSP00000398632	IL1A,IL1B,ITGA2,ANPEP,TFRC,IL6,IL1R1,CD44
KEGG	hsa05205	Proteoglycans in cancer	11	196	0.79	0.00011	9606.ENSP00000052754,9606.ENSP00000219070,9606.ENSP00000227507,9606.ENSP00000260356,9606.ENSP00000264498,9606.ENSP00000264634,9606.ENSP00000296585,9606.ENSP00000339328,9606.ENSP00000361818,9606.ENSP00000398632,9606.ENSP00000482581	DCN,MMP2,CCND1,THBS1,FGF2,WNT5A,ITGA2,PLAUR,SDC4,CD44,TWIST2
KEGG	hsa04061	Viral protein interaction with cytokine and cytokine receptor	8	96	0.96	0.00014	9606.ENSP00000225831,9606.ENSP00000226317,9606.ENSP00000296026,9606.ENSP00000296027,9606.ENSP00000306512,9606.ENSP00000379110,9606.ENSP00000385675,9606.ENSP00000427279	CCL2,CXCL6,CXCL3,CXCL5,CXCL8,CXCL1,IL6,CXCL2
KEGG	hsa05418	Fluid shear stress and atherosclerosis	9	130	0.88	0.00014	9606.ENSP00000219070,9606.ENSP00000225831,9606.ENSP00000261623,9606.ENSP00000263339,9606.ENSP00000263341,9606.ENSP00000264832,9606.ENSP00000361818,9606.ENSP00000374455,9606.ENSP00000386380	MMP2,CCL2,CYBA,IL1A,IL1B,ICAM1,SDC4,SQSTM1,IL1R1
KEGG	hsa04064	NF-kappa B signaling pathway	8	101	0.93	0.00015	9606.ENSP00000216797,9606.ENSP00000263341,9606.ENSP00000264832,9606.ENSP00000296026,9606.ENSP00000306512,9606.ENSP00000379110,9606.ENSP00000386380,9606.ENSP00000427279	NFKBIA,IL1B,ICAM1,CXCL3,CXCL8,CXCL1,IL1R1,CXCL2
KEGG	hsa04621	NOD-like receptor signaling pathway	10	174	0.8	0.00015	9606.ENSP00000216797,9606.ENSP00000222553,9606.ENSP00000225831,9606.ENSP00000261623,9606.ENSP00000263341,9606.ENSP00000296026,9606.ENSP00000306512,9606.ENSP00000379110,9606.ENSP00000385675,9606.ENSP00000427279	NFKBIA,NAMPT,CCL2,CYBA,IL1B,CXCL3,CXCL8,CXCL1,IL6,CXCL2
KEGG	hsa05142	Chagas disease	8	99	0.94	0.00015	9606.ENSP00000216797,9606.ENSP00000223095,9606.ENSP00000225831,9606.ENSP00000245907,9606.ENSP00000263341,9606.ENSP00000306512,9606.ENSP00000351905,9606.ENSP00000385675	NFKBIA,SERPINE1,CCL2,C3,IL1B,CXCL8,TGFBR2,IL6
KEGG	hsa05146	Amoebiasis	8	100	0.94	0.00015	9606.ENSP00000230538,9606.ENSP00000263341,9606.ENSP00000296026,9606.ENSP00000306512,9606.ENSP00000379110,9606.ENSP00000385675,9606.ENSP00000386380,9606.ENSP00000427279	LAMA4,IL1B,CXCL3,CXCL8,CXCL1,IL6,IL1R1,CXCL2
KEGG	hsa05133	Pertussis	7	74	1.01	0.00017	9606.ENSP00000226317,9606.ENSP00000245907,9606.ENSP00000263339,9606.ENSP00000263341,9606.ENSP00000296027,9606.ENSP00000306512,9606.ENSP00000385675	CXCL6,C3,IL1A,IL1B,CXCL5,CXCL8,IL6
KEGG	hsa04350	TGF-beta signaling pathway	7	91	0.92	0.00056	9606.ENSP00000052754,9606.ENSP00000234091,9606.ENSP00000260356,9606.ENSP00000289749,9606.ENSP00000351905,9606.ENSP00000363689,9606.ENSP00000478319	DCN,ID2,THBS1,NBL1,TGFBR2,ID3,GREM1
KEGG	hsa05200	Pathways in cancer	16	517	0.53	0.00056	9606.ENSP00000216629,9606.ENSP00000216797,9606.ENSP00000219070,9606.ENSP00000227507,9606.ENSP00000230538,9606.ENSP00000248564,9606.ENSP00000257290,9606.ENSP00000264498,9606.ENSP00000264634,9606.ENSP00000296585,9606.ENSP00000306512,9606.ENSP00000309572,9606.ENSP00000322788,9606.ENSP00000351905,9606.ENSP00000363553,9606.ENSP00000385675	BDKRB1,NFKBIA,MMP2,CCND1,LAMA4,GNG11,PDGFRA,FGF2,WNT5A,ITGA2,CXCL8,TERT,MMP1,TGFBR2,LPAR1,IL6
KEGG	hsa04216	Ferroptosis	5	41	1.12	0.00096	9606.ENSP00000273550,9606.ENSP00000352779,9606.ENSP00000353224,9606.ENSP00000368752,9606.ENSP00000378310	FTH1,SLC39A14,TFRC,PRNP,SLC39A8
KEGG	hsa05219	Bladder cancer	5	41	1.12	0.00096	9606.ENSP00000219070,9606.ENSP00000227507,9606.ENSP00000260356,9606.ENSP00000306512,9606.ENSP00000322788	MMP2,CCND1,THBS1,CXCL8,MMP1
KEGG	hsa05140	Leishmaniasis	6	70	0.97	0.00099	9606.ENSP00000216797,9606.ENSP00000245907,9606.ENSP00000261623,9606.ENSP00000263339,9606.ENSP00000263341,9606.ENSP00000362638	NFKBIA,C3,CYBA,IL1A,IL1B,MARCKSL1
KEGG	hsa04062	Chemokine signaling pathway	9	186	0.72	0.0011	9606.ENSP00000216797,9606.ENSP00000225831,9606.ENSP00000226317,9606.ENSP00000248564,9606.ENSP00000296026,9606.ENSP00000296027,9606.ENSP00000306512,9606.ENSP00000379110,9606.ENSP00000427279	NFKBIA,CCL2,CXCL6,GNG11,CXCL3,CXCL5,CXCL8,CXCL1,CXCL2
KEGG	hsa04610	Complement and coagulation cascades	6	82	0.9	0.0021	9606.ENSP00000216629,9606.ENSP00000223095,9606.ENSP00000245907,9606.ENSP00000339328,9606.ENSP00000401645,9606.ENSP00000416561	BDKRB1,SERPINE1,C3,PLAUR,SERPINB2,CFB
KEGG	hsa05166	Human T-cell leukemia virus 1 infection	9	211	0.67	0.0025	9606.ENSP00000216797,9606.ENSP00000227507,9606.ENSP00000264832,9606.ENSP00000265371,9606.ENSP00000309572,9606.ENSP00000310170,9606.ENSP00000351905,9606.ENSP00000385675,9606.ENSP00000386380	NFKBIA,CCND1,ICAM1,NRP1,TERT,FOSL1,TGFBR2,IL6,IL1R1
KEGG	hsa04512	ECM-receptor interaction	6	88	0.87	0.0028	9606.ENSP00000230538,9606.ENSP00000260356,9606.ENSP00000295550,9606.ENSP00000296585,9606.ENSP00000361818,9606.ENSP00000398632	LAMA4,THBS1,COL6A3,ITGA2,SDC4,CD44
KEGG	hsa05131	Shigellosis	9	218	0.65	0.0029	9606.ENSP00000216797,9606.ENSP00000245907,9606.ENSP00000263341,9606.ENSP00000306512,9606.ENSP00000317891,9606.ENSP00000374455,9606.ENSP00000386380,9606.ENSP00000389631,9606.ENSP00000398632	NFKBIA,C3,IL1B,CXCL8,TNIP1,SQSTM1,IL1R1,ARPC1B,CD44
KEGG	hsa05163	Human cytomegalovirus infection	9	218	0.65	0.0029	9606.ENSP00000216797,9606.ENSP00000225831,9606.ENSP00000227507,9606.ENSP00000248564,9606.ENSP00000257290,9606.ENSP00000263341,9606.ENSP00000306512,9606.ENSP00000385675,9606.ENSP00000386380	NFKBIA,CCL2,CCND1,GNG11,PDGFRA,IL1B,CXCL8,IL6,IL1R1
KEGG	hsa04145	Phagosome	7	142	0.73	0.0048	9606.ENSP00000245907,9606.ENSP00000260356,9606.ENSP00000261623,9606.ENSP00000296585,9606.ENSP00000307513,9606.ENSP00000353224,9606.ENSP00000383115	C3,THBS1,CYBA,ITGA2,MRC2,TFRC,COLEC12
KEGG	hsa05130	Pathogenic Escherichia coli infection	8	187	0.67	0.0048	9606.ENSP00000064724,9606.ENSP00000216797,9606.ENSP00000263341,9606.ENSP00000306512,9606.ENSP00000363553,9606.ENSP00000385675,9606.ENSP00000386380,9606.ENSP00000389631	CLDN11,NFKBIA,IL1B,CXCL8,LPAR1,IL6,IL1R1,ARPC1B
KEGG	hsa04151	PI3K-Akt signaling pathway	11	350	0.53	0.0050	9606.ENSP00000227507,9606.ENSP00000230538,9606.ENSP00000248564,9606.ENSP00000257290,9606.ENSP00000260356,9606.ENSP00000264498,9606.ENSP00000295550,9606.ENSP00000296585,9606.ENSP00000356832,9606.ENSP00000363553,9606.ENSP00000385675	CCND1,LAMA4,GNG11,PDGFRA,THBS1,FGF2,COL6A3,ITGA2,SGK1,LPAR1,IL6
KEGG	hsa05120	Epithelial cell signaling in Helicobacter pylori infection	5	67	0.91	0.0050	9606.ENSP00000216797,9606.ENSP00000296026,9606.ENSP00000306512,9606.ENSP00000379110,9606.ENSP00000427279	NFKBIA,CXCL3,CXCL8,CXCL1,CXCL2
KEGG	hsa05143	African trypanosomiasis	4	36	1.08	0.0050	9606.ENSP00000230538,9606.ENSP00000263341,9606.ENSP00000264832,9606.ENSP00000385675	LAMA4,IL1B,ICAM1,IL6
KEGG	hsa04218	Cellular senescence	7	150	0.71	0.0058	9606.ENSP00000223095,9606.ENSP00000227507,9606.ENSP00000263339,9606.ENSP00000306512,9606.ENSP00000351905,9606.ENSP00000374455,9606.ENSP00000385675	SERPINE1,CCND1,IL1A,CXCL8,TGFBR2,SQSTM1,IL6
KEGG	hsa05164	Influenza A	7	165	0.66	0.0096	9606.ENSP00000216797,9606.ENSP00000225831,9606.ENSP00000263339,9606.ENSP00000263341,9606.ENSP00000264832,9606.ENSP00000306512,9606.ENSP00000385675	NFKBIA,CCL2,IL1A,IL1B,ICAM1,CXCL8,IL6
KEGG	hsa04620	Toll-like receptor signaling pathway	5	101	0.73	0.0261	9606.ENSP00000216797,9606.ENSP00000263341,9606.ENSP00000271651,9606.ENSP00000306512,9606.ENSP00000385675	NFKBIA,IL1B,CTSK,CXCL8,IL6
KEGG	hsa04659	Th17 cell differentiation	5	101	0.73	0.0261	9606.ENSP00000216797,9606.ENSP00000263341,9606.ENSP00000351905,9606.ENSP00000385675,9606.ENSP00000386380	NFKBIA,IL1B,TGFBR2,IL6,IL1R1
KEGG	hsa04390	Hippo signaling pathway	6	153	0.63	0.0294	9606.ENSP00000223095,9606.ENSP00000227507,9606.ENSP00000234091,9606.ENSP00000264634,9606.ENSP00000343899,9606.ENSP00000351905	SERPINE1,CCND1,ID2,WNT5A,FRMD6,TGFBR2
KEGG	hsa04670	Leukocyte transendothelial migration	5	109	0.7	0.0330	9606.ENSP00000064724,9606.ENSP00000219070,9606.ENSP00000261623,9606.ENSP00000264832,9606.ENSP00000284240	CLDN11,MMP2,CYBA,ICAM1,THY1
KEGG	hsa04115	p53 signaling pathway	4	72	0.78	0.0422	9606.ENSP00000223095,9606.ENSP00000227507,9606.ENSP00000238721,9606.ENSP00000260356	SERPINE1,CCND1,TP53I3,THBS1
KEGG	hsa05152	Tuberculosis	6	168	0.59	0.0423	9606.ENSP00000245907,9606.ENSP00000263339,9606.ENSP00000263341,9606.ENSP00000305422,9606.ENSP00000307513,9606.ENSP00000385675	C3,IL1A,IL1B,CEBPB,MRC2,IL6
KEGG	hsa05332	Graft-versus-host disease	3	36	0.96	0.0423	9606.ENSP00000263339,9606.ENSP00000263341,9606.ENSP00000385675	IL1A,IL1B,IL6
KEGG	hsa05202	Transcriptional misregulation in cancer	6	171	0.58	0.0438	9606.ENSP00000234091,9606.ENSP00000299855,9606.ENSP00000305422,9606.ENSP00000306512,9606.ENSP00000351905,9606.ENSP00000385675	ID2,MMP3,CEBPB,CXCL8,TGFBR2,IL6
Reactome	HSA-1474244	Extracellular matrix organization	23	301	0.92	5.71e-11	9606.ENSP00000052754,9606.ENSP00000219070,9606.ENSP00000223061,9606.ENSP00000223095,9606.ENSP00000230538,9606.ENSP00000260356,9606.ENSP00000264498,9606.ENSP00000264832,9606.ENSP00000271651,9606.ENSP00000282903,9606.ENSP00000295550,9606.ENSP00000296585,9606.ENSP00000299855,9606.ENSP00000308208,9606.ENSP00000322788,9606.ENSP00000327801,9606.ENSP00000331544,9606.ENSP00000361818,9606.ENSP00000362776,…	DCN,MMP2,PCOLCE,SERPINE1,LAMA4,THBS1,FGF2,ICAM1,CTSK,PLOD2,COL6A3,ITGA2,MMP3,MMP14,MMP1,P4HB,FBLN1,SDC4,COL16A1,MFAP2,EMILIN1,CD44,FBN2
Reactome	HSA-381426	Regulation of Insulin-like Growth Factor (IGF) transport and uptake by Insulin-like Growth Factor Binding Proteins (IGFBPs)	14	124	1.09	3.52e-08	9606.ENSP00000005286,9606.ENSP00000219070,9606.ENSP00000245907,9606.ENSP00000263574,9606.ENSP00000265087,9606.ENSP00000269141,9606.ENSP00000301464,9606.ENSP00000322788,9606.ENSP00000327801,9606.ENSP00000330658,9606.ENSP00000331831,9606.ENSP00000367265,9606.ENSP00000385385,9606.ENSP00000385675	TMEM132A,MMP2,C3,APLP2,STC2,CDH2,IGFBP6,MMP1,P4HB,PAPPA,GAS6,CKAP4,PDIA6,IL6
Reactome	HSA-6783783	Interleukin-10 signaling	10	45	1.38	4.58e-08	9606.ENSP00000225831,9606.ENSP00000249075,9606.ENSP00000263339,9606.ENSP00000263341,9606.ENSP00000264832,9606.ENSP00000306512,9606.ENSP00000379110,9606.ENSP00000385675,9606.ENSP00000386380,9606.ENSP00000427279	CCL2,LIF,IL1A,IL1B,ICAM1,CXCL8,CXCL1,IL6,IL1R1,CXCL2
Reactome	HSA-1280215	Cytokine Signaling in Immune system	27	681	0.63	1.62e-07	9606.ENSP00000216797,9606.ENSP00000219070,9606.ENSP00000225831,9606.ENSP00000227507,9606.ENSP00000245185,9606.ENSP00000249075,9606.ENSP00000263339,9606.ENSP00000263341,9606.ENSP00000264498,9606.ENSP00000264832,9606.ENSP00000297350,9606.ENSP00000299855,9606.ENSP00000306512,9606.ENSP00000322788,9606.ENSP00000327801,9606.ENSP00000342513,9606.ENSP00000360883,9606.ENSP00000368699,9606.ENSP00000374455,…	NFKBIA,MMP2,CCL2,CCND1,MT2A,LIF,IL1A,IL1B,FGF2,ICAM1,TNFRSF11B,MMP3,CXCL8,MMP1,P4HB,IFI6,IFIT3,ISG15,SQSTM1,CXCL1,IL6,IFITM1,IL1R1,CD44,SERPINB2,CXCL2,SOD2
Reactome	HSA-6785807	Interleukin-4 and Interleukin-13 signaling	12	107	1.09	4.02e-07	9606.ENSP00000219070,9606.ENSP00000225831,9606.ENSP00000227507,9606.ENSP00000249075,9606.ENSP00000263339,9606.ENSP00000263341,9606.ENSP00000264498,9606.ENSP00000264832,9606.ENSP00000299855,9606.ENSP00000306512,9606.ENSP00000322788,9606.ENSP00000385675	MMP2,CCL2,CCND1,LIF,IL1A,IL1B,FGF2,ICAM1,MMP3,CXCL8,MMP1,IL6
Reactome	HSA-449147	Signaling by Interleukins	20	440	0.69	3.01e-06	9606.ENSP00000216797,9606.ENSP00000219070,9606.ENSP00000225831,9606.ENSP00000227507,9606.ENSP00000249075,9606.ENSP00000263339,9606.ENSP00000263341,9606.ENSP00000264498,9606.ENSP00000264832,9606.ENSP00000299855,9606.ENSP00000306512,9606.ENSP00000322788,9606.ENSP00000327801,9606.ENSP00000374455,9606.ENSP00000379110,9606.ENSP00000385675,9606.ENSP00000386380,9606.ENSP00000401645,9606.ENSP00000427279,…	NFKBIA,MMP2,CCL2,CCND1,LIF,IL1A,IL1B,FGF2,ICAM1,MMP3,CXCL8,MMP1,P4HB,SQSTM1,CXCL1,IL6,IL1R1,SERPINB2,CXCL2,SOD2
Reactome	HSA-168256	Immune System	43	1956	0.38	2.01e-05	9606.ENSP00000216797,9606.ENSP00000217131,9606.ENSP00000219070,9606.ENSP00000225831,9606.ENSP00000227507,9606.ENSP00000245185,9606.ENSP00000245907,9606.ENSP00000249075,9606.ENSP00000250092,9606.ENSP00000261623,9606.ENSP00000262428,9606.ENSP00000263339,9606.ENSP00000263341,9606.ENSP00000264498,9606.ENSP00000264832,9606.ENSP00000271651,9606.ENSP00000273550,9606.ENSP00000295927,9606.ENSP00000297350,…	NFKBIA,CTSZ,MMP2,CCL2,CCND1,MT2A,C3,LIF,CD68,CYBA,COTL1,IL1A,IL1B,FGF2,ICAM1,CTSK,FTH1,PTX3,TNFRSF11B,MMP3,ANPEP,CXCL8,MRC2,MMP1,P4HB,PLAUR,IFI6,IFIT3,CKAP4,ISG15,SQSTM1,CXCL1,SIRPA,COLEC12,IL6,IFITM1,IL1R1,ARPC1B,CD44,SERPINB2,CFB,CXCL2,SOD2
Reactome	HSA-8957275	Post-translational protein phosphorylation	10	107	1.01	3.22e-05	9606.ENSP00000005286,9606.ENSP00000245907,9606.ENSP00000263574,9606.ENSP00000265087,9606.ENSP00000269141,9606.ENSP00000327801,9606.ENSP00000331831,9606.ENSP00000367265,9606.ENSP00000385385,9606.ENSP00000385675	TMEM132A,C3,APLP2,STC2,CDH2,P4HB,GAS6,CKAP4,PDIA6,IL6
Reactome	HSA-1474228	Degradation of the extracellular matrix	10	140	0.89	0.00029	9606.ENSP00000052754,9606.ENSP00000219070,9606.ENSP00000271651,9606.ENSP00000295550,9606.ENSP00000299855,9606.ENSP00000308208,9606.ENSP00000322788,9606.ENSP00000362776,9606.ENSP00000398632,9606.ENSP00000424571	DCN,MMP2,CTSK,COL6A3,MMP3,MMP14,MMP1,COL16A1,CD44,FBN2
Reactome	HSA-380108	Chemokine receptors bind chemokines	7	57	1.13	0.00041	9606.ENSP00000225831,9606.ENSP00000226317,9606.ENSP00000296026,9606.ENSP00000296027,9606.ENSP00000306512,9606.ENSP00000379110,9606.ENSP00000427279	CCL2,CXCL6,CXCL3,CXCL5,CXCL8,CXCL1,CXCL2
Reactome	HSA-1442490	Collagen degradation	7	64	1.08	0.00075	9606.ENSP00000219070,9606.ENSP00000271651,9606.ENSP00000295550,9606.ENSP00000299855,9606.ENSP00000308208,9606.ENSP00000322788,9606.ENSP00000362776	MMP2,CTSK,COL6A3,MMP3,MMP14,MMP1,COL16A1
Reactome	HSA-75205	Dissolution of Fibrin Clot	4	13	1.52	0.0026	9606.ENSP00000223095,9606.ENSP00000339328,9606.ENSP00000401645,9606.ENSP00000415786	SERPINE1,PLAUR,SERPINB2,SERPINE2
Reactome	HSA-1592389	Activation of Matrix Metalloproteinases	5	33	1.22	0.0039	9606.ENSP00000219070,9606.ENSP00000271651,9606.ENSP00000299855,9606.ENSP00000308208,9606.ENSP00000322788	MMP2,CTSK,MMP3,MMP14,MMP1
Reactome	HSA-392499	Metabolism of proteins	36	1977	0.3	0.0092	9606.ENSP00000005286,9606.ENSP00000216797,9606.ENSP00000217131,9606.ENSP00000219070,9606.ENSP00000225831,9606.ENSP00000245907,9606.ENSP00000248564,9606.ENSP00000251047,9606.ENSP00000259056,9606.ENSP00000260356,9606.ENSP00000262947,9606.ENSP00000263574,9606.ENSP00000265087,9606.ENSP00000269141,9606.ENSP00000284240,9606.ENSP00000300060,9606.ENSP00000301464,9606.ENSP00000302413,9606.ENSP00000305422,…	TMEM132A,NFKBIA,CTSZ,MMP2,CCL2,C3,GNG11,LMAN1,GALNT5,THBS1,C19orf10,APLP2,STC2,CDH2,THY1,ANPEP,IGFBP6,TPST1,CEBPB,CXCL8,TNIP1,MMP1,P4HB,PAPPA,GAS6,PLAUR,TGFBR2,DPP4,RECK,CKAP4,PDIA6,IL6,MCFD2,TGFBI,LY6E,SPON2
Reactome	HSA-375276	Peptide ligand-binding receptors	9	193	0.7	0.0147	9606.ENSP00000216629,9606.ENSP00000225831,9606.ENSP00000226317,9606.ENSP00000245907,9606.ENSP00000296026,9606.ENSP00000296027,9606.ENSP00000306512,9606.ENSP00000379110,9606.ENSP00000427279	BDKRB1,CCL2,CXCL6,C3,CXCL3,CXCL5,CXCL8,CXCL1,CXCL2
Reactome	HSA-3000170	Syndecan interactions	4	27	1.21	0.0235	9606.ENSP00000260356,9606.ENSP00000264498,9606.ENSP00000296585,9606.ENSP00000361818	THBS1,FGF2,ITGA2,SDC4
Reactome	HSA-109582	Hemostasis	16	605	0.46	0.0237	9606.ENSP00000223095,9606.ENSP00000248564,9606.ENSP00000249842,9606.ENSP00000259254,9606.ENSP00000260356,9606.ENSP00000263574,9606.ENSP00000296585,9606.ENSP00000322788,9606.ENSP00000331831,9606.ENSP00000339328,9606.ENSP00000358045,9606.ENSP00000361818,9606.ENSP00000382941,9606.ENSP00000398632,9606.ENSP00000401645,9606.ENSP00000415786	SERPINE1,GNG11,ISLR,GYPC,THBS1,APLP2,ITGA2,MMP1,GAS6,PLAUR,ECM1,SDC4,SIRPA,CD44,SERPINB2,SERPINE2
Reactome	HSA-216083	Integrin cell surface interactions	6	85	0.88	0.0237	9606.ENSP00000260356,9606.ENSP00000264832,9606.ENSP00000295550,9606.ENSP00000296585,9606.ENSP00000362776,9606.ENSP00000398632	THBS1,ICAM1,COL6A3,ITGA2,COL16A1,CD44
Reactome	HSA-1474290	Collagen formation	6	90	0.86	0.0284	9606.ENSP00000223061,9606.ENSP00000282903,9606.ENSP00000295550,9606.ENSP00000299855,9606.ENSP00000327801,9606.ENSP00000362776	PCOLCE,PLOD2,COL6A3,MMP3,P4HB,COL16A1
Reactome	HSA-3000171	Non-integrin membrane-ECM interactions	5	59	0.96	0.0319	9606.ENSP00000230538,9606.ENSP00000260356,9606.ENSP00000264498,9606.ENSP00000296585,9606.ENSP00000361818	LAMA4,THBS1,FGF2,ITGA2,SDC4
Reactome	HSA-418594	G alpha (i) signalling events	12	396	0.52	0.0392	9606.ENSP00000216629,9606.ENSP00000226317,9606.ENSP00000245907,9606.ENSP00000248564,9606.ENSP00000296026,9606.ENSP00000296027,9606.ENSP00000306512,9606.ENSP00000361818,9606.ENSP00000363553,9606.ENSP00000379110,9606.ENSP00000427279,9606.ENSP00000480439	BDKRB1,CXCL6,C3,GNG11,CXCL3,CXCL5,CXCL8,SDC4,LPAR1,CXCL1,CXCL2,DHRS3
WikiPathways	WP3624	Lung fibrosis	12	63	1.32	1.63e-09	9606.ENSP00000219070,9606.ENSP00000225831,9606.ENSP00000245185,9606.ENSP00000263341,9606.ENSP00000264498,9606.ENSP00000295927,9606.ENSP00000305422,9606.ENSP00000306512,9606.ENSP00000309572,9606.ENSP00000385675,9606.ENSP00000427279,9606.ENSP00000478319	MMP2,CCL2,MT2A,IL1B,FGF2,PTX3,CEBPB,CXCL8,TERT,IL6,CXCL2,GREM1
WikiPathways	WP4754	IL-18 signaling pathway	20	270	0.91	1.63e-09	9606.ENSP00000216797,9606.ENSP00000219070,9606.ENSP00000225831,9606.ENSP00000259874,9606.ENSP00000263341,9606.ENSP00000264832,9606.ENSP00000295927,9606.ENSP00000296026,9606.ENSP00000297350,9606.ENSP00000299855,9606.ENSP00000305422,9606.ENSP00000306512,9606.ENSP00000308208,9606.ENSP00000322730,9606.ENSP00000322788,9606.ENSP00000355330,9606.ENSP00000361818,9606.ENSP00000385675,9606.ENSP00000427279,…	NFKBIA,MMP2,CCL2,IER3,IL1B,ICAM1,PTX3,CXCL3,TNFRSF11B,MMP3,CEBPB,CXCL8,MMP14,ITM2C,MMP1,TGM2,SDC4,IL6,CXCL2,TNFAIP2
WikiPathways	WP3617	Photodynamic therapy-induced NF-kB survival signaling	10	35	1.49	1.69e-09	9606.ENSP00000219070,9606.ENSP00000227507,9606.ENSP00000263339,9606.ENSP00000263341,9606.ENSP00000264832,9606.ENSP00000299855,9606.ENSP00000306512,9606.ENSP00000322788,9606.ENSP00000385675,9606.ENSP00000427279	MMP2,CCND1,IL1A,IL1B,ICAM1,MMP3,CXCL8,MMP1,IL6,CXCL2
WikiPathways	WP615	Senescence and autophagy in cancer	13	105	1.13	9.95e-09	9606.ENSP00000223095,9606.ENSP00000260356,9606.ENSP00000263339,9606.ENSP00000263341,9606.ENSP00000305422,9606.ENSP00000306512,9606.ENSP00000308208,9606.ENSP00000374455,9606.ENSP00000379110,9606.ENSP00000385675,9606.ENSP00000398632,9606.ENSP00000399888,9606.ENSP00000401645	SERPINE1,THBS1,IL1A,IL1B,CEBPB,CXCL8,MMP14,SQSTM1,CXCL1,IL6,CD44,HMGA1,SERPINB2
WikiPathways	WP5039	SARS-CoV-2 innate immunity evasion and cell-specific immune response	10	66	1.22	2.37e-07	9606.ENSP00000225831,9606.ENSP00000226317,9606.ENSP00000238721,9606.ENSP00000296026,9606.ENSP00000296027,9606.ENSP00000306512,9606.ENSP00000379110,9606.ENSP00000385675,9606.ENSP00000386187,9606.ENSP00000427279	CCL2,CXCL6,TP53I3,CXCL3,CXCL5,CXCL8,CXCL1,IL6,IFITM1,CXCL2
WikiPathways	WP2431	Spinal cord injury	11	116	1.01	2.67e-06	9606.ENSP00000225831,9606.ENSP00000227507,9606.ENSP00000263339,9606.ENSP00000263341,9606.ENSP00000264832,9606.ENSP00000306512,9606.ENSP00000379110,9606.ENSP00000385675,9606.ENSP00000386380,9606.ENSP00000422591,9606.ENSP00000427279	CCL2,CCND1,IL1A,IL1B,ICAM1,CXCL8,CXCL1,IL6,IL1R1,SLIT2,CXCL2
WikiPathways	WP5113	Antiviral and anti-inflammatory effects of Nrf2 on SARS-CoV-2 pathway	7	31	1.39	4.48e-06	9606.ENSP00000216797,9606.ENSP00000225831,9606.ENSP00000263341,9606.ENSP00000299855,9606.ENSP00000306512,9606.ENSP00000322788,9606.ENSP00000385675	NFKBIA,CCL2,IL1B,MMP3,CXCL8,MMP1,IL6
WikiPathways	WP4963	p53 transcriptional gene network	8	67	1.11	3.47e-05	9606.ENSP00000223095,9606.ENSP00000225831,9606.ENSP00000238721,9606.ENSP00000249075,9606.ENSP00000258534,9606.ENSP00000260356,9606.ENSP00000264832,9606.ENSP00000368699	SERPINE1,CCL2,TP53I3,LIF,DRAM1,THBS1,ICAM1,ISG15
WikiPathways	WP2806	Complement system	9	97	1.0	4.12e-05	9606.ENSP00000052754,9606.ENSP00000245907,9606.ENSP00000260356,9606.ENSP00000264832,9606.ENSP00000295927,9606.ENSP00000296585,9606.ENSP00000339328,9606.ENSP00000368752,9606.ENSP00000416561	DCN,C3,THBS1,ICAM1,PTX3,ITGA2,PLAUR,PRNP,CFB
WikiPathways	WP4493	Cells and molecules involved in local acute inflammatory response	5	17	1.5	9.37e-05	9606.ENSP00000245907,9606.ENSP00000263339,9606.ENSP00000264832,9606.ENSP00000306512,9606.ENSP00000385675	C3,IL1A,ICAM1,CXCL8,IL6
WikiPathways	WP530	Cytokines and inflammatory response	5	26	1.32	0.00051	9606.ENSP00000263339,9606.ENSP00000263341,9606.ENSP00000379110,9606.ENSP00000385675,9606.ENSP00000427279	IL1A,IL1B,CXCL1,IL6,CXCL2
WikiPathways	WP1533	Vitamin B12 metabolism	6	50	1.12	0.00066	9606.ENSP00000223095,9606.ENSP00000225831,9606.ENSP00000263341,9606.ENSP00000264832,9606.ENSP00000385675,9606.ENSP00000446252	SERPINE1,CCL2,IL1B,ICAM1,IL6,SOD2
WikiPathways	WP4304	Oligodendrocyte specification and differentiation, leading to myelin components for CNS	5	30	1.26	0.00081	9606.ENSP00000249075,9606.ENSP00000263341,9606.ENSP00000264498,9606.ENSP00000379110,9606.ENSP00000427279	LIF,IL1B,FGF2,CXCL1,CXCL2
WikiPathways	WP195	IL-1 signaling pathway	6	54	1.08	0.00085	9606.ENSP00000216797,9606.ENSP00000225831,9606.ENSP00000263339,9606.ENSP00000263341,9606.ENSP00000374455,9606.ENSP00000386380	NFKBIA,CCL2,IL1A,IL1B,SQSTM1,IL1R1
WikiPathways	WP4496	Signal transduction through IL1R	5	32	1.23	0.00093	9606.ENSP00000216797,9606.ENSP00000263339,9606.ENSP00000263341,9606.ENSP00000385675,9606.ENSP00000386380	NFKBIA,IL1A,IL1B,IL6,IL1R1
WikiPathways	WP4786	Type I collagen synthesis in the context of osteogenesis imperfecta	5	33	1.22	0.00099	9606.ENSP00000254722,9606.ENSP00000282903,9606.ENSP00000297350,9606.ENSP00000317232,9606.ENSP00000327801	SERPINF1,PLOD2,TNFRSF11B,FKBP10,P4HB
WikiPathways	WP4891	COVID-19 adverse outcome pathway	4	15	1.46	0.00099	9606.ENSP00000225831,9606.ENSP00000263341,9606.ENSP00000306512,9606.ENSP00000385675	CCL2,IL1B,CXCL8,IL6
WikiPathways	WP558	Complement and coagulation cascades	6	58	1.05	0.00099	9606.ENSP00000216629,9606.ENSP00000223095,9606.ENSP00000245907,9606.ENSP00000251047,9606.ENSP00000339328,9606.ENSP00000416561	BDKRB1,SERPINE1,C3,LMAN1,PLAUR,CFB
WikiPathways	WP4329	miRNAs involvement in the immune response in sepsis	5	37	1.17	0.0014	9606.ENSP00000216797,9606.ENSP00000263339,9606.ENSP00000264832,9606.ENSP00000306512,9606.ENSP00000385675	NFKBIA,IL1A,ICAM1,CXCL8,IL6
WikiPathways	WP2374	Oncostatin M signaling pathway	6	65	1.0	0.0016	9606.ENSP00000216797,9606.ENSP00000223095,9606.ENSP00000225831,9606.ENSP00000299855,9606.ENSP00000305422,9606.ENSP00000322788	NFKBIA,SERPINE1,CCL2,MMP3,CEBPB,MMP1
WikiPathways	WP2828	Bladder cancer	5	40	1.13	0.0017	9606.ENSP00000219070,9606.ENSP00000227507,9606.ENSP00000260356,9606.ENSP00000306512,9606.ENSP00000322788	MMP2,CCND1,THBS1,CXCL8,MMP1
WikiPathways	WP4313	Ferroptosis	5	40	1.13	0.0017	9606.ENSP00000273550,9606.ENSP00000352779,9606.ENSP00000353224,9606.ENSP00000368752,9606.ENSP00000378310	FTH1,SLC39A14,TFRC,PRNP,SLC39A8
WikiPathways	WP4478	LTF danger signal response pathway	4	19	1.36	0.0017	9606.ENSP00000263339,9606.ENSP00000263341,9606.ENSP00000306512,9606.ENSP00000385675	IL1A,IL1B,CXCL8,IL6
WikiPathways	WP176	Folate metabolism	6	69	0.98	0.0018	9606.ENSP00000223095,9606.ENSP00000225831,9606.ENSP00000263341,9606.ENSP00000264832,9606.ENSP00000385675,9606.ENSP00000446252	SERPINE1,CCL2,IL1B,ICAM1,IL6,SOD2
WikiPathways	WP2865	IL1 and megakaryocytes in obesity	4	24	1.26	0.0031	9606.ENSP00000225831,9606.ENSP00000263341,9606.ENSP00000264832,9606.ENSP00000386380	CCL2,IL1B,ICAM1,IL1R1
WikiPathways	WP5046	NAD metabolism in oncogene-induced senescence and mitochondrial dysfunction-associated senescence	4	24	1.26	0.0031	9606.ENSP00000222553,9606.ENSP00000263341,9606.ENSP00000385675,9606.ENSP00000399888	NAMPT,IL1B,IL6,HMGA1
WikiPathways	WP3646	Hepatitis C and hepatocellular carcinoma	5	49	1.05	0.0033	9606.ENSP00000227507,9606.ENSP00000306512,9606.ENSP00000322788,9606.ENSP00000385675,9606.ENSP00000398632	CCND1,CXCL8,MMP1,IL6,CD44
WikiPathways	WP2406	Cardiac progenitor differentiation	5	53	1.01	0.0045	9606.ENSP00000257290,9606.ENSP00000264498,9606.ENSP00000284240,9606.ENSP00000300060,9606.ENSP00000382941	PDGFRA,FGF2,THY1,ANPEP,SIRPA
WikiPathways	WP15	Selenium micronutrient network	6	86	0.88	0.0046	9606.ENSP00000223095,9606.ENSP00000225831,9606.ENSP00000263341,9606.ENSP00000264832,9606.ENSP00000385675,9606.ENSP00000446252	SERPINE1,CCL2,IL1B,ICAM1,IL6,SOD2
WikiPathways	WP2018	RANKL/RANK signaling pathway	5	55	0.99	0.0049	9606.ENSP00000216797,9606.ENSP00000264832,9606.ENSP00000271651,9606.ENSP00000297350,9606.ENSP00000374455	NFKBIA,ICAM1,CTSK,TNFRSF11B,SQSTM1
WikiPathways	WP4969	RAS and bradykinin pathways in COVID-19	4	29	1.18	0.0049	9606.ENSP00000216629,9606.ENSP00000223095,9606.ENSP00000263339,9606.ENSP00000263341	BDKRB1,SERPINE1,IL1A,IL1B
WikiPathways	WP129	Matrix metalloproteinases	4	30	1.16	0.0053	9606.ENSP00000219070,9606.ENSP00000299855,9606.ENSP00000308208,9606.ENSP00000322788	MMP2,MMP3,MMP14,MMP1
WikiPathways	WP236	Adipogenesis	7	130	0.77	0.0054	9606.ENSP00000222553,9606.ENSP00000223095,9606.ENSP00000249075,9606.ENSP00000305422,9606.ENSP00000363689,9606.ENSP00000385675,9606.ENSP00000399888	NAMPT,SERPINE1,LIF,CEBPB,ID3,IL6,HMGA1
WikiPathways	WP2007	Iron metabolism in placenta	3	12	1.43	0.0062	9606.ENSP00000273550,9606.ENSP00000309477,9606.ENSP00000353224	FTH1,ACO1,TFRC
WikiPathways	WP4172	PI3K-Akt signaling pathway	11	336	0.55	0.0069	9606.ENSP00000227507,9606.ENSP00000230538,9606.ENSP00000248564,9606.ENSP00000257290,9606.ENSP00000260356,9606.ENSP00000264498,9606.ENSP00000295550,9606.ENSP00000296585,9606.ENSP00000356832,9606.ENSP00000363553,9606.ENSP00000385675	CCND1,LAMA4,GNG11,PDGFRA,THBS1,FGF2,COL6A3,ITGA2,SGK1,LPAR1,IL6
WikiPathways	WP3529	Zinc homeostasis	4	34	1.11	0.0073	9606.ENSP00000245185,9606.ENSP00000307706,9606.ENSP00000352779,9606.ENSP00000378310	MT2A,MT1E,SLC39A14,SLC39A8
WikiPathways	WP5083	Neuroinflammation and glutamatergic signaling	7	140	0.74	0.0074	9606.ENSP00000249075,9606.ENSP00000263339,9606.ENSP00000263341,9606.ENSP00000264498,9606.ENSP00000351905,9606.ENSP00000385675,9606.ENSP00000386380	LIF,IL1A,IL1B,FGF2,TGFBR2,IL6,IL1R1
WikiPathways	WP619	Type II interferon signaling (IFNG)	4	37	1.07	0.0093	9606.ENSP00000263341,9606.ENSP00000264832,9606.ENSP00000342513,9606.ENSP00000368699	IL1B,ICAM1,IFI6,ISG15
WikiPathways	WP3888	VEGFA-VEGFR2 signaling pathway	12	428	0.48	0.0128	9606.ENSP00000216797,9606.ENSP00000219070,9606.ENSP00000225831,9606.ENSP00000227507,9606.ENSP00000251047,9606.ENSP00000264832,9606.ENSP00000306512,9606.ENSP00000308208,9606.ENSP00000327801,9606.ENSP00000339328,9606.ENSP00000385385,9606.ENSP00000446252	NFKBIA,MMP2,CCL2,CCND1,LMAN1,ICAM1,CXCL8,MMP14,P4HB,PLAUR,PDIA6,SOD2
WikiPathways	WP4462	Platelet-mediated interactions with vascular and circulating cells	3	17	1.28	0.0128	9606.ENSP00000225831,9606.ENSP00000263341,9606.ENSP00000264832	CCL2,IL1B,ICAM1
WikiPathways	WP4659	Gastrin signaling pathway	6	114	0.76	0.0135	9606.ENSP00000216797,9606.ENSP00000223095,9606.ENSP00000227507,9606.ENSP00000306512,9606.ENSP00000398632,9606.ENSP00000401645	NFKBIA,SERPINE1,CCND1,CXCL8,CD44,SERPINB2
WikiPathways	WP4239	Epithelial to mesenchymal transition in colorectal cancer	7	160	0.68	0.0140	9606.ENSP00000064724,9606.ENSP00000219070,9606.ENSP00000234091,9606.ENSP00000264634,9606.ENSP00000269141,9606.ENSP00000351905,9606.ENSP00000482581	CLDN11,MMP2,ID2,WNT5A,CDH2,TGFBR2,TWIST2
WikiPathways	WP4806	EGFR tyrosine kinase inhibitor resistance	5	83	0.82	0.0200	9606.ENSP00000227507,9606.ENSP00000257290,9606.ENSP00000264498,9606.ENSP00000331831,9606.ENSP00000385675	CCND1,PDGFRA,FGF2,GAS6,IL6
WikiPathways	WP2911	miRNA targets in ECM and membrane receptors	3	22	1.17	0.0228	9606.ENSP00000230538,9606.ENSP00000260356,9606.ENSP00000295550	LAMA4,THBS1,COL6A3
WikiPathways	WP3611	Photodynamic therapy-induced AP-1 survival signaling.	4	50	0.94	0.0228	9606.ENSP00000219070,9606.ENSP00000227507,9606.ENSP00000257290,9606.ENSP00000385675	MMP2,CCND1,PDGFRA,IL6
WikiPathways	WP3286	Copper homeostasis	4	51	0.93	0.0234	9606.ENSP00000227507,9606.ENSP00000245185,9606.ENSP00000307706,9606.ENSP00000368752	CCND1,MT2A,MT1E,PRNP
WikiPathways	WP2328	Allograft Rejection	5	89	0.79	0.0242	9606.ENSP00000245907,9606.ENSP00000257290,9606.ENSP00000263339,9606.ENSP00000263341,9606.ENSP00000306512	C3,PDGFRA,IL1A,IL1B,CXCL8
WikiPathways	WP366	TGF-beta signaling pathway	6	132	0.69	0.0242	9606.ENSP00000227507,9606.ENSP00000260356,9606.ENSP00000296585,9606.ENSP00000309572,9606.ENSP00000322788,9606.ENSP00000351905	CCND1,THBS1,ITGA2,TERT,MMP1,TGFBR2
WikiPathways	WP560	TGF-beta receptor signaling	4	54	0.91	0.0267	9606.ENSP00000223095,9606.ENSP00000249075,9606.ENSP00000260356,9606.ENSP00000351905	SERPINE1,LIF,THBS1,TGFBR2
WikiPathways	WP3668	Hypothesized pathways in pathogenesis of cardiovascular disease	3	25	1.12	0.0280	9606.ENSP00000223095,9606.ENSP00000351905,9606.ENSP00000424571	SERPINE1,TGFBR2,FBN2
WikiPathways	WP4816	TGF-beta receptor signaling in skeletal dysplasias	4	58	0.87	0.0328	9606.ENSP00000223095,9606.ENSP00000249075,9606.ENSP00000260356,9606.ENSP00000351905	SERPINE1,LIF,THBS1,TGFBR2
WikiPathways	WP3851	TLR4 signaling and tolerance	3	28	1.07	0.0362	9606.ENSP00000216797,9606.ENSP00000306512,9606.ENSP00000385675	NFKBIA,CXCL8,IL6
WikiPathways	WP2882	Nuclear receptors meta-pathway	9	316	0.49	0.0389	9606.ENSP00000225831,9606.ENSP00000227507,9606.ENSP00000263341,9606.ENSP00000273550,9606.ENSP00000351905,9606.ENSP00000352779,9606.ENSP00000374455,9606.ENSP00000378310,9606.ENSP00000401645	CCL2,CCND1,IL1B,FTH1,TGFBR2,SLC39A14,SQSTM1,SLC39A8,SERPINB2
WikiPathways	WP2839	Hair follicle development: organogenesis - part 2 of 3	3	32	1.01	0.0494	9606.ENSP00000227507,9606.ENSP00000257290,9606.ENSP00000264634	CCND1,PDGFRA,WNT5A
WikiPathways	WP3893	Development and heterogeneity of the ILC family	3	32	1.01	0.0494	9606.ENSP00000234091,9606.ENSP00000263341,9606.ENSP00000385675	ID2,IL1B,IL6
WikiPathways	WP727	Monoamine transport	3	32	1.01	0.0494	9606.ENSP00000263341,9606.ENSP00000297350,9606.ENSP00000386380	IL1B,TNFRSF11B,IL1R1
Monarch	EFO:0007937	Blood protein measurement	46	1815	0.44	2.28e-06	9606.ENSP00000005286,9606.ENSP00000052754,9606.ENSP00000217131,9606.ENSP00000226317,9606.ENSP00000245907,9606.ENSP00000249842,9606.ENSP00000250340,9606.ENSP00000254722,9606.ENSP00000257290,9606.ENSP00000263574,9606.ENSP00000264498,9606.ENSP00000264832,9606.ENSP00000265371,9606.ENSP00000270645,9606.ENSP00000285930,9606.ENSP00000289749,9606.ENSP00000296027,9606.ENSP00000299855,9606.ENSP00000305988,…	TMEM132A,DCN,CTSZ,CXCL6,C3,ISLR,CLEC11A,SERPINF1,PDGFRA,APLP2,FGF2,ICAM1,NRP1,RCN3,AKR1B1,NBL1,CXCL5,MMP3,ALCAM,PAM,CXCL8,ACO1,TERT,MMP1,PAPPA,PLAUR,DPYSL3,TGFBR2,ECM1,MFAP2,ISG15,PRNP,ASPH,ESM1,SIRPA,COLEC12,IL1R1,MCFD2,MFSD1,CLMP,SERPINE2,TGFBI,CFB,NUCB2,TNFAIP2,SPON2
DISEASES	DOID:65	Connective tissue disease	21	715	0.5	0.0166	9606.ENSP00000219070,9606.ENSP00000225831,9606.ENSP00000250092,9606.ENSP00000254722,9606.ENSP00000261623,9606.ENSP00000262428,9606.ENSP00000263339,9606.ENSP00000263341,9606.ENSP00000271651,9606.ENSP00000282903,9606.ENSP00000295550,9606.ENSP00000297350,9606.ENSP00000299855,9606.ENSP00000309572,9606.ENSP00000317232,9606.ENSP00000327801,9606.ENSP00000332151,9606.ENSP00000351905,9606.ENSP00000355330,…	MMP2,CCL2,CD68,SERPINF1,CYBA,COTL1,IL1A,IL1B,CTSK,PLOD2,COL6A3,TNFRSF11B,MMP3,TERT,FKBP10,P4HB,DSE,TGFBR2,TGM2,SQSTM1,IL6
DISEASES	DOID:0080001	Bone disease	17	523	0.55	0.0209	9606.ENSP00000219070,9606.ENSP00000254722,9606.ENSP00000261623,9606.ENSP00000262428,9606.ENSP00000263339,9606.ENSP00000263341,9606.ENSP00000271651,9606.ENSP00000282903,9606.ENSP00000295550,9606.ENSP00000297350,9606.ENSP00000299855,9606.ENSP00000309572,9606.ENSP00000317232,9606.ENSP00000327801,9606.ENSP00000351905,9606.ENSP00000374455,9606.ENSP00000385675	MMP2,SERPINF1,CYBA,COTL1,IL1A,IL1B,CTSK,PLOD2,COL6A3,TNFRSF11B,MMP3,TERT,FKBP10,P4HB,TGFBR2,SQSTM1,IL6
DISEASES	DOID:0050697	Chorioamnionitis	3	4	1.91	0.0369	9606.ENSP00000263341,9606.ENSP00000306512,9606.ENSP00000385675	IL1B,CXCL8,IL6
DISEASES	DOID:11394	Adult respiratory distress syndrome	3	5	1.81	0.0387	9606.ENSP00000263341,9606.ENSP00000306512,9606.ENSP00000385675	IL1B,CXCL8,IL6
DISEASES	DOID:1936	Atherosclerosis	4	17	1.41	0.0387	9606.ENSP00000225831,9606.ENSP00000263341,9606.ENSP00000264832,9606.ENSP00000385675	CCL2,IL1B,ICAM1,IL6
DISEASES	DOID:2703	Synovitis	3	7	1.67	0.0466	9606.ENSP00000263341,9606.ENSP00000299855,9606.ENSP00000385675	IL1B,MMP3,IL6
TISSUES	BTO:0001489	Whole body	168	12619	0.16	1.87e-16	9606.ENSP00000005286,9606.ENSP00000052754,9606.ENSP00000064724,9606.ENSP00000188790,9606.ENSP00000216797,9606.ENSP00000217131,9606.ENSP00000219070,9606.ENSP00000222543,9606.ENSP00000222553,9606.ENSP00000223061,9606.ENSP00000223095,9606.ENSP00000225831,9606.ENSP00000226317,9606.ENSP00000227507,9606.ENSP00000230538,9606.ENSP00000234091,9606.ENSP00000237853,9606.ENSP00000238721,9606.ENSP00000241305,…	TMEM132A,DCN,CLDN11,FAP,NFKBIA,CTSZ,MMP2,TFPI2,NAMPT,PCOLCE,SERPINE1,CCL2,CXCL6,CCND1,LAMA4,ID2,ELL2,TP53I3,CPXM2,MT2A,C3,GNG11,LIF,ISLR,CD68,LMAN1,SERPINF1,PDGFRA,DRAM1,TTYH3,GYPC,IER3,SULF1,THBS1,OSBPL8,CYBA,TWSG1,COTL1,C19orf10,IL1A,IL1B,APLP2,LXN,FGF2,WNT5A,ICAM1,STC2,NRP1,CDH2,RCN3,CTSK,FTH1,PLOD2,THY1,AKR1B1,PDIA4,NBL1,COL6A3,PTX3,CXCL3,CXCL5,ITGA2,TNFRSF11B,MMP3,ANPEP,GPRC5B,IGFBP6,TPST1,T…
TISSUES	BTO:0003091	Urogenital system	122	6716	0.3	1.87e-16	9606.ENSP00000005286,9606.ENSP00000052754,9606.ENSP00000064724,9606.ENSP00000188790,9606.ENSP00000216797,9606.ENSP00000217131,9606.ENSP00000219070,9606.ENSP00000222543,9606.ENSP00000223061,9606.ENSP00000223095,9606.ENSP00000225831,9606.ENSP00000227507,9606.ENSP00000237853,9606.ENSP00000241305,9606.ENSP00000245185,9606.ENSP00000245907,9606.ENSP00000248564,9606.ENSP00000249842,9606.ENSP00000251047,…	TMEM132A,DCN,CLDN11,FAP,NFKBIA,CTSZ,MMP2,TFPI2,PCOLCE,SERPINE1,CCL2,CCND1,ELL2,CPXM2,MT2A,C3,GNG11,ISLR,LMAN1,SERPINF1,PDGFRA,DRAM1,IER3,SULF1,THBS1,OSBPL8,TWSG1,COTL1,C19orf10,IL1B,APLP2,LXN,FGF2,WNT5A,ICAM1,STC2,NRP1,CDH2,CTSK,FTH1,PLOD2,THY1,AKR1B1,NBL1,COL6A3,PTX3,CXCL5,TNFRSF11B,GPRC5B,IGFBP6,TM4SF1,CEBPB,ALCAM,PAM,CXCL8,MMP14,ACO1,LIMCH1,FKBP10,OLFML3,ITM2C,MMP1,P4HB,CTHRC1,PAPPA,FBLN1,GAS6…
TISSUES	BTO:0003099	Internal female genital organ	72	2593	0.48	4.68e-16	9606.ENSP00000052754,9606.ENSP00000217131,9606.ENSP00000222543,9606.ENSP00000223061,9606.ENSP00000223095,9606.ENSP00000227507,9606.ENSP00000245907,9606.ENSP00000251047,9606.ENSP00000257290,9606.ENSP00000259874,9606.ENSP00000260356,9606.ENSP00000261183,9606.ENSP00000262120,9606.ENSP00000262428,9606.ENSP00000263574,9606.ENSP00000264498,9606.ENSP00000264634,9606.ENSP00000273550,9606.ENSP00000284240,…	DCN,CTSZ,TFPI2,PCOLCE,SERPINE1,CCND1,C3,LMAN1,PDGFRA,IER3,THBS1,OSBPL8,TWSG1,COTL1,APLP2,FGF2,WNT5A,FTH1,THY1,AKR1B1,COL6A3,IGFBP6,CEBPB,ALCAM,MMP14,ACO1,LIMCH1,FKBP10,ITM2C,MMP1,P4HB,PAPPA,FBLN1,GAS6,PLAUR,IFI6,FRMD6,INSIG1,WLS,TGFBR2,TFRC,DPP4,TGM2,SGK1,SDC4,COL16A1,MFAP2,CKAP4,SRPX,PRNP,EMILIN1,ESM1,SQSTM1,MYADM,SLC39A8,CXCL1,COLEC12,PDIA6,MDK,IFITM1,IL1R1,CD44,HMGA1,SERPINB2,SERPINE2,TGFBI,FB…
TISSUES	BTO:0000449	Fetus	49	1229	0.64	1.09e-15	9606.ENSP00000052754,9606.ENSP00000222543,9606.ENSP00000223061,9606.ENSP00000223095,9606.ENSP00000227507,9606.ENSP00000251047,9606.ENSP00000257290,9606.ENSP00000259874,9606.ENSP00000260356,9606.ENSP00000262428,9606.ENSP00000263574,9606.ENSP00000264498,9606.ENSP00000264634,9606.ENSP00000273550,9606.ENSP00000284240,9606.ENSP00000285930,9606.ENSP00000295550,9606.ENSP00000305422,9606.ENSP00000305988,…	DCN,TFPI2,PCOLCE,SERPINE1,CCND1,LMAN1,PDGFRA,IER3,THBS1,COTL1,APLP2,FGF2,WNT5A,FTH1,THY1,AKR1B1,COL6A3,CEBPB,ALCAM,CXCL8,MMP14,P4HB,PAPPA,FBLN1,PLAUR,IFI6,INSIG1,TGFBR2,TFRC,DPP4,TGM2,SDC4,SRPX,ESM1,SQSTM1,MYADM,SLC39A8,COLEC12,PDIA6,IL6,IL1R1,HMGA1,SERPINB2,SERPINE2,TGFBI,FBN2,RAI14,TNFAIP2,SPON2
TISSUES	BTO:0001078	Placenta	47	1176	0.64	4.69e-15	9606.ENSP00000052754,9606.ENSP00000222543,9606.ENSP00000223061,9606.ENSP00000223095,9606.ENSP00000227507,9606.ENSP00000251047,9606.ENSP00000257290,9606.ENSP00000259874,9606.ENSP00000260356,9606.ENSP00000262428,9606.ENSP00000263574,9606.ENSP00000264498,9606.ENSP00000264634,9606.ENSP00000273550,9606.ENSP00000284240,9606.ENSP00000285930,9606.ENSP00000295550,9606.ENSP00000305422,9606.ENSP00000305988,…	DCN,TFPI2,PCOLCE,SERPINE1,CCND1,LMAN1,PDGFRA,IER3,THBS1,COTL1,APLP2,FGF2,WNT5A,FTH1,THY1,AKR1B1,COL6A3,CEBPB,ALCAM,MMP14,P4HB,PAPPA,FBLN1,PLAUR,IFI6,INSIG1,TGFBR2,TFRC,DPP4,TGM2,SDC4,SRPX,ESM1,SQSTM1,MYADM,SLC39A8,COLEC12,PDIA6,IL1R1,HMGA1,SERPINB2,SERPINE2,TGFBI,FBN2,RAI14,TNFAIP2,SPON2
TISSUES	BTO:0000284	Organism form	64	2239	0.49	1.31e-14	9606.ENSP00000052754,9606.ENSP00000188790,9606.ENSP00000216797,9606.ENSP00000222543,9606.ENSP00000223061,9606.ENSP00000223095,9606.ENSP00000227507,9606.ENSP00000249075,9606.ENSP00000251047,9606.ENSP00000257290,9606.ENSP00000259874,9606.ENSP00000260356,9606.ENSP00000262428,9606.ENSP00000263574,9606.ENSP00000264498,9606.ENSP00000264634,9606.ENSP00000269141,9606.ENSP00000273550,9606.ENSP00000282903,…	DCN,FAP,NFKBIA,TFPI2,PCOLCE,SERPINE1,CCND1,LIF,LMAN1,PDGFRA,IER3,THBS1,COTL1,APLP2,FGF2,WNT5A,CDH2,FTH1,PLOD2,THY1,AKR1B1,COL6A3,TNFRSF11B,IGFBP6,CEBPB,ALCAM,CXCL8,MMP14,TERT,P4HB,PAPPA,FBLN1,PLAUR,IFI6,INSIG1,TGFBR2,TFRC,DPP4,TGM2,CEP170,SDC4,MARCKSL1,KCTD12,CKAP4,SRPX,ESM1,SQSTM1,MYADM,SLC39A8,SIRPA,COLEC12,PDIA6,IL6,IL1R1,HMGA1,SERPINB2,USP53,SERPINE2,TGFBI,SLIT2,FBN2,RAI14,TNFAIP2,SPON2
TISSUES	BTO:0000763	Lung	46	1162	0.63	1.31e-14	9606.ENSP00000052754,9606.ENSP00000219070,9606.ENSP00000222553,9606.ENSP00000223095,9606.ENSP00000230538,9606.ENSP00000234091,9606.ENSP00000248564,9606.ENSP00000257290,9606.ENSP00000260356,9606.ENSP00000262120,9606.ENSP00000262428,9606.ENSP00000263339,9606.ENSP00000263341,9606.ENSP00000263574,9606.ENSP00000264832,9606.ENSP00000273550,9606.ENSP00000286091,9606.ENSP00000289749,9606.ENSP00000296026,…	DCN,MMP2,NAMPT,SERPINE1,LAMA4,ID2,GNG11,PDGFRA,THBS1,TWSG1,COTL1,IL1A,IL1B,APLP2,ICAM1,FTH1,PDIA4,NBL1,CXCL3,CXCL5,MMP3,TM4SF1,CEBPB,ALCAM,PAM,CXCL8,MMP14,TNIP1,BASP1,MMP1,P4HB,GAS6,NME1,WLS,TGM2,SDC4,CKAP4,SQSTM1,COLEC12,IL6,CD44,HMGA1,MFSD1,TGFBI,SLIT2,SOD2
TISSUES	BTO:0000081	Reproductive system	111	6107	0.3	1.43e-14	9606.ENSP00000005286,9606.ENSP00000052754,9606.ENSP00000064724,9606.ENSP00000188790,9606.ENSP00000216797,9606.ENSP00000217131,9606.ENSP00000219070,9606.ENSP00000222543,9606.ENSP00000223061,9606.ENSP00000223095,9606.ENSP00000227507,9606.ENSP00000237853,9606.ENSP00000241305,9606.ENSP00000245907,9606.ENSP00000248564,9606.ENSP00000249842,9606.ENSP00000251047,9606.ENSP00000254722,9606.ENSP00000257290,…	TMEM132A,DCN,CLDN11,FAP,NFKBIA,CTSZ,MMP2,TFPI2,PCOLCE,SERPINE1,CCND1,ELL2,CPXM2,C3,GNG11,ISLR,LMAN1,SERPINF1,PDGFRA,DRAM1,IER3,SULF1,THBS1,OSBPL8,TWSG1,COTL1,APLP2,FGF2,WNT5A,NRP1,CDH2,CTSK,FTH1,PLOD2,THY1,AKR1B1,NBL1,COL6A3,PTX3,GPRC5B,IGFBP6,TM4SF1,CEBPB,ALCAM,PAM,MMP14,ACO1,LIMCH1,FKBP10,OLFML3,ITM2C,MMP1,P4HB,PAPPA,FBLN1,GAS6,DSE,PLAUR,IFI6,DPYSL3,FRMD6,INSIG1,WLS,TGFBR2,TFRC,DPP4,TGM2,CEP170…
TISSUES	BTO:0000174	Embryonic structure	61	2132	0.49	6.34e-14	9606.ENSP00000052754,9606.ENSP00000216797,9606.ENSP00000222543,9606.ENSP00000223061,9606.ENSP00000223095,9606.ENSP00000227507,9606.ENSP00000249075,9606.ENSP00000251047,9606.ENSP00000257290,9606.ENSP00000259874,9606.ENSP00000260356,9606.ENSP00000262428,9606.ENSP00000263574,9606.ENSP00000264498,9606.ENSP00000264634,9606.ENSP00000269141,9606.ENSP00000273550,9606.ENSP00000282903,9606.ENSP00000284240,…	DCN,NFKBIA,TFPI2,PCOLCE,SERPINE1,CCND1,LIF,LMAN1,PDGFRA,IER3,THBS1,COTL1,APLP2,FGF2,WNT5A,CDH2,FTH1,PLOD2,THY1,AKR1B1,COL6A3,CEBPB,ALCAM,CXCL8,MMP14,TERT,P4HB,PAPPA,FBLN1,PLAUR,IFI6,INSIG1,TGFBR2,TFRC,DPP4,TGM2,CEP170,SDC4,MARCKSL1,KCTD12,CKAP4,SRPX,ESM1,SQSTM1,MYADM,SLC39A8,SIRPA,COLEC12,PDIA6,IL6,IL1R1,HMGA1,SERPINB2,USP53,SERPINE2,TGFBI,SLIT2,FBN2,RAI14,TNFAIP2,SPON2
TISSUES	BTO:0000203	Respiratory system	49	1436	0.57	1.83e-13	9606.ENSP00000052754,9606.ENSP00000219070,9606.ENSP00000222553,9606.ENSP00000223095,9606.ENSP00000230538,9606.ENSP00000234091,9606.ENSP00000248564,9606.ENSP00000257290,9606.ENSP00000260356,9606.ENSP00000262120,9606.ENSP00000262428,9606.ENSP00000263339,9606.ENSP00000263341,9606.ENSP00000263574,9606.ENSP00000264832,9606.ENSP00000273550,9606.ENSP00000286091,9606.ENSP00000289749,9606.ENSP00000296026,…	DCN,MMP2,NAMPT,SERPINE1,LAMA4,ID2,GNG11,PDGFRA,THBS1,TWSG1,COTL1,IL1A,IL1B,APLP2,ICAM1,FTH1,PDIA4,NBL1,CXCL3,CXCL5,MMP3,TM4SF1,CEBPB,ALCAM,PAM,CXCL8,MMP14,TNIP1,BASP1,MMP1,P4HB,GAS6,NME1,WLS,TGM2,SDC4,CKAP4,ASPH,SQSTM1,SLC39A8,DKK3,COLEC12,IL6,CD44,HMGA1,MFSD1,TGFBI,SLIT2,SOD2
TISSUES	BTO:0000083	Female reproductive system	105	5799	0.29	3.18e-13	9606.ENSP00000005286,9606.ENSP00000052754,9606.ENSP00000064724,9606.ENSP00000188790,9606.ENSP00000216797,9606.ENSP00000217131,9606.ENSP00000219070,9606.ENSP00000222543,9606.ENSP00000223061,9606.ENSP00000223095,9606.ENSP00000227507,9606.ENSP00000237853,9606.ENSP00000241305,9606.ENSP00000245907,9606.ENSP00000249842,9606.ENSP00000251047,9606.ENSP00000254722,9606.ENSP00000257290,9606.ENSP00000258534,…	TMEM132A,DCN,CLDN11,FAP,NFKBIA,CTSZ,MMP2,TFPI2,PCOLCE,SERPINE1,CCND1,ELL2,CPXM2,C3,ISLR,LMAN1,SERPINF1,PDGFRA,DRAM1,IER3,THBS1,OSBPL8,TWSG1,COTL1,APLP2,FGF2,WNT5A,NRP1,CDH2,CTSK,FTH1,PLOD2,THY1,AKR1B1,COL6A3,GPRC5B,IGFBP6,TM4SF1,CEBPB,ALCAM,PAM,MMP14,ACO1,LIMCH1,FKBP10,OLFML3,ITM2C,MMP1,P4HB,PAPPA,FBLN1,GAS6,DSE,PLAUR,IFI6,DPYSL3,FRMD6,INSIG1,WLS,TGFBR2,TFRC,DPP4,TGM2,CEP170,HSD11B1,SGK1,ECM1,TPB…
TISSUES	BTO:0000634	Integument	56	1970	0.49	1.67e-12	9606.ENSP00000064724,9606.ENSP00000217131,9606.ENSP00000222553,9606.ENSP00000223095,9606.ENSP00000227507,9606.ENSP00000238721,9606.ENSP00000250092,9606.ENSP00000258534,9606.ENSP00000259874,9606.ENSP00000260128,9606.ENSP00000260356,9606.ENSP00000261183,9606.ENSP00000262947,9606.ENSP00000263341,9606.ENSP00000263574,9606.ENSP00000264832,9606.ENSP00000271651,9606.ENSP00000273550,9606.ENSP00000282903,…	CLDN11,CTSZ,NAMPT,SERPINE1,CCND1,TP53I3,CD68,DRAM1,IER3,SULF1,THBS1,OSBPL8,C19orf10,IL1B,APLP2,ICAM1,CTSK,FTH1,PLOD2,NBL1,PTX3,CXCL5,ITGA2,ANPEP,CEBPB,CXCL8,MMP14,FOSL1,OLFML3,MMP1,P4HB,PLAUR,IFI6,FRMD6,INSIG1,WLS,DPP4,TGM2,SGK1,MOXD1,ECM1,ID3,SRPX,PRNP,ESM1,SQSTM1,CXCL1,SIRPA,CD44,HMGA1,SERPINE2,TGFBI,FBN2,RAI14,TNFAIP2,GREM1
TISSUES	BTO:0001491	Viscus	94	5020	0.31	5.44e-12	9606.ENSP00000052754,9606.ENSP00000216797,9606.ENSP00000217131,9606.ENSP00000222553,9606.ENSP00000223095,9606.ENSP00000225831,9606.ENSP00000226317,9606.ENSP00000227507,9606.ENSP00000230538,9606.ENSP00000234091,9606.ENSP00000238721,9606.ENSP00000245185,9606.ENSP00000245907,9606.ENSP00000249075,9606.ENSP00000250092,9606.ENSP00000251047,9606.ENSP00000254722,9606.ENSP00000259254,9606.ENSP00000260356,…	DCN,NFKBIA,CTSZ,NAMPT,SERPINE1,CCL2,CXCL6,CCND1,LAMA4,ID2,TP53I3,MT2A,C3,LIF,CD68,LMAN1,SERPINF1,GYPC,THBS1,OSBPL8,COTL1,IL1B,APLP2,LXN,WNT5A,ICAM1,STC2,NRP1,CDH2,CTSK,FTH1,PLOD2,THY1,AKR1B1,PDIA4,NBL1,COL6A3,CXCL5,ITGA2,TNFRSF11B,ANPEP,IGFBP6,TM4SF1,CEBPB,ALCAM,PAM,CXCL8,MT1E,ACO1,TNIP1,OLFML3,ITM2C,P4HB,CTHRC1,FBLN1,GAS6,ALDH1A3,NME1,DPYSL3,TGFBR2,SLC39A14,TFRC,DPP4,TGM2,HSD11B1,ECM1,IFIT3,SDC4…
TISSUES	BTO:0000000	Tissues, cell types and enzyme sources	174	14943	0.1	5.95e-12	9606.ENSP00000005286,9606.ENSP00000052754,9606.ENSP00000064724,9606.ENSP00000188790,9606.ENSP00000216797,9606.ENSP00000217131,9606.ENSP00000217939,9606.ENSP00000219070,9606.ENSP00000222543,9606.ENSP00000222553,9606.ENSP00000223061,9606.ENSP00000223095,9606.ENSP00000225831,9606.ENSP00000226317,9606.ENSP00000227507,9606.ENSP00000230538,9606.ENSP00000234091,9606.ENSP00000237853,9606.ENSP00000238721,…	TMEM132A,DCN,CLDN11,FAP,NFKBIA,CTSZ,MXRA5,MMP2,TFPI2,NAMPT,PCOLCE,SERPINE1,CCL2,CXCL6,CCND1,LAMA4,ID2,ELL2,TP53I3,CPXM2,MT2A,C3,GNG11,LIF,ISLR,CD68,CLEC11A,LMAN1,SERPINF1,PDGFRA,DRAM1,TTYH3,GALNT5,GYPC,IER3,SULF1,THBS1,OSBPL8,CYBA,TWSG1,COTL1,C19orf10,IL1A,IL1B,APLP2,LXN,FGF2,WNT5A,ICAM1,STC2,NRP1,CDH2,RCN3,CTSK,FTH1,PLOD2,THY1,AKR1B1,PDIA4,NBL1,COL6A3,PTX3,CXCL3,CXCL5,ITGA2,TNFRSF11B,MMP3,ANPEP,…
TISSUES	BTO:0000522	Gland	110	6602	0.26	1.00e-11	9606.ENSP00000052754,9606.ENSP00000064724,9606.ENSP00000216797,9606.ENSP00000217131,9606.ENSP00000219070,9606.ENSP00000222553,9606.ENSP00000223095,9606.ENSP00000225831,9606.ENSP00000227507,9606.ENSP00000230538,9606.ENSP00000234091,9606.ENSP00000245185,9606.ENSP00000245907,9606.ENSP00000250092,9606.ENSP00000251047,9606.ENSP00000254722,9606.ENSP00000260128,9606.ENSP00000260356,9606.ENSP00000261183,…	DCN,CLDN11,NFKBIA,CTSZ,MMP2,NAMPT,SERPINE1,CCL2,CCND1,LAMA4,ID2,MT2A,C3,CD68,LMAN1,SERPINF1,SULF1,THBS1,OSBPL8,TWSG1,COTL1,C19orf10,IL1B,APLP2,WNT5A,ICAM1,STC2,NRP1,CDH2,RCN3,CTSK,FTH1,PLOD2,THY1,AKR1B1,PDIA4,NBL1,COL6A3,ITGA2,TNFRSF11B,ANPEP,GPRC5B,IGFBP6,TM4SF1,CEBPB,ALCAM,PAM,CXCL8,MRC2,MT1E,ACO1,LIMCH1,FKBP10,TNIP1,BASP1,OLFML3,ITM2C,MMP1,P4HB,FBLN1,GAS6,DSE,ALDH1A3,DPYSL3,FRMD6,INSIG1,WLS,TG…
TISSUES	BTO:0000345	Digestive gland	64	2645	0.42	1.26e-11	9606.ENSP00000052754,9606.ENSP00000217131,9606.ENSP00000222553,9606.ENSP00000223095,9606.ENSP00000225831,9606.ENSP00000227507,9606.ENSP00000230538,9606.ENSP00000234091,9606.ENSP00000245185,9606.ENSP00000245907,9606.ENSP00000250092,9606.ENSP00000251047,9606.ENSP00000254722,9606.ENSP00000260356,9606.ENSP00000261183,9606.ENSP00000263574,9606.ENSP00000264832,9606.ENSP00000265371,9606.ENSP00000269141,…	DCN,CTSZ,NAMPT,SERPINE1,CCL2,CCND1,LAMA4,ID2,MT2A,C3,CD68,LMAN1,SERPINF1,THBS1,OSBPL8,APLP2,ICAM1,NRP1,CDH2,FTH1,PLOD2,THY1,PDIA4,COL6A3,ANPEP,IGFBP6,TM4SF1,ALCAM,PAM,CXCL8,MT1E,ACO1,TNIP1,BASP1,P4HB,ALDH1A3,DPYSL3,TGFBR2,SLC39A14,TFRC,DPP4,TGM2,HSD11B1,ECM1,SDC4,MARCKSL1,CKAP4,ISG15,ASPH,SQSTM1,DKK3,PDIA6,IL6,IL1R1,MCFD2,CD44,HMGA1,TGFBI,CFB,IL32,NUCB2,SOD2,FKBP11,DHRS3
TISSUES	BTO:0000042	Animal	173	14895	0.1	2.35e-11	9606.ENSP00000005286,9606.ENSP00000052754,9606.ENSP00000064724,9606.ENSP00000188790,9606.ENSP00000216797,9606.ENSP00000217131,9606.ENSP00000217939,9606.ENSP00000219070,9606.ENSP00000222543,9606.ENSP00000222553,9606.ENSP00000223061,9606.ENSP00000223095,9606.ENSP00000225831,9606.ENSP00000226317,9606.ENSP00000227507,9606.ENSP00000230538,9606.ENSP00000234091,9606.ENSP00000237853,9606.ENSP00000238721,…	TMEM132A,DCN,CLDN11,FAP,NFKBIA,CTSZ,MXRA5,MMP2,TFPI2,NAMPT,PCOLCE,SERPINE1,CCL2,CXCL6,CCND1,LAMA4,ID2,ELL2,TP53I3,CPXM2,MT2A,C3,GNG11,LIF,ISLR,CD68,CLEC11A,LMAN1,SERPINF1,PDGFRA,DRAM1,TTYH3,GYPC,IER3,SULF1,THBS1,OSBPL8,CYBA,TWSG1,COTL1,C19orf10,IL1A,IL1B,APLP2,LXN,FGF2,WNT5A,ICAM1,STC2,NRP1,CDH2,RCN3,CTSK,FTH1,PLOD2,THY1,AKR1B1,PDIA4,NBL1,COL6A3,PTX3,CXCL3,CXCL5,ITGA2,TNFRSF11B,MMP3,ANPEP,GPRC5B,…
TISSUES	BTO:0001488	Endocrine gland	101	6036	0.26	2.82e-10	9606.ENSP00000052754,9606.ENSP00000064724,9606.ENSP00000216797,9606.ENSP00000217131,9606.ENSP00000219070,9606.ENSP00000222553,9606.ENSP00000223095,9606.ENSP00000225831,9606.ENSP00000227507,9606.ENSP00000230538,9606.ENSP00000234091,9606.ENSP00000245185,9606.ENSP00000245907,9606.ENSP00000250092,9606.ENSP00000251047,9606.ENSP00000254722,9606.ENSP00000260128,9606.ENSP00000260356,9606.ENSP00000261183,…	DCN,CLDN11,NFKBIA,CTSZ,MMP2,NAMPT,SERPINE1,CCL2,CCND1,LAMA4,ID2,MT2A,C3,CD68,LMAN1,SERPINF1,SULF1,THBS1,OSBPL8,TWSG1,COTL1,APLP2,ICAM1,NRP1,CDH2,RCN3,CTSK,FTH1,PLOD2,THY1,PDIA4,NBL1,COL6A3,ITGA2,ANPEP,GPRC5B,IGFBP6,TM4SF1,CEBPB,ALCAM,PAM,CXCL8,MRC2,MT1E,ACO1,LIMCH1,FKBP10,TNIP1,BASP1,OLFML3,ITM2C,MMP1,P4HB,FBLN1,DSE,ALDH1A3,DPYSL3,FRMD6,INSIG1,WLS,TGFBR2,SLC39A14,TFRC,DPP4,TGM2,CEP170,HSD11B1,ECM…
TISSUES	BTO:0001085	Vascular system	23	398	0.8	6.19e-10	9606.ENSP00000052754,9606.ENSP00000222543,9606.ENSP00000223095,9606.ENSP00000260356,9606.ENSP00000262120,9606.ENSP00000263341,9606.ENSP00000263574,9606.ENSP00000264832,9606.ENSP00000273550,9606.ENSP00000282903,9606.ENSP00000295927,9606.ENSP00000296585,9606.ENSP00000310170,9606.ENSP00000322788,9606.ENSP00000327801,9606.ENSP00000330523,9606.ENSP00000355330,9606.ENSP00000356832,9606.ENSP00000370812,…	DCN,TFPI2,SERPINE1,THBS1,TWSG1,IL1B,APLP2,ICAM1,FTH1,PLOD2,PTX3,ITGA2,FOSL1,MMP1,P4HB,CTHRC1,TGM2,SGK1,ESM1,CD44,TGFBI,FBN2,TNFAIP2
TISSUES	BTO:0000421	Connective tissue	32	871	0.6	3.43e-09	9606.ENSP00000052754,9606.ENSP00000188790,9606.ENSP00000219070,9606.ENSP00000222543,9606.ENSP00000250092,9606.ENSP00000262428,9606.ENSP00000263341,9606.ENSP00000264498,9606.ENSP00000271651,9606.ENSP00000273550,9606.ENSP00000282903,9606.ENSP00000284240,9606.ENSP00000285930,9606.ENSP00000289749,9606.ENSP00000295550,9606.ENSP00000299855,9606.ENSP00000301464,9606.ENSP00000322273,9606.ENSP00000322788,…	DCN,FAP,MMP2,TFPI2,CD68,COTL1,IL1B,FGF2,CTSK,FTH1,PLOD2,THY1,AKR1B1,NBL1,COL6A3,MMP3,IGFBP6,OLFML3,MMP1,P4HB,PAPPA,NME1,DPYSL3,MOXD1,ECM1,SDC4,COL16A1,RECK,IL6,MCFD2,CD44,GREM1
TISSUES	BTO:0000759	Liver	48	1882	0.44	6.00e-09	9606.ENSP00000052754,9606.ENSP00000217131,9606.ENSP00000222553,9606.ENSP00000227507,9606.ENSP00000234091,9606.ENSP00000245185,9606.ENSP00000245907,9606.ENSP00000250092,9606.ENSP00000251047,9606.ENSP00000254722,9606.ENSP00000260356,9606.ENSP00000261183,9606.ENSP00000263574,9606.ENSP00000264832,9606.ENSP00000265371,9606.ENSP00000269141,9606.ENSP00000273550,9606.ENSP00000284240,9606.ENSP00000286091,…	DCN,CTSZ,NAMPT,CCND1,ID2,MT2A,C3,CD68,LMAN1,SERPINF1,THBS1,OSBPL8,APLP2,ICAM1,NRP1,CDH2,FTH1,THY1,PDIA4,COL6A3,ANPEP,ALCAM,MT1E,ACO1,P4HB,TGFBR2,SLC39A14,TFRC,DPP4,TGM2,HSD11B1,ECM1,SDC4,CKAP4,ISG15,ASPH,SQSTM1,PDIA6,IL6,IL1R1,MCFD2,CD44,HMGA1,TGFBI,CFB,NUCB2,SOD2,DHRS3
TISSUES	BTO:0004850	Bone marrow cell	15	170	0.98	1.36e-08	9606.ENSP00000188790,9606.ENSP00000245907,9606.ENSP00000254722,9606.ENSP00000260356,9606.ENSP00000264832,9606.ENSP00000265371,9606.ENSP00000300060,9606.ENSP00000305988,9606.ENSP00000353224,9606.ENSP00000353731,9606.ENSP00000358045,9606.ENSP00000382941,9606.ENSP00000385451,9606.ENSP00000398632,9606.ENSP00000416561	FAP,C3,SERPINF1,THBS1,ICAM1,NRP1,ANPEP,ALCAM,TFRC,DPP4,ECM1,SIRPA,MDK,CD44,CFB
TISSUES	BTO:0000088	Cardiovascular system	33	1005	0.55	2.39e-08	9606.ENSP00000052754,9606.ENSP00000222543,9606.ENSP00000223061,9606.ENSP00000223095,9606.ENSP00000230538,9606.ENSP00000245907,9606.ENSP00000260356,9606.ENSP00000262120,9606.ENSP00000263341,9606.ENSP00000263574,9606.ENSP00000264832,9606.ENSP00000273550,9606.ENSP00000282903,9606.ENSP00000295550,9606.ENSP00000295927,9606.ENSP00000296585,9606.ENSP00000305422,9606.ENSP00000306100,9606.ENSP00000310170,…	DCN,TFPI2,PCOLCE,SERPINE1,LAMA4,C3,THBS1,TWSG1,IL1B,APLP2,ICAM1,FTH1,PLOD2,COL6A3,PTX3,ITGA2,CEBPB,PAM,FOSL1,MMP1,P4HB,CTHRC1,TGM2,SGK1,ASPH,ESM1,MCFD2,KCNK2,CD44,TGFBI,FBN2,SOD2,TNFAIP2
TISSUES	BTO:0001253	Skin	34	1069	0.54	2.64e-08	9606.ENSP00000222553,9606.ENSP00000223095,9606.ENSP00000227507,9606.ENSP00000250092,9606.ENSP00000259874,9606.ENSP00000262947,9606.ENSP00000263341,9606.ENSP00000263574,9606.ENSP00000271651,9606.ENSP00000273550,9606.ENSP00000282903,9606.ENSP00000289749,9606.ENSP00000305422,9606.ENSP00000306512,9606.ENSP00000308208,9606.ENSP00000310170,9606.ENSP00000322788,9606.ENSP00000327801,9606.ENSP00000339328,…	NAMPT,SERPINE1,CCND1,CD68,IER3,C19orf10,IL1B,APLP2,CTSK,FTH1,PLOD2,NBL1,CEBPB,CXCL8,MMP14,FOSL1,MMP1,P4HB,PLAUR,IFI6,FRMD6,INSIG1,SGK1,MOXD1,ECM1,ID3,SQSTM1,CXCL1,SIRPA,CD44,HMGA1,SERPINE2,TGFBI,GREM1
TISSUES	BTO:0000416	Epithelium	24	624	0.62	4.32e-07	9606.ENSP00000064724,9606.ENSP00000217131,9606.ENSP00000260128,9606.ENSP00000260356,9606.ENSP00000263341,9606.ENSP00000264832,9606.ENSP00000273550,9606.ENSP00000282903,9606.ENSP00000289749,9606.ENSP00000295927,9606.ENSP00000296027,9606.ENSP00000296585,9606.ENSP00000300060,9606.ENSP00000306512,9606.ENSP00000310170,9606.ENSP00000353731,9606.ENSP00000355330,9606.ENSP00000367794,9606.ENSP00000368752,…	CLDN11,CTSZ,SULF1,THBS1,IL1B,ICAM1,FTH1,PLOD2,NBL1,PTX3,CXCL5,ITGA2,ANPEP,CXCL8,FOSL1,DPP4,TGM2,SRPX,PRNP,ESM1,CD44,FBN2,RAI14,TNFAIP2
TISSUES	BTO:0000452	Fibroblast	14	213	0.85	1.64e-06	9606.ENSP00000188790,9606.ENSP00000222543,9606.ENSP00000263341,9606.ENSP00000282903,9606.ENSP00000295550,9606.ENSP00000299855,9606.ENSP00000301464,9606.ENSP00000322788,9606.ENSP00000330658,9606.ENSP00000356940,9606.ENSP00000361818,9606.ENSP00000362776,9606.ENSP00000367202,9606.ENSP00000385675	FAP,TFPI2,IL1B,PLOD2,COL6A3,MMP3,IGFBP6,MMP1,PAPPA,MOXD1,SDC4,COL16A1,RECK,IL6
TISSUES	BTO:0000878	Mononuclear cell	11	117	1.01	1.81e-06	9606.ENSP00000216797,9606.ENSP00000225831,9606.ENSP00000263341,9606.ENSP00000296026,9606.ENSP00000296027,9606.ENSP00000306512,9606.ENSP00000379110,9606.ENSP00000382941,9606.ENSP00000385675,9606.ENSP00000401645,9606.ENSP00000428572	NFKBIA,CCL2,IL1B,CXCL3,CXCL5,CXCL8,CXCL1,SIRPA,IL6,SERPINB2,LY6E
TISSUES	BTO:0000058	Alimentary canal	42	1865	0.39	3.38e-06	9606.ENSP00000052754,9606.ENSP00000217131,9606.ENSP00000227507,9606.ENSP00000238721,9606.ENSP00000245907,9606.ENSP00000249075,9606.ENSP00000260356,9606.ENSP00000262428,9606.ENSP00000263574,9606.ENSP00000273550,9606.ENSP00000282903,9606.ENSP00000285930,9606.ENSP00000289749,9606.ENSP00000295550,9606.ENSP00000300060,9606.ENSP00000305422,9606.ENSP00000306512,9606.ENSP00000317891,9606.ENSP00000322273,…	DCN,CTSZ,CCND1,TP53I3,C3,LIF,THBS1,COTL1,APLP2,FTH1,PLOD2,AKR1B1,NBL1,COL6A3,ANPEP,CEBPB,CXCL8,TNIP1,OLFML3,ITM2C,P4HB,NME1,DPYSL3,SLC39A14,TFRC,DPP4,SDC4,ISG15,SQSTM1,PDIA6,CD44,HMGA1,MFSD1,TGFBI,CFB,LPXN,IL32,SOD2,APPL2,GREM1,DHRS3,SPON2
TISSUES	BTO:0000392	Plasma cell	11	137	0.94	7.56e-06	9606.ENSP00000245907,9606.ENSP00000260356,9606.ENSP00000264832,9606.ENSP00000265371,9606.ENSP00000300060,9606.ENSP00000305988,9606.ENSP00000353224,9606.ENSP00000353731,9606.ENSP00000382941,9606.ENSP00000398632,9606.ENSP00000416561	C3,THBS1,ICAM1,NRP1,ANPEP,ALCAM,TFRC,DPP4,SIRPA,CD44,CFB
TISSUES	BTO:0000570	Hematopoietic system	50	2543	0.33	8.16e-06	9606.ENSP00000216797,9606.ENSP00000217131,9606.ENSP00000222553,9606.ENSP00000225831,9606.ENSP00000226317,9606.ENSP00000245907,9606.ENSP00000250092,9606.ENSP00000251047,9606.ENSP00000257290,9606.ENSP00000259254,9606.ENSP00000260356,9606.ENSP00000262428,9606.ENSP00000263341,9606.ENSP00000263574,9606.ENSP00000264498,9606.ENSP00000264832,9606.ENSP00000271651,9606.ENSP00000273550,9606.ENSP00000296026,…	NFKBIA,CTSZ,NAMPT,CCL2,CXCL6,C3,CD68,LMAN1,PDGFRA,GYPC,THBS1,COTL1,IL1B,APLP2,FGF2,ICAM1,CTSK,FTH1,CXCL3,CXCL5,ITGA2,ANPEP,IGFBP6,CXCL8,FOSL1,TNIP1,OLFML3,P4HB,PAPPA,GAS6,PLAUR,TFRC,DPP4,TGM2,ID3,PRNP,EMILIN1,CXCL1,SIRPA,IL6,IL1R1,CD44,HMGA1,SERPINB2,CFB,LY6E,LPXN,NUCB2,FKBP11,NOMO2
TISSUES	BTO:0001441	Marrow cell	10	108	1.0	8.16e-06	9606.ENSP00000216797,9606.ENSP00000263341,9606.ENSP00000296026,9606.ENSP00000296027,9606.ENSP00000306512,9606.ENSP00000379110,9606.ENSP00000382941,9606.ENSP00000398632,9606.ENSP00000401645,9606.ENSP00000428572	NFKBIA,IL1B,CXCL3,CXCL5,CXCL8,CXCL1,SIRPA,CD44,SERPINB2,LY6E
TISSUES	BTO:0000141	Bone marrow	19	478	0.64	9.02e-06	9606.ENSP00000188790,9606.ENSP00000245907,9606.ENSP00000254722,9606.ENSP00000260356,9606.ENSP00000262947,9606.ENSP00000264832,9606.ENSP00000265371,9606.ENSP00000300060,9606.ENSP00000305988,9606.ENSP00000317891,9606.ENSP00000352779,9606.ENSP00000353224,9606.ENSP00000353731,9606.ENSP00000358045,9606.ENSP00000375649,9606.ENSP00000382941,9606.ENSP00000385451,9606.ENSP00000398632,9606.ENSP00000416561	FAP,C3,SERPINF1,THBS1,C19orf10,ICAM1,NRP1,ANPEP,ALCAM,TNIP1,SLC39A14,TFRC,DPP4,ECM1,MYADM,SIRPA,MDK,CD44,CFB
TISSUES	BTO:0000089	Blood	38	1675	0.39	1.22e-05	9606.ENSP00000216797,9606.ENSP00000222553,9606.ENSP00000225831,9606.ENSP00000245907,9606.ENSP00000250092,9606.ENSP00000251047,9606.ENSP00000257290,9606.ENSP00000259254,9606.ENSP00000260356,9606.ENSP00000262428,9606.ENSP00000263341,9606.ENSP00000263574,9606.ENSP00000264498,9606.ENSP00000264832,9606.ENSP00000271651,9606.ENSP00000273550,9606.ENSP00000296026,9606.ENSP00000296027,9606.ENSP00000296585,…	NFKBIA,NAMPT,CCL2,C3,CD68,LMAN1,PDGFRA,GYPC,THBS1,COTL1,IL1B,APLP2,FGF2,ICAM1,CTSK,FTH1,CXCL3,CXCL5,ITGA2,ANPEP,CXCL8,FOSL1,TNIP1,OLFML3,P4HB,TFRC,DPP4,PRNP,EMILIN1,CXCL1,SIRPA,IL6,IL1R1,CD44,HMGA1,SERPINB2,CFB,LY6E
TISSUES	BTO:0000511	Gastrointestinal tract	38	1680	0.39	1.27e-05	9606.ENSP00000052754,9606.ENSP00000217131,9606.ENSP00000227507,9606.ENSP00000238721,9606.ENSP00000245907,9606.ENSP00000249075,9606.ENSP00000262428,9606.ENSP00000263574,9606.ENSP00000273550,9606.ENSP00000285930,9606.ENSP00000289749,9606.ENSP00000295550,9606.ENSP00000300060,9606.ENSP00000305422,9606.ENSP00000306512,9606.ENSP00000317891,9606.ENSP00000322273,9606.ENSP00000322730,9606.ENSP00000327801,…	DCN,CTSZ,CCND1,TP53I3,C3,LIF,COTL1,APLP2,FTH1,AKR1B1,NBL1,COL6A3,ANPEP,CEBPB,CXCL8,TNIP1,OLFML3,ITM2C,P4HB,NME1,DPYSL3,SLC39A14,DPP4,SDC4,ISG15,SQSTM1,CD44,HMGA1,MFSD1,TGFBI,CFB,LPXN,IL32,SOD2,APPL2,GREM1,DHRS3,SPON2
TISSUES	BTO:0000988	Pancreas	20	568	0.58	2.46e-05	9606.ENSP00000217131,9606.ENSP00000225831,9606.ENSP00000230538,9606.ENSP00000263574,9606.ENSP00000273550,9606.ENSP00000300060,9606.ENSP00000301464,9606.ENSP00000304277,9606.ENSP00000306100,9606.ENSP00000306512,9606.ENSP00000327801,9606.ENSP00000332256,9606.ENSP00000367265,9606.ENSP00000374455,9606.ENSP00000379762,9606.ENSP00000398632,9606.ENSP00000399888,9606.ENSP00000416330,9606.ENSP00000432218,…	CTSZ,CCL2,LAMA4,APLP2,FTH1,ANPEP,IGFBP6,TM4SF1,PAM,CXCL8,P4HB,ALDH1A3,CKAP4,SQSTM1,DKK3,CD44,HMGA1,TGFBI,IL32,FKBP11
TISSUES	BTO:0001486	Skeletal system	30	1203	0.43	4.08e-05	9606.ENSP00000052754,9606.ENSP00000188790,9606.ENSP00000219070,9606.ENSP00000245907,9606.ENSP00000254722,9606.ENSP00000260356,9606.ENSP00000262947,9606.ENSP00000264832,9606.ENSP00000265371,9606.ENSP00000271651,9606.ENSP00000273550,9606.ENSP00000284240,9606.ENSP00000295550,9606.ENSP00000300060,9606.ENSP00000301464,9606.ENSP00000304277,9606.ENSP00000305988,9606.ENSP00000317891,9606.ENSP00000352779,…	DCN,FAP,MMP2,C3,SERPINF1,THBS1,C19orf10,ICAM1,NRP1,CTSK,FTH1,THY1,COL6A3,ANPEP,IGFBP6,TM4SF1,ALCAM,TNIP1,SLC39A14,TFRC,DPP4,TGM2,ECM1,MYADM,DKK3,SIRPA,MDK,CD44,CFB,GREM1
TISSUES	BTO:0003092	Urinary system	29	1155	0.44	5.45e-05	9606.ENSP00000216797,9606.ENSP00000225831,9606.ENSP00000245185,9606.ENSP00000262428,9606.ENSP00000263341,9606.ENSP00000263574,9606.ENSP00000264265,9606.ENSP00000264634,9606.ENSP00000264832,9606.ENSP00000265087,9606.ENSP00000265371,9606.ENSP00000273550,9606.ENSP00000282903,9606.ENSP00000285930,9606.ENSP00000296027,9606.ENSP00000297350,9606.ENSP00000306100,9606.ENSP00000306512,9606.ENSP00000327801,…	NFKBIA,CCL2,MT2A,COTL1,IL1B,APLP2,LXN,WNT5A,ICAM1,STC2,NRP1,FTH1,PLOD2,AKR1B1,CXCL5,TNFRSF11B,PAM,CXCL8,P4HB,CTHRC1,GAS6,DPP4,TGM2,SQSTM1,DKK3,SIRPA,MDK,CD44,TGFBI
TISSUES	BTO:0001244	Urinary tract	29	1159	0.43	5.68e-05	9606.ENSP00000216797,9606.ENSP00000225831,9606.ENSP00000245185,9606.ENSP00000262428,9606.ENSP00000263341,9606.ENSP00000263574,9606.ENSP00000264265,9606.ENSP00000264634,9606.ENSP00000264832,9606.ENSP00000265087,9606.ENSP00000265371,9606.ENSP00000273550,9606.ENSP00000282903,9606.ENSP00000285930,9606.ENSP00000296027,9606.ENSP00000297350,9606.ENSP00000306100,9606.ENSP00000306512,9606.ENSP00000327801,…	NFKBIA,CCL2,MT2A,COTL1,IL1B,APLP2,LXN,WNT5A,ICAM1,STC2,NRP1,FTH1,PLOD2,AKR1B1,CXCL5,TNFRSF11B,PAM,CXCL8,P4HB,CTHRC1,GAS6,DPP4,TGM2,SQSTM1,DKK3,SIRPA,MDK,CD44,TGFBI
TISSUES	BTO:0000876	Monocyte	8	83	1.02	8.89e-05	9606.ENSP00000216797,9606.ENSP00000263341,9606.ENSP00000296026,9606.ENSP00000296027,9606.ENSP00000379110,9606.ENSP00000382941,9606.ENSP00000401645,9606.ENSP00000428572	NFKBIA,IL1B,CXCL3,CXCL5,CXCL1,SIRPA,SERPINB2,LY6E
TISSUES	BTO:0003861	Inflammatory cell	4	7	1.79	9.74e-05	9606.ENSP00000225831,9606.ENSP00000263341,9606.ENSP00000306512,9606.ENSP00000385675	CCL2,IL1B,CXCL8,IL6
TISSUES	BTO:0000671	Kidney	25	941	0.46	0.00011	9606.ENSP00000216797,9606.ENSP00000245185,9606.ENSP00000262428,9606.ENSP00000263341,9606.ENSP00000263574,9606.ENSP00000264634,9606.ENSP00000264832,9606.ENSP00000265087,9606.ENSP00000265371,9606.ENSP00000273550,9606.ENSP00000282903,9606.ENSP00000285930,9606.ENSP00000297350,9606.ENSP00000306100,9606.ENSP00000306512,9606.ENSP00000327801,9606.ENSP00000331831,9606.ENSP00000353731,9606.ENSP00000355330,…	NFKBIA,MT2A,COTL1,IL1B,APLP2,WNT5A,ICAM1,STC2,NRP1,FTH1,PLOD2,AKR1B1,TNFRSF11B,PAM,CXCL8,P4HB,GAS6,DPP4,TGM2,SQSTM1,DKK3,SIRPA,MDK,CD44,TGFBI
TISSUES	BTO:0001044	Phagocyte	9	117	0.92	0.00011	9606.ENSP00000216797,9606.ENSP00000263341,9606.ENSP00000296026,9606.ENSP00000296027,9606.ENSP00000306512,9606.ENSP00000379110,9606.ENSP00000382941,9606.ENSP00000401645,9606.ENSP00000428572	NFKBIA,IL1B,CXCL3,CXCL5,CXCL8,CXCL1,SIRPA,SERPINB2,LY6E
TISSUES	BTO:0002332	Monocytic leukemia cell line	4	9	1.68	0.00019	9606.ENSP00000216797,9606.ENSP00000263341,9606.ENSP00000306512,9606.ENSP00000385675	NFKBIA,IL1B,CXCL8,IL6
TISSUES	BTO:0000393	Endothelium	10	170	0.81	0.00026	9606.ENSP00000260356,9606.ENSP00000264832,9606.ENSP00000282903,9606.ENSP00000295927,9606.ENSP00000296585,9606.ENSP00000310170,9606.ENSP00000355330,9606.ENSP00000370812,9606.ENSP00000424571,9606.ENSP00000452634	THBS1,ICAM1,PLOD2,PTX3,ITGA2,FOSL1,TGM2,ESM1,FBN2,TNFAIP2
TISSUES	BTO:0001424	Uterus	25	1020	0.43	0.00040	9606.ENSP00000259874,9606.ENSP00000260356,9606.ENSP00000261183,9606.ENSP00000262120,9606.ENSP00000262428,9606.ENSP00000273550,9606.ENSP00000295550,9606.ENSP00000309477,9606.ENSP00000317232,9606.ENSP00000322730,9606.ENSP00000331831,9606.ENSP00000343899,9606.ENSP00000346829,9606.ENSP00000355330,9606.ENSP00000356832,9606.ENSP00000361818,9606.ENSP00000364685,9606.ENSP00000374455,9606.ENSP00000375649,…	IER3,THBS1,OSBPL8,TWSG1,COTL1,FTH1,COL6A3,ACO1,FKBP10,ITM2C,GAS6,FRMD6,WLS,TGM2,SGK1,SDC4,MFAP2,SQSTM1,MYADM,SLC39A8,MDK,IFITM1,CD44,HMGA1,SOD2
TISSUES	BTO:0000648	Intestine	28	1249	0.39	0.00055	9606.ENSP00000217131,9606.ENSP00000227507,9606.ENSP00000245907,9606.ENSP00000249075,9606.ENSP00000263574,9606.ENSP00000273550,9606.ENSP00000289749,9606.ENSP00000295550,9606.ENSP00000300060,9606.ENSP00000305422,9606.ENSP00000306512,9606.ENSP00000317891,9606.ENSP00000322730,9606.ENSP00000327801,9606.ENSP00000352779,9606.ENSP00000353731,9606.ENSP00000368699,9606.ENSP00000374455,9606.ENSP00000399888,…	CTSZ,CCND1,C3,LIF,APLP2,FTH1,NBL1,COL6A3,ANPEP,CEBPB,CXCL8,TNIP1,ITM2C,P4HB,SLC39A14,DPP4,ISG15,SQSTM1,HMGA1,MFSD1,TGFBI,CFB,LPXN,SOD2,APPL2,GREM1,DHRS3,SPON2
TISSUES	BTO:0001336	Synovial fibroblast	3	3	2.04	0.00058	9606.ENSP00000263341,9606.ENSP00000299855,9606.ENSP00000385675	IL1B,MMP3,IL6
TISSUES	BTO:0004060	Fibroblast-like synoviocyte	3	3	2.04	0.00058	9606.ENSP00000263341,9606.ENSP00000299855,9606.ENSP00000385675	IL1B,MMP3,IL6
TISSUES	BTO:0000473	Fetal membrane	4	14	1.49	0.00070	9606.ENSP00000264498,9606.ENSP00000306512,9606.ENSP00000330658,9606.ENSP00000385675	FGF2,CXCL8,PAPPA,IL6
TISSUES	BTO:0001370	THP-1 cell	3	4	1.91	0.00095	9606.ENSP00000263341,9606.ENSP00000306512,9606.ENSP00000385675	IL1B,CXCL8,IL6
TISSUES	BTO:0000519	Gingiva	3	5	1.81	0.0014	9606.ENSP00000263341,9606.ENSP00000306512,9606.ENSP00000385675	IL1B,CXCL8,IL6
TISSUES	BTO:0003292	RAW-264.7 cell	3	5	1.81	0.0014	9606.ENSP00000216797,9606.ENSP00000263341,9606.ENSP00000385675	NFKBIA,IL1B,IL6
TISSUES	BTO:0001356	Tendon	7	97	0.89	0.0016	9606.ENSP00000052754,9606.ENSP00000263341,9606.ENSP00000299855,9606.ENSP00000322788,9606.ENSP00000327801,9606.ENSP00000358045,9606.ENSP00000385675	DCN,IL1B,MMP3,MMP1,P4HB,ECM1,IL6
TISSUES	BTO:0000431	Excretory gland	27	1277	0.36	0.0018	9606.ENSP00000216797,9606.ENSP00000245185,9606.ENSP00000262428,9606.ENSP00000263341,9606.ENSP00000263574,9606.ENSP00000264634,9606.ENSP00000264832,9606.ENSP00000265087,9606.ENSP00000265371,9606.ENSP00000273550,9606.ENSP00000282903,9606.ENSP00000285930,9606.ENSP00000297350,9606.ENSP00000306100,9606.ENSP00000306512,9606.ENSP00000327801,9606.ENSP00000331831,9606.ENSP00000353731,9606.ENSP00000355330,…	NFKBIA,MT2A,COTL1,IL1B,APLP2,WNT5A,ICAM1,STC2,NRP1,FTH1,PLOD2,AKR1B1,TNFRSF11B,PAM,CXCL8,P4HB,GAS6,DPP4,TGM2,SQSTM1,DKK3,SIRPA,MDK,CD44,HMGA1,TGFBI,LY6E
TISSUES	BTO:0000849	Melanoma cell line	8	145	0.78	0.0027	9606.ENSP00000188790,9606.ENSP00000219070,9606.ENSP00000254722,9606.ENSP00000308208,9606.ENSP00000327801,9606.ENSP00000353224,9606.ENSP00000366694,9606.ENSP00000385385	FAP,MMP2,SERPINF1,MMP14,P4HB,TFRC,KCTD12,PDIA6
TISSUES	BTO:0001102	Blood vessel	12	337	0.59	0.0029	9606.ENSP00000260356,9606.ENSP00000262120,9606.ENSP00000264832,9606.ENSP00000282903,9606.ENSP00000295927,9606.ENSP00000296585,9606.ENSP00000310170,9606.ENSP00000330523,9606.ENSP00000355330,9606.ENSP00000370812,9606.ENSP00000424571,9606.ENSP00000452634	THBS1,TWSG1,ICAM1,PLOD2,PTX3,ITGA2,FOSL1,CTHRC1,TGM2,ESM1,FBN2,TNFAIP2
TISSUES	BTO:0000562	Heart	18	695	0.45	0.0031	9606.ENSP00000052754,9606.ENSP00000223061,9606.ENSP00000230538,9606.ENSP00000245907,9606.ENSP00000260356,9606.ENSP00000295550,9606.ENSP00000295927,9606.ENSP00000296585,9606.ENSP00000305422,9606.ENSP00000306100,9606.ENSP00000310170,9606.ENSP00000355330,9606.ENSP00000368767,9606.ENSP00000370812,9606.ENSP00000386651,9606.ENSP00000394033,9606.ENSP00000446252,9606.ENSP00000452634	DCN,PCOLCE,LAMA4,C3,THBS1,COL6A3,PTX3,ITGA2,CEBPB,PAM,FOSL1,TGM2,ASPH,ESM1,MCFD2,KCNK2,SOD2,TNFAIP2
TISSUES	BTO:0001239	Serum	4	24	1.26	0.0037	9606.ENSP00000245907,9606.ENSP00000301464,9606.ENSP00000330658,9606.ENSP00000339328	C3,IGFBP6,PAPPA,PLAUR
TISSUES	BTO:0001823	Synovium	6	82	0.9	0.0048	9606.ENSP00000263341,9606.ENSP00000299855,9606.ENSP00000322788,9606.ENSP00000327801,9606.ENSP00000358045,9606.ENSP00000385675	IL1B,MMP3,MMP1,P4HB,ECM1,IL6
TISSUES	BTO:0001090	Mouth	14	482	0.5	0.0055	9606.ENSP00000052754,9606.ENSP00000263341,9606.ENSP00000263574,9606.ENSP00000264634,9606.ENSP00000273550,9606.ENSP00000306512,9606.ENSP00000308208,9606.ENSP00000327801,9606.ENSP00000332256,9606.ENSP00000351905,9606.ENSP00000385675,9606.ENSP00000398632,9606.ENSP00000399888,9606.ENSP00000446252	DCN,IL1B,APLP2,WNT5A,FTH1,CXCL8,MMP14,P4HB,ALDH1A3,TGFBR2,IL6,CD44,HMGA1,SOD2
TISSUES	BTO:0000453	Fibroblast cell line	5	54	1.0	0.0057	9606.ENSP00000219070,9606.ENSP00000254722,9606.ENSP00000308208,9606.ENSP00000322788,9606.ENSP00000353731	MMP2,SERPINF1,MMP14,MMP1,DPP4
TISSUES	BTO:0001738	Histiocytic lymphoma cell	3	10	1.51	0.0057	9606.ENSP00000263341,9606.ENSP00000296026,9606.ENSP00000427279	IL1B,CXCL3,CXCL2
TISSUES	BTO:0000706	Large intestine	17	683	0.43	0.0066	9606.ENSP00000217131,9606.ENSP00000245907,9606.ENSP00000249075,9606.ENSP00000273550,9606.ENSP00000295550,9606.ENSP00000305422,9606.ENSP00000317891,9606.ENSP00000322730,9606.ENSP00000327801,9606.ENSP00000352779,9606.ENSP00000353731,9606.ENSP00000368699,9606.ENSP00000416561,9606.ENSP00000446252,9606.ENSP00000446917,9606.ENSP00000480439,9606.ENSP00000483599	CTSZ,C3,LIF,FTH1,COL6A3,CEBPB,TNIP1,ITM2C,P4HB,SLC39A14,DPP4,ISG15,CFB,SOD2,APPL2,DHRS3,SPON2
TISSUES	BTO:0000282	Head	81	6329	0.14	0.0078	9606.ENSP00000005286,9606.ENSP00000052754,9606.ENSP00000216797,9606.ENSP00000219070,9606.ENSP00000223061,9606.ENSP00000227507,9606.ENSP00000230538,9606.ENSP00000234091,9606.ENSP00000245185,9606.ENSP00000249842,9606.ENSP00000251047,9606.ENSP00000254722,9606.ENSP00000257290,9606.ENSP00000258796,9606.ENSP00000261183,9606.ENSP00000262428,9606.ENSP00000263341,9606.ENSP00000263574,9606.ENSP00000264634,…	TMEM132A,DCN,NFKBIA,MMP2,PCOLCE,CCND1,LAMA4,ID2,MT2A,ISLR,LMAN1,SERPINF1,PDGFRA,TTYH3,OSBPL8,COTL1,IL1B,APLP2,WNT5A,CDH2,RCN3,FTH1,THY1,AKR1B1,NBL1,GPRC5B,TPST1,ALCAM,PAM,CXCL8,MRC2,MMP14,LIMCH1,FKBP10,TNIP1,BASP1,ITM2C,P4HB,FBLN1,ALDH1A3,NME1,IFI6,DPYSL3,FRMD6,WLS,TGFBR2,SLC39A14,TFRC,TGM2,CEP170,SGK1,MOXD1,LDOC1,SDC4,MARCKSL1,LPAR1,ID3,KCTD12,PRNP,ASPH,SQSTM1,MYADM,TMEM200A,CEMIP,DKK3,SIRPA,PDI…
TISSUES	BTO:0001176	Endothelial cell	7	133	0.76	0.0082	9606.ENSP00000260356,9606.ENSP00000295927,9606.ENSP00000296585,9606.ENSP00000310170,9606.ENSP00000355330,9606.ENSP00000370812,9606.ENSP00000452634	THBS1,PTX3,ITGA2,FOSL1,TGM2,ESM1,TNFAIP2
TISSUES	BTO:0000227	Central nervous system	73	5558	0.15	0.0088	9606.ENSP00000005286,9606.ENSP00000052754,9606.ENSP00000064724,9606.ENSP00000216797,9606.ENSP00000219070,9606.ENSP00000223061,9606.ENSP00000227507,9606.ENSP00000230538,9606.ENSP00000234091,9606.ENSP00000245185,9606.ENSP00000251047,9606.ENSP00000254722,9606.ENSP00000257290,9606.ENSP00000258796,9606.ENSP00000261183,9606.ENSP00000262428,9606.ENSP00000263341,9606.ENSP00000263574,9606.ENSP00000269141,…	TMEM132A,DCN,CLDN11,NFKBIA,MMP2,PCOLCE,CCND1,LAMA4,ID2,MT2A,LMAN1,SERPINF1,PDGFRA,TTYH3,OSBPL8,COTL1,IL1B,APLP2,CDH2,RCN3,FTH1,THY1,AKR1B1,GPRC5B,IGFBP6,TPST1,ALCAM,PAM,MRC2,LIMCH1,FKBP10,BASP1,ITM2C,P4HB,FBLN1,NME1,IFI6,DPYSL3,FRMD6,WLS,TGFBR2,SLC39A14,TFRC,TGM2,CEP170,SGK1,MOXD1,LDOC1,SDC4,MARCKSL1,LPAR1,ID3,PRNP,ASPH,SQSTM1,MYADM,TMEM200A,CEMIP,DKK3,SIRPA,PDIA6,MDK,IL6,MCFD2,CD44,HMGA1,MFSD1,S…
TISSUES	BTO:0000269	Colon	15	577	0.45	0.0093	9606.ENSP00000217131,9606.ENSP00000249075,9606.ENSP00000273550,9606.ENSP00000305422,9606.ENSP00000317891,9606.ENSP00000322730,9606.ENSP00000327801,9606.ENSP00000352779,9606.ENSP00000353731,9606.ENSP00000368699,9606.ENSP00000416561,9606.ENSP00000446252,9606.ENSP00000446917,9606.ENSP00000480439,9606.ENSP00000483599	CTSZ,LIF,FTH1,CEBPB,TNIP1,ITM2C,P4HB,SLC39A14,DPP4,ISG15,CFB,SOD2,APPL2,DHRS3,SPON2
TISSUES	BTO:0001613	Colorectum	16	642	0.43	0.0093	9606.ENSP00000217131,9606.ENSP00000249075,9606.ENSP00000273550,9606.ENSP00000295550,9606.ENSP00000305422,9606.ENSP00000317891,9606.ENSP00000322730,9606.ENSP00000327801,9606.ENSP00000352779,9606.ENSP00000353731,9606.ENSP00000368699,9606.ENSP00000416561,9606.ENSP00000446252,9606.ENSP00000446917,9606.ENSP00000480439,9606.ENSP00000483599	CTSZ,LIF,FTH1,COL6A3,CEBPB,TNIP1,ITM2C,P4HB,SLC39A14,DPP4,ISG15,CFB,SOD2,APPL2,DHRS3,SPON2
TISSUES	BTO:0001539	Parenchyma	3	14	1.37	0.0116	9606.ENSP00000223095,9606.ENSP00000225831,9606.ENSP00000385675	SERPINE1,CCL2,IL6
TISSUES	BTO:0003703	Rheumatoid arthritis disease specific fibroblast-like synoviocyte	2	2	2.04	0.0121	9606.ENSP00000263341,9606.ENSP00000299855	IL1B,MMP3
TISSUES	BTO:0001853	Vascular endothelium	6	104	0.8	0.0126	9606.ENSP00000260356,9606.ENSP00000264832,9606.ENSP00000282903,9606.ENSP00000370812,9606.ENSP00000424571,9606.ENSP00000452634	THBS1,ICAM1,PLOD2,ESM1,FBN2,TNFAIP2
[truncated: 95 more rows]

## Sheet: myCAF
#category	term ID	term description	observed gene count	background gene count	strength	false discovery rate	matching proteins in your network (IDs)	matching proteins in your network (labels)
[truncated: 571 more rows]
